# Supplementary material for: Phylogenomic Insights into High Conservation and Lineage-Specific Expansion of the ABAPT Gene Family in Plants
Source: Int J Mol Sci. 2026 Apr 21;27(8):3691. doi: 10.3390/ijms27083691 (PMC13116537; doi:10.3390/ijms27083691)
Supplement: Supplementary file 1 [file ijms-27-03691-s001.zip]

Archive with 31 entries (29 files):
- Legend of Supplement Figures.pdf
- Supplement Figures/
- Supplement Figures/Figure S1.tif
- Supplement Figures/Figure S10.tif
- Supplement Figures/Figure S11.tif
- Supplement Figures/Figure S12.tif
- Supplement Figures/Figure S13.tif
- Supplement Figures/Figure S14.tif
- Supplement Figures/Figure S2.tif
- Supplement Figures/Figure S3.tif
- Supplement Figures/Figure S4.tif
- Supplement Figures/Figure S5.tif
- Supplement Figures/Figure S6.tif
- Supplement Figures/Figure S7.tif
- Supplement Figures/Figure S8.tif
- Supplement Figures/Figure S9.tif
- Supplementary Tables/
- Supplementary Tables/Table S1.xlsx
- Supplementary Tables/Table S10.xlsx
- Supplementary Tables/Table S11.xlsx
- Supplementary Tables/Table S12.xlsx
- Supplementary Tables/Table S13.xlsx
- Supplementary Tables/Table S2.xlsx
- Supplementary Tables/Table S3.xlsx
- Supplementary Tables/Table S4.xlsx
- Supplementary Tables/Table S5.xlsx
- Supplementary Tables/Table S6.xlsx
- Supplementary Tables/Table S7.xlsx
- Supplementary Tables/Table S8.xlsx
- Supplementary Tables/Table S9.xlsx
- Supplementary Tables/~$TableS7.xlsx
