# Supplementary material for: Phylogenomic Insights into High Conservation and Lineage-Specific Expansion of the ABAPT Gene Family in Plants
Source: Int J Mol Sci. 2026 Apr 21;27(8):3691. doi: 10.3390/ijms27083691 (PMC13116537; doi:10.3390/ijms27083691)
Supplement: Supplementary file 1 [file ijms-27-03691-s001.zip › Supplementary Tables/Table S1.xlsx]

## Sheet: TableS1-1
Table S1-1. List of analyzed species and identified ABAPT proteins.
No	Group	Class	Species	TaxaID	ABHD17	ABHD13	ABAPT	WGDPercentage	Database Link	Genome Version
1	Monocot	Acoraceae	A.americanus	Phytozome genome ID: 586 • NCBI taxonomy ID: 263995	7	2	9	25.97	https://phytozome-next.jgi.doe.gov/	Acorus americanus v1.1
2	Basal Eudicot	Ranunculaceae	A.coerulea	Phytozome genome ID: 322 • NCBI taxonomy ID: 218851	5	1	6	6.7	https://phytozome-next.jgi.doe.gov/	Aquilegia coerulea v3.1
3	Monocot	Bromeliaceae	A.comosus	Phytozome genome ID: 321 • NCBI taxonomy ID: 4615	5	1	6	19.16	https://phytozome-next.jgi.doe.gov/	Ananas comosus v3
4	Monocot	Poaceae	A.gerardi	Phytozome genome ID: 784 • NCBI taxonomy ID: 79824	21	3	24	73	https://phytozome-next.jgi.doe.gov/	Andropogon gerardi HAP2 v1.1
5	Eudicot	Brassicaceae	A.halleri	Phytozome genome ID: 264 • NCBI taxonomy ID: 81970	9	1	10	23.28	https://phytozome-next.jgi.doe.gov/	Arabidopsis halleri v1.1
6	Monocot	Asparagaceae	A.tequilana	Phytozome genome ID: 791 • NCBI taxonomy ID: 386106	14	4	18	64.71	https://phytozome-next.jgi.doe.gov/	Agave tequilana var. Weber's Blue HAP2 v2.1
7	Eudicot	Brassicaceae	A.thaliana	Phytozome genome ID: 447 • NCBI taxonomy ID: 3702	10	1	11	27.72	https://phytozome-next.jgi.doe.gov/	Arabidopsis thaliana Araport11
8	Basal angiosperm	Amborellaceae	A.trichopoda	Phytozome genome ID: 728 • NCBI taxonomy ID: 13333	5	1	6	1.98	https://phytozome-next.jgi.doe.gov/	Amborella trichopoda var. SantaCruz_75 HAP2 v2.1
9	Eudicot	Brassicaceae	B.oleracea	Phytozome genome ID: 446 • NCBI taxonomy ID: 3712	11	2	13	47.55	https://phytozome-next.jgi.doe.gov/	Brassica oleracea capitata v1.0
10	Monocot	Poaceae	B.distachyon	Phytozome genome ID: 556 • NCBI taxonomy ID: 15368	7	1	8	15.04	https://phytozome-next.jgi.doe.gov/	Brachypodium distachyon v3.2
11	Eudicot	Brassicaceae	B.rapa	Phytozome genome ID: 277 • NCBI taxonomy ID: 3711	17	2	19	57.7	https://phytozome-next.jgi.doe.gov/	Brassica rapa FPsc v1.3
12	Eudicot	Amaranthaceae	B.vulgaris	Phytozome genome ID: 782 • NCBI taxonomy ID: 3555	6	1	7	7.65	https://phytozome-next.jgi.doe.gov/	Beta vulgaris ssp. vulgaris EL10.2_2
13	Eudicot	Fabidae	C.arietinum	Phytozome genome ID: 492 • NCBI taxonomy ID: 3827	7	1	8	18.61	https://phytozome-next.jgi.doe.gov/	Cicer arietinum v1.0
14	Eudicot	Myrtaceae	C.citriodora	Phytozome genome ID: 507 • NCBI taxonomy ID: 34329	7	1	8	5.05	https://phytozome-next.jgi.doe.gov/	Corymbia citriodora v2.1
15	Eudicot	Fagaceae	C.dentata	Phytozome genome ID: 673 • NCBI taxonomy ID: 134033	7	1	8	14.08	https://phytozome-next.jgi.doe.gov/	Castanea dentata v1.1
16	Eudicot	Juglandaceae	C.illinoinensis	Phytozome genome ID: 573 • NCBI taxonomy ID: 32201	12	1	13	48.05	https://phytozome-next.jgi.doe.gov/	Carya illinoinensis v1.1
17	Eudicot	Lauraceae	C.kanehirae	Phytozome genome ID: 531 • NCBI taxonomy ID: 337451	8	1	9	27.85	https://phytozome-next.jgi.doe.gov/	Cinnamomum kanehirae v3
18	Monocot	Poaceae	C.laxum	Phytozome genome ID: 690 • NCBI taxonomy ID: 40583	7	1	8	21.08	https://phytozome-next.jgi.doe.gov/	Chasmanthium laxum v1.1
19	Bryophyta	Ditrichaceae	C.purpureus	Phytozome genome ID: 539 • NCBI taxonomy ID: 3225	1	1	2	4.29	https://phytozome-next.jgi.doe.gov/	Ceratodon purpureus GG1 v1.1
20	Chlorophyte	——	C.reinhardtii	Phytozome genome ID: 281 • NCBI taxonomy ID: 3055	1	1	2	0.12	https://phytozome-next.jgi.doe.gov/	Chlamydomonas reinhardtii v5.6
21	Ferns	Pteridaceae	C.richardii	Phytozome genome ID: 676 • NCBI taxonomy ID: 49495	5	1	6	1.68	https://phytozome-next.jgi.doe.gov/	Ceratopteris richardii v2.1
22	Monocot	Dioscoreaceae	D.alata	Phytozome genome ID: 550 • NCBI taxonomy ID: 55571	7	1	8	24.33	https://phytozome-next.jgi.doe.gov/	Dioscorea alata v2.1
23	Lycophytes	Lycopodiaceae	D.complanatum	Phytozome genome ID: 723 • NCBI taxonomy ID: 34168	7	1	8	5.05	https://phytozome-next.jgi.doe.gov/	Diphasiastrum complanatum v3.1
24	Chlorophyte	——	D.salina	Phytozome genome ID: 325 • NCBI taxonomy ID: 3046	1	1	2	0	https://phytozome-next.jgi.doe.gov/	Dunaliella salina v1.0
25	Monocot	Poaceae	E.coracana	Phytozome genome ID: 560 • NCBI taxonomy ID: 4511	14	2	16	78.84	https://phytozome-next.jgi.doe.gov/	Eleusine coracana v1.1
26	Eudicot	Myrtaceae	E.grandis	Phytozome genome ID: 297 • NCBI taxonomy ID: 71139	7	1	8	14.56	https://phytozome-next.jgi.doe.gov/	Eucalyptus grandis v2.0
27	Eudicot	Phrymaceae	E.guttata	Phytozome genome ID: 551 • NCBI taxonomy ID: 4155	6	1	7	25.2	https://phytozome-next.jgi.doe.gov/	Mimulus guttatus TOL v5.0
28	Eudicot	Rosaceae	F.vesca	Phytozome genome ID: 677 • NCBI taxonomy ID: 57918	7	1	8	8.93	https://phytozome-next.jgi.doe.gov/	Fragaria vesca v4.0.a2
29	Eudicot	Malvaceae	G.hirsutum	Phytozome genome ID: 578 • NCBI taxonomy ID: 3635	20	2	22	77.05	https://phytozome-next.jgi.doe.gov/	Gossypium hirsutum v3.1
30	Eudicot	Fabaceae	G.max	Phytozome genome ID: 508 • NCBI taxonomy ID: 3847	17	2	19	69.14	https://phytozome-next.jgi.doe.gov/	Glycine max Wm82.a4.v1
31	Eudicot	Malvaceae	G.raimondii	Phytozome genome ID: 221 • NCBI taxonomy ID: 29730	13	1	14	43.82	https://phytozome-next.jgi.doe.gov/	Gossypium raimondii v2.1
32	Monocot	Poaceae	H.vulgare	Phytozome genome ID: 702 • NCBI taxonomy ID: 112509	6	1	7	8.94	https://phytozome-next.jgi.doe.gov/	Hordeum vulgare Morex V3
33	Monocot	Joinvilleaceae	J.ascendens	Phytozome genome ID: 587 • NCBI taxonomy ID: 38723	6	1	7	12.21	https://phytozome-next.jgi.doe.gov/	Joinvillea ascendens v1.1
34	Eudicot	Crassulaceae	K.laxiflora	Phytozome genome ID: 699 • NCBI taxonomy ID: 1670617	8	1	9	38.75	https://phytozome-next.jgi.doe.gov/	Kalanchoe laxiflora FTBG2000359A v3.1
35	Eudicot	Fabaceae	L.albus	Phytozome genome ID: 567 • NCBI taxonomy ID: 3870	17	2	19	52.96	https://phytozome-next.jgi.doe.gov/	Lupinus albus v1
36	Eudicot	Fabaceae	L.culinaris	Phytozome genome ID: 718 • NCBI taxonomy ID: 3864	5	1	6	13.8	https://phytozome-next.jgi.doe.gov/	Lens culinaris v1
37	Eudicot	Fabaceae	L.ervoides	Phytozome genome ID: 719 • NCBI taxonomy ID: 41257	6	1	7	16.05	https://phytozome-next.jgi.doe.gov/	Lens ervoides v1
38	Eudicot	Fabaceae	L.japonicus	Phytozome genome ID: 571 • NCBI taxonomy ID: 34305	8	1	9	28.31	https://phytozome-next.jgi.doe.gov/	Lotus japonicus Lj1.0v1
39	Eudicot	Orobanchaceae	L.philippensis	Phytozome genome ID: 689 • NCBI taxonomy ID: 86093	6	1	7	31.33	https://phytozome-next.jgi.doe.gov/	Lindenbergia philippensis v1.1
40	Basal angiosperm	Magnoliaceae	L.tulipifera	Phytozome genome ID: 767 • NCBI taxonomy ID: 3415	7	1	8	18.38	https://phytozome-next.jgi.doe.gov/	Liriodendron tulipifera YP108A alt v1.1
41	Monocot	Musaceae	M.acuminata	Phytozome genome ID: 304 • NCBI taxonomy ID: 4641	16	2	18	36.87	https://phytozome-next.jgi.doe.gov/	Musa acuminata v1
42	Eudicot	Rosaceae	M.domestica	Phytozome genome ID: 491 • NCBI taxonomy ID: 3750	13	2	15	53.14	https://plants.ensembl.org/	Malus domestica v1.1
43	Eudicot	Euphorbiaceae	M.esculenta	Phytozome genome ID: 671 • NCBI taxonomy ID: 3983	13	2	15	48.28	https://phytozome-next.jgi.doe.gov/	Manihot esculenta v8.1
44	Bryophyta	Marchantiaceae	M.polymorpha	Phytozome genome ID: 320 • NCBI taxonomy ID: 3197	1	1	2	0.18	https://phytozome-next.jgi.doe.gov/	Marchantia polymorpha v3.1
45	Eudicot	Fabaceae	M.truncatula	Phytozome genome ID: 285 • NCBI taxonomy ID: 3880	6	1	7	12.67	https://phytozome-next.jgi.doe.gov/	Medicago truncatula Mt4.0v1
46	Basal angiosperm	Nymphaeaceae	N.colorata	Phytozome genome ID: 566 • NCBI taxonomy ID: 210225	6	1	7	22.78	https://phytozome-next.jgi.doe.gov/	Nymphaea colorata v1.2
47	Monocot	Poaceae	O.sativa	Phytozome genome ID: 323 • NCBI taxonomy ID: 39947	7	1	8	14.75	https://plants.ensembl.org/	Oryza sativa v7.0
48	Eudicot	Fabaceae	P.acutifolius	Phytozome genome ID: 581 • NCBI taxonomy ID: 33129	9	1	10	29.75	https://phytozome-next.jgi.doe.gov/	Phaseolus acutifolius WLD v2.0
49	Eudicot	Salicaceae	P.deltoides	Phytozome genome ID: 445 • NCBI taxonomy ID: 3696	15	2	17	49.44	https://phytozome-next.jgi.doe.gov/	Populus deltoides WV94 v2.1
50	Monocot	Poaceae	P.hallii	Phytozome genome ID: 590 • NCBI taxonomy ID: 206008	7	1	8	17.55	https://phytozome-next.jgi.doe.gov/	Panicum hallii v3.2
51	Monocot	Poaceae	P.latifolius	Phytozome genome ID: 680 • NCBI taxonomy ID: 38686	7	1	8	26.53	https://phytozome-next.jgi.doe.gov/	Pharus latifolius v1.1
52	Eudicot	Fabaceae	P.lunatus	Phytozome genome ID: 563 • NCBI taxonomy ID: 3884	9	1	10	19.18	https://phytozome-next.jgi.doe.gov/	Phaseolus lunatus V1
53	Bryophyta	Funariaceae	P.patens	Phytozome genome ID: 318 • NCBI taxonomy ID: 3218	1	1	2	13.97	https://phytozome-next.jgi.doe.gov/	Physcomitrium patens v3.3
54	Eudicot	Rosaceae	P.persica	Phytozome genome ID: 298 • NCBI taxonomy ID: 3760	7	1	8	16.37	https://phytozome-next.jgi.doe.gov/	Prunus persica v2.1
55	Eudicot	Salicaceae	P.trichocarpa	Phytozome genome ID: 533 • NCBI taxonomy ID: 3694	13	2	15	57.31	https://phytozome-next.jgi.doe.gov/	Populus trichocarpa v4.1
56	Monocot	Poaceae	P.virgatum	Phytozome genome ID: 516 • NCBI taxonomy ID: 38727	15	2	17	54.55	https://phytozome-next.jgi.doe.gov/	Panicum virgatum v5.1
57	Eudicot	Fabaceae	P.vulgaris	Phytozome genome ID: 442 • NCBI taxonomy ID: 3885	9	1	10	29.44	https://phytozome-next.jgi.doe.gov/	Phaseolus vulgaris v2.1
58	Eudicot	Fagaceae	Q.rubra	Phytozome genome ID: 687 • NCBI taxonomy ID: 3512	7	1	8	13.83	https://phytozome-next.jgi.doe.gov/	Quercus rubra v2.1
59	Bryophyta	Sphagnaceae	S.magellanicum	Phytozome genome ID: 91 • NCBI taxonomy ID: 88036	3	1	4	8.71	https://phytozome-next.jgi.doe.gov/	Selaginella moellendorffii v1.0
60	Monocot	Poaceae	S.bicolor	Phytozome genome ID: 730 • NCBI taxonomy ID: 4558	7	1	8	18.28	https://phytozome-next.jgi.doe.gov/	Sorghum bicolor v5.1
61	Bryophyta	Sphagnaceae	S.fallax	Phytozome genome ID: 522 • NCBI taxonomy ID: 53036	3	1	4	7.52	https://phytozome-next.jgi.doe.gov/	Sphagnum fallax v1.1
62	Monocot	Poaceae	S.italica	Phytozome genome ID: 312 • NCBI taxonomy ID: 4555	7	1	8	17.45	https://phytozome-next.jgi.doe.gov/	Setaria italica v2.2
63	Eudicot	Solanaceae	S.lycopersicum	Phytozome genome ID: 796 • NCBI taxonomy ID: 4081	9	1	10	20.83	https://phytozome-next.jgi.doe.gov/	Solanum lycopersicum ITAG5.0
64	Eudicot	Salicaceae	S.purpurea	Phytozome genome ID: 519 • NCBI taxonomy ID: 77065	12	2	14	50.62	https://phytozome-next.jgi.doe.gov/	Salix purpurea v5.1
65	Eudicot	Solanaceae	S.tuberosum	Phytozome genome ID: 686 • NCBI taxonomy ID: 4113	10	1	11	22.42	https://phytozome-next.jgi.doe.gov/	Solanum tuberosum v6.1
66	Monocot	Poaceae	S.viridis	Phytozome genome ID: 726 • NCBI taxonomy ID: 4556	7	1	8	20.62	https://phytozome-next.jgi.doe.gov/	Setaria viridis v4.1
67	Eudicot	Malvaceae	T.cacao	Phytozome genome ID: 523 • NCBI taxonomy ID: 3641	7	1	8	17.79	https://phytozome-next.jgi.doe.gov/	Theobroma cacao v2.1
68	Monocot	Poaceae	T.aestivum	Phytozome genome ID: 725 • NCBI taxonomy ID: 4565	17	3	20	73.7	https://phytozome-next.jgi.doe.gov/	Triticum aestivum cv. Chinese Spring v2.1
69	Monocot	Poaceae	T.intermedium	Phytozome genome ID: 770 • NCBI taxonomy ID: 85679	17	3	20	69.28	https://phytozome-next.jgi.doe.gov/	Thinopyrum intermedium v3.1
70	Eudicot	Fabaceae	V.unguiculata	Phytozome genome ID: 540 • NCBI taxonomy ID: 3917	8	1	9	30.72	https://phytozome-next.jgi.doe.gov/	Vigna unguiculata v1.2
71	Chlorophyte	——	V.carteri	Phytozome genome ID: 317 • NCBI taxonomy ID: 3067	1	1	2	0	https://phytozome-next.jgi.doe.gov/	Volvox carteri v2.1
72	Monocot	Zosteraceae	Z.marina	Phytozome genome ID: 668 • NCBI taxonomy ID: 29655	3	1	4	7.86	https://plants.ensembl.org/	Zostera marina v3.1
73	Monocot	Poaceae	Z.mays	Phytozome genome ID: 681 • NCBI taxonomy ID: 4577	10	1	11	36.33	https://phytozome-next.jgi.doe.gov/	Zea mays B84 v1.2

## Sheet: TableS1-2
Table S1-2：Peptides sequences used in this analysis.
Gene_Name	label	Species	Common name	Species_ID (NCBI)	Family	Rank	Peptide_Sequence	Subfamily	Source
Acora.01G062300.1	Acora.01G062300	Acorus americanus	American Sweet Flag	263995	Acoraceae	Monocot	MGGVTSSMAAKFAFFPPSPPTYKLVKEEATGLLLLNRFPHRENVEVARVQTRKGNEVVSMYVRNPLATSTLLYSHGNAADLGQMYELFVELSIHLRVNLVGYDYSGYGQSTGKPSENNTYADIEAVYKYLVENYGVKEEEVILYGQSVGSGPTLDLATRLPRLRAVVLHSPILSGLRVMYPVKRTYWFDIYKNIDKIPLVNCPVLIIHGTADEVVDWSHGRQLWELCKEKYEPLWLKGGNHCDLELFPEYIKHLKKFISTVEKLPSQRSMWRKSTDVVEPSRRSTDHRREKPRNNEHHRASNVDRIDRFRLSYDHIEKSRRSVDCIERSKRSSDYVERGRKSVDRLDRIWAG*	ABHD17	https://phytozome-next.jgi.doe.gov/
Acora.02G045400.1	Acora.02G045400	Acorus americanus	American Sweet Flag	263995	Acoraceae	Monocot	MMGGVTSTIAAKFAFFPPNPPSYRLVEAGDGRIWMEEIPETRRDDVDVLRLRTRRGQDIVAVHVRHPRPAATLLYSHGNAADVGQMFELFVELSVHLRVNLIGYDYSGYGQSTGKPSEYNTYADIEAVYKCLMERFGVRDEDLILYGQSVGSGPTLDLSSRLSNLRAVVLHSPILSGLRVLYPIKRTYWFDIYKNIDKISAVNCPVLIIHGTADEVVDCSHGKQLWELCKEKYEPLWLNGGGHCNLELYPEYIKHLKKFISATGKLKSRKNCSKQSGTMTDDQAKPTGVGTSDNLQPGFTQPDISRNSLDSRIEVSKKTNNQPEKSRMSTDNADSHRRRKGLVW*	ABHD17	https://phytozome-next.jgi.doe.gov/
Acora.03G042000.1	Acora.03G042000	Acorus americanus	American Sweet Flag	263995	Acoraceae	Monocot	MGGVTSSMAAKFAFFPPSPPMYKLVTEEATGLLLFNRFPHRENVEVARVKTRRGNEVVAVYVRNPTATSTMLYSHGNAADLGQMYELFVELSIHLRVNVVGYDYSGYGQSTGKPSEQNTYADIEAVYRFFVENYGVKEEDVILYGQSVGSGPTLDLATRLPRLRAVVLHSPILSGLRVMYPVKRTYWFDIYKNIDKMPAVNCPVLIIHGTADDVVDWSHGRQLWELCKEKYEPLWLKGGNHCDLELFPQYIKHLKKFISTVEKLPSQRSTWRKSTTDRHEPSRKSTDRREKPKNNEYRASNVDMIDNKFRLSFDHIEKSRRSVDCCIERSKRGSDHIDRGRKSVDRLDCIWAG*	ABHD17	https://phytozome-next.jgi.doe.gov/
Acora.04G123800.1	Acora.04G123800	Acorus americanus	American Sweet Flag	263995	Acoraceae	Monocot	MGGVTSSMAAKFAFFPPDPPSYTLVEASASAAPGVKSLGLSGVPRRENVEVMRVPTKRGTEIVAVYVRNPSAKLTMLYSHGNAADLGQMYELFLELSVHLHVNLMGYDYSGYGRSSGKPSEQNTYADIEAAYRCLEETYGVHQEDVILYGQSVGSGPTLDLATRLPRLRAVVLHSPILSGLRVMYPVKHTYWFDIYKNIDKIPLVNCPVLVIHGTADEVVDCSHGKRLWELCKQKYEPLWLEKGNHCNLELFPDYIKHLKKFISAVEKIQITNGSSDNKELSQSSRRSSECLDLPRPSTDQREKPRPSTDQREKPRPSTDQREKARTSTDRKENARSSTDRKEKARTSTDRRDKSRKSVDRTEKARNSTDQQEKPRKSIDRFGDMIRSVGLCNIDCFKP…	ABHD17	https://phytozome-next.jgi.doe.gov/
Acora.06G037500.1	Acora.06G037500	Acorus americanus	American Sweet Flag	263995	Acoraceae	Monocot	MGNVTGTVAARMAFFPPEPGTYEVFRDGEGRVYMTGLAGAAEKGVEVRLVETRGGNRVVATFWRHPSARLTVLYSHGNAADLGQMLDLFLELRAHLRVNIMSYDYSGYGASTGKPSEFNTYYDIEAVYNCLKKDYGIRQEDIILYGQSVGSGPTLHLAARLQRLRAVILHSAILSGIRVLYPVKMTFWFDIFKNIDKIRQVNCPVLVIHGTADDIVDWSHGKRLWELSKEKYDPLWIKGGGHCNLETYPEYIKHLRKFINTMEKLSLTKQTRQTGNPSASINETKYNKCLRFGR*	ABHD17	https://phytozome-next.jgi.doe.gov/
Acora.06G052100.1	Acora.06G052100	Acorus americanus	American Sweet Flag	263995	Acoraceae	Monocot	MGGVTSSVAAKFAFFPPDPPSYTVVETPETAGTRRSLGLSGVPRRDNVEVVRVPTKRGTEIVAVYVRNPSAKLTVLYSHGNAADLGQMYELFTELSLHLRVNLMGYDYSGYGQSSGKPSEQNTYADIEAAYRCLEETYGVHEEDVILYGQSVGSGPTLDLATRLPRLRAIVLHSPILSGLRVMYPVKHTYWFDIYKNIDKVPLVNCPVLVIHGTDDEVVDCSHGKRLWELSKQKYEPLWLKGGNHCNLELFPEYIKHLKKFILAVEKTQILTNGSSDSSEFSESSRKSSERLDLPRSSTDQREKPRTSADQREKARTSTERREKSRKSVDRSEKARNSVDQPDKPRKSIDRFGDMMRSVGLCNIDCFKPSASNV*	ABHD17	https://phytozome-next.jgi.doe.gov/
Acora.07G135200.1	Acora.07G135200	Acorus americanus	American Sweet Flag	263995	Acoraceae	Monocot	MGCRSCSCCCCCSVSDLAAKFAFFPPDPPAYRIKPGHGSDGGKVVITGIPRDPFTDVHLVETKRGNKIVAVYLRNPYARLTVLYSHGNAADLGQLYDLFVQLKLNLRVNLMGYDYSGYGASTGKPSESNTYADIEAVYQCLETEYGVSQEDLILYGQSVGSGPTLHLAAHLPRLRGVVLHSAILSGLRVLCHVKITFCFDIYKNINKIQKVKCPVLVIHGTEDEVVNLFHGNGLWKLAREPYEPLWIKGGGHCNLELYPDYIRHLCKFIHEMENITTQVRLKKIRQTLPHLLKANSTNIAKSNNRCCCRIGFRWYTCDNHSSSLCIASFFRREGGGSGVHCCYGGNEQV*	ABHD17	https://phytozome-next.jgi.doe.gov/
Acora.11G195600.1	Acora.11G195600	Acorus americanus	American Sweet Flag	263995	Acoraceae	Monocot	MVSYLNVLVYGVGGIVVAGMALLVAFQEKLVYVPVLPGMSKSYPITPARLRLLYEDVWLTSVDGVRLHAWFIKPFPNLRGPTILFFQENAGNIAHRLGFIRIMIQKLNCNVFMLSYRGYGASDGYPSQHGIIKDAQAALDHLTQRTDIDTSRIVVFGRSLGGAVGSVLARNNPDKVSAIILENTFTSILDMAGILLPFLKWFIGGSSTKGFKILNCVVRSPWNTIDTVGEIKQPILFLSGLQDEMVPPSHMRMLHDKAIEQNRRCLFIDFPSGMHMDTWLSGGDRYWRTTQLFLDQYVQTTQEHDIHEKVDDDAAPS*	ABHD13	https://phytozome-next.jgi.doe.gov/
Acora.02G178100.1	Acora.02G178100	Acorus americanus	American Sweet Flag	263995	Acoraceae	Monocot	MVSYLNVLVYGVGGMVVAGMALLVALQEKLVYVPVLPGLPKSYPFTPDRVGLIYEDVWLTSSDGVRLHSWLIKPFPSFRGLTILFFQENAGNIAHRLEYIQKMIQKLNCNVFMLSYRGYGASDGYPSQHGITKDAQAALDHLTQRTDIDTRRIVVYGRSLGGAIGSILARNNPDKVSAIILENTFTSILDMAGVLLPFLKWFLGGNGTKGFKILNCVVRSPWSTIDVIGEIKQPILFLSGLQDEMVPPSHMRILYEKAIEHNRRCLFIEFPSGMHMDTWISGGDRYWRIIQLFLEKNIPARQEHDLHQKVNDDGAAR*	ABHD13	https://phytozome-next.jgi.doe.gov/
Aqcoe2G109700.1	Aqcoe2G109700	Aquilegia coerulea	blue columbine	218851	Ranunculaceae	Basal Eudicot	MGMGCLVSHLAAKLAFFPPRPSTYQVKKKEDGKMVVVSSTIPNDDSSMDVRLLNTKRGNKIVAFYLKNPYARLTLLYSHGNAADLGQLYDLFVQLKLNLRVNLMGYDYSGYGASTGKPSEYDTYADIEAVYECLETEYGVSQEDMILYGQSVGSGPTLHLAAKLPRLRGVVLHSAILSGLRVLCHSKVTLCFDIYKNINKIRKVKCPVLVIHGTDDDVVNWFHGNELWKLAREPYEPLWIKGGGHCNLELYPDYIRHLCKFVLEMENLTTQIRLRKIRQSLPRRNYSNNSANRCCRIRCCRIRLWKPKCLTCSRPRCVSLKCSRPHCISLKCLRPCCTKLCFC*	ABHD17	https://phytozome-next.jgi.doe.gov/
Aqcoe3G027500.1	Aqcoe3G027500	Aquilegia coerulea	blue columbine	218851	Ranunculaceae	Basal Eudicot	MGGITSSIAAKFAFFPPTPPSYTVITDEICGGKLVIPELPRRENLDVLKLKTRKGNEILAVHLKHPKATSTILYSHGNAADLGQMFELFVELSIRLRVNLMGYDYSGYGQSTGKPTEYNTYADIEAAYKCLKDQYDVKDEQIILYGQSVGSGPTLDLASQLPDLRAVVLHSPILSGLRVLYPVKRTYWFDIYKNIDKVGTVSCPVLVIHGTADDVVNCTHGKQLWELSKEKYEPLWVNGGGHCNLELYPEYIKHMKKFVSTVGKSKASTDGSKIKKLQSDEQSNQSESKSSDASEISSDNADVSRNSLDSRLDKSKKSSKPEKTRMSVDSDERYRKTKCLIW*	ABHD17	https://phytozome-next.jgi.doe.gov/
Aqcoe3G381800.1	Aqcoe3G381800	Aquilegia coerulea	blue columbine	218851	Ranunculaceae	Basal Eudicot	MGGVTSSMAAKFAFYPPNPPSYNLVVNESNGKVGFSNVILKENVDVLKLCTKRGNEIVALYVKNPLASLTVLYSHGNAADLGQMYELFVELSIHLRINLMGYDYSGYGQSSGKPSEHNTYADIEAAYRCLEEIYGTKEEDVILYGQSVGSGPTLDLASRLDRLRAVILHSPILSGLRVMYPVKRSYWFDIYKNIDKIPLVDSPVLIIHGTSDEVVDFSHGKQLWELCKEKYEPLWVTGGNHCNLELFPEYIRHLKKFFSVIEKVPVLKNISKQSADQSELPRSSTDTREKSRSSVDQREKSRPSTEKLERSRLSADSNERSRSSTDKREKSRSSTDLKEKSRSSTDKRDKSRKSVDRPENCTNIIEQPERGRKSIDRFGGMMRSVALCNIDCFKPTGSK…	ABHD17	https://phytozome-next.jgi.doe.gov/
Aqcoe5G385000.1	Aqcoe5G385000	Aquilegia coerulea	blue columbine	218851	Ranunculaceae	Basal Eudicot	MGGVTSSMAAKFAFFPPNPPSYKLITDEITGLLTFNTYPHRENVEILKLPTRRTTEIVAIYVRHPMATSTLLYSHGNAADLGQMYELFVELSIHLRVNLMGYDYSGYGQSTGKPSEQHTYADIEAAYKCLEESYGAKQEDIILYGQSVGSGPTLDLAARLPHLRAVVLHSPILSGLRVMYPVKRTYWFDIYKNIDKIPLVGCPVLIIHGTSDEVVDCSHGKQLWELCKEKYEPLWLKGGNHCDLELYPEYIKHLKKFIVTVERSPSQRHSSRRSTDQFEQSRRSTDCFEGSRKSTDRREKPRQSIDRHEKKKSHDHKSNNINKLDKLRISFDYMDRSRRSVDCIEKSRKSVDHQPERARKSVDRLDRIRVV*	ABHD17	https://phytozome-next.jgi.doe.gov/
Aqcoe7G363000.1	Aqcoe7G363000	Aquilegia coerulea	blue columbine	218851	Ranunculaceae	Basal Eudicot	MGNVTSSVAAKFAFFPPDPPTYDVYKEEEDGKLVFTGVTADKNMDVHLLETKGGNKIVATFWKHPFARFTLLYSHGNAADLGQMQELFIELRAHLRVNIMSYDYSGYGASSGKPSEFNTYYDIEAVYNCLKREYNIKQEDIILYGQSVGSGPTLHLASRLERLRAVVLHSAILSGIRVLYPVKMTFWFDIFKNIDKIQKVSCTVLVIHGTNDDIVDLSHGKRLWELAKEKYDPLWVKGGGHCNLETYPEYIKHLRKFINAMEKLSLVKQPKQNPPTTSTITEEKHNKCLRFGKR*	ABHD17	https://phytozome-next.jgi.doe.gov/
Aqcoe7G116800.1	Aqcoe7G116800	Aquilegia coerulea	blue columbine	218851	Ranunculaceae	Basal Eudicot	MVSYMGVLLYGVGGIVVAGVALLVAFQEKLVYVPVLPGLSKSYPITPARLRLDYEDVWLTSSDGIRLHAWFIKLLPDCRGPTILFFQENAGNIAHRLEMVRIMLQRLQCNVFMLSYRGYGASDGFPSQHGIIMDAQAALDHLHQRTDIDGSRIVVFGRSLGGAVGAVLTKNNPDKVAALILENTFTSILDMAGVLLPFLKWLIGGSSSKGPRVLNRFVRSPWSTIDIVGEVRQPILFLSGLQDEMVPPIHMQLLFAKAATRNKNCSFIEFPTGMHMDTWLAGGDHYWRTVQRFLEQYVPEKKEMAPTTVGKIG*	ABHD13	https://phytozome-next.jgi.doe.gov/
Aco021702.1	Aco021702	Ananas comosus	Pineapple	4615	Bromeliaceae	Monocot	MGGVTSSIAARFAFFPPAPPSYRLLADDATGKLLIPELSAPSSAAAAAAAARRGRRRRAAAEAEAEAVVEAEEAEVLRLRTRRGHEIVAVYVRNPRATATLLYSHGNAADLGQMFGLFVELSHRLRVNLMGYDYAGYGRSTGKPTEYNTYADIEAAYNCLKEQYGVADEDIILYGQSVGSGPTIDLASRVPNLRAVVLHSPILSGLRVLYPVKRTYWFDIYKNIDKIGLVNCPVLVIHGTSDDVVDCSHGKQLWELSKVKYTPLWLSGGGHCNLELYPDFIRHLKKFISSVAKQAAKNGSKEPTVKDGAHNNNKDIIEIIPSERPRTQEAAHRPEASRNSLDSRVVKSKAADLPEKSRMSSDDVDKFRRRRCLTSSDAIIVYSTPYRSSSIGKRHNLVL…	ABHD17	https://phytozome-next.jgi.doe.gov/
Aco000909.1	Aco000909	Ananas comosus	Pineapple	4615	Bromeliaceae	Monocot	MGGVTSTMAAKFAFYPPDPPSYGVAAEADGRLVMTEVPRKEGVEVRRIQTKRGTEIVAMYVKNPAAKLAVLYSHGNAADLGQMYELFVELSNHLRVNLMGYDYSGYGQSSGKASEHNTYADIEAAYQCLVETYGTQEEDIVLYGQSVGSGPTLDLATRLPRLRAVILHSPILSGLRVMYPVKRTYWFDIYKNIDKIPLVKCPVLVIHGTDDEVVDCSHGKQLWELCQQKYEPLWIKGGNHCNLELYPEYIRHLKRFISTIEKSPAIKDEPTESSSHSETPRVSSDQLELPRKSTNDKEKTRRSTDRREKPRRSTERREKPRSSIDRKERSRKSIDNSDLAKDNSDQPEKPRKSIDRFGEMIRSVGLCNIDCFKDSPSRA*	ABHD17	https://phytozome-next.jgi.doe.gov/
Aco020149.1	Aco020149	Ananas comosus	Pineapple	4615	Bromeliaceae	Monocot	MGGVTSSMASKLAFFPPQPASYEVARDAETGLVTLSRFPHRENVEVLRLPTRRGNHIVALHVRNPFAASTLLYSHGNAADLGHMYDLFLELSIHLRVNVLGYDYSGYGQSSGKPSEQNTYADIEAAYKCLIEHFGAKEEEIILYGQSVGSGPTIDLASRLPNLRAVVLHSPILSGLRVMYPVKRTYWFDIYKNIDKIPLVNCPVLIIHGTTDEVVDWSHGKQLWELCREKYEPLWLKGGKHCNLELFPDYLKHLKKFIFTVEKSPSTRNDWRKSNDQFEPSRKSTDRFFEPARKSTDRRDKSRSSIDKLRTNEYRYSNVEKSDKLRVSFDHFDKSRRSVDCLERSRRNTDQLDRGRKSVDRKLKFQIREINI*	ABHD17	https://phytozome-next.jgi.doe.gov/
Aco013191.1	Aco013191	Ananas comosus	Pineapple	4615	Bromeliaceae	Monocot	MRLPSCSVSDVAARFAFFPPDPPTYSIKRDEINGRIAAAGVPRDQSMDVIALETRRGNRIVAFYLRNPSARLTVLYSHGNAADLGQLYDLFAQLKVNLRVNLMGYDYSGYGASTGKPSEANTYADIEAVYQCLETEYGISQEDLILYGQSVGSGPTLHLAARLPRLRGVILHSAILSGLRVVCHVNFNFCFDIYKNINKIKKVKCPVLVIHGTEDDVVNWLHGNGLYKLAREPYEPLWIKGGGHCNLELYPDYIRHLCKFIREMESITTAARLKKIRQTLDLPKKPYKPNAANAAAAAAAATTTTFTTNCCCRLRCKKPNCSCWSIRPRCLTLRCFSCSNFFRNCCCCCCCHCRCRCCCGGDARRE*	ABHD17	https://phytozome-next.jgi.doe.gov/
Aco011558.1	Aco011558	Ananas comosus	Pineapple	4615	Bromeliaceae	Monocot	MLHLFLELRAHLRVNIMSYDYSGYGASTGKPSEFNTYYDIEAVYDCLKKNYGIRQEDLILYGQSVGSGPTLHLAARLQRLRGVVLHSAILSGIRVLYPVKVTFWFDIFKNIDKIRQVHCPVFVIHGTADDIVDWSHGKRLWELSKEKYEPLWIKGGGHCNLETYPEYIKHLRKFISAMEKLPASKQSKQSNAQTSTITEVKHNKCLRFGKR*	ABHD17	https://phytozome-next.jgi.doe.gov/
Aco009469.1	Aco009469	Ananas comosus	Pineapple	4615	Bromeliaceae	Monocot	MASWLKALAYGAGGIVVAGMAALVALQERLVYVPVLPGLARSYAITPARLRLHYDDVWLRSSDGVRLHSWFIKHSPHCRGPTILFFQENAGNIAHRLEFVRLMMQRLQCNVFMLSYRGYGESDGYPSQHGIIKDAQAALDHLTQRNDIDTSRIVVFGRSLGGAVGTVLAKNNPDKVSALILENTFTSILDMAGIMLPFLKWFIGGSASKGPKVLNCLVRSPWSTIDAIGEVKQPILFISGLQDELVPPSHMRVLYEKAIQHNNNCLFIDFPSGMHMDTWISGGDRYWRVLQLFLDQYVPERQRGDLNCKADSGDDGPSA*	ABHD13	https://phytozome-next.jgi.doe.gov/
AndgeH2.03AG239200.1	AndgeH2.03AG239200	Andropogon gerardi	Big bluestem	79824	Poaceae	Monocot	MGGVTSTIAARFAFFPPTPPSYTVVVADAATDRLAIPEISRAPSRRRRRDGAGAGGSSASSAAAAEEEDGAEVVRLRTRRGNEIVGVYVRHARASATMLYSHGNAADLGQMYGLFVELSRRLRVNLFGYDYSGYGRSTGKPTECNTYADIEAAYNCLKEKYGVADEDIILYGQSVGSGPTIDLASRLPDLRAVVLHSPILSGLRVLYPVKRTFWFDIYKNIDKIGLVNCPVLVIHGTSDDVVDCSHGKQLWEHCKVKYSPLWLSGGGHCNLELYPDYIKHLKKFVSSVSKKTSKPDPKEITAKDDTTSKETEEAYSEKPQEATKCSQISRKSLDSRVGKSKTVDVPDKPRMSSDDIDKFRRRRCLVW*	ABHD17	https://phytozome-next.jgi.doe.gov/
AndgeH2.03BG237300.1	AndgeH2.03BG237300	Andropogon gerardi	Big bluestem	79824	Poaceae	Monocot	MGGVTSTIAARFAFFPPTPPSYTVVVADAATGRLAIPEISRAPSRRRRRDGAGAGGSSASSAAAAEEEDGAEVVRLRTRRGNEIVGVYVRHARASATMLYSHGNAADLGQMYGLFVELSRRLRVNLFGYDYSGYGRSTGKPTECNTYADIEAAYNCLKEKYGVADEDIILYGQSVGSGPTIDLASRLPDLRAVVLHSPILSGLRVLYPVKRTLWFDIYKNIDKIGLVNCPVLVIHGTSDDVVDCSHGKQLWEHCKVKYSPLWLSGGGHCNLELYPDYIKHLKKFVSSVSKKTSKSDPKEITAKDGTTSKETEEAYSEKPQEATKCSQISRKSLDSRVGKSKTVDVPDKPRMSSDDIDKFRRRRCLVW*	ABHD17	https://phytozome-next.jgi.doe.gov/
AndgeH2.03CG230400.1	AndgeH2.03CG230400	Andropogon gerardi	Big bluestem	79824	Poaceae	Monocot	MGGVTSTIAARFAFFPPTPPSYTVVVADAATGRLAIPEISRAPSHRRRRDGAGAGGSSASSAAAAEEEDGAEVVRLRTRRGNEIVGVYVRHARASATMLYSHGNAADLGQMYGLFVELSRRLRVNLFGYDYSGYGRSTGKPTECNTYADIEAAYNCLKEKYGVADEDIILYGQSVGSGPTIDLASRLPDLRAVVLHSPILSGLRVLYPVKRTFWFDIYKNIDKIGLVNCPVLVIHGTSDDVVDCSHGKQLWEHCKVKYSPLWLSGGGHCNLELYPDYIKHLKKFVSSISKKTSKPDPKEITAKDGTTSKETEEAYSEKPQEATKCSQISRKSLDSRVGKSKTVDVPDKPRMSSDDIDKFRRRRCLVW*	ABHD17	https://phytozome-next.jgi.doe.gov/
AndgeH2.04AG070700.1	AndgeH2.04AG070700	Andropogon gerardi	Big bluestem	79824	Poaceae	Monocot	MGAVTSTVAARIAFFPPSPPSYGVEQPQPPQPPPPPVAPAAVPQPAAAKKAGEEKGGGGAVVELTGVPRRGNVEARRLRTKRGTEVVAMYVRQAGAKLTLLYSHGNAADLGQMYELFVELSAHLNVNLMGYDYSGYGQSTGKPSEQNTYADIEAVYRCLIETYGAAEDNIILYGQSVGSGPTLDLASRLTRLRAVVLHSPILSGLRVMYPVKHTYWFDIYKNIDKIPLVRCPVLVIHGTADEVVDCSHGRSLWELAQVKYEPLWIKGGNHCNLELYPEYIKHLKKFVGAIERSPPPPPIDESTESSGPSDRTLMEPECSAEDSRKSMDCRDKTRPSIDQRHSTDRREKPRGSTDRRDKTRKSVDHPDKPRASVDQSDRPRKSIDRFGGMMKSMRLCNID…	ABHD17	https://phytozome-next.jgi.doe.gov/
AndgeH2.04AG298000.1	AndgeH2.04AG298000	Andropogon gerardi	Big bluestem	79824	Poaceae	Monocot	MGNVTSSVAARLAFFPPEPATYGIEAQDGAGSLLRMTGVSPDAGVEVRALPTRAGTRVVSAFWRHPAARLTLLYSHGNAADLGQMLGLFLELRAHLRVNIMSYDYSGYGASTGKPSEYNTYNDIEAVYDCLKKEYGIEEEDLILYGQSVGSGPTLHLASRLEKLRGVVLHSGILSGIRVLYPVKVTLWFDIFKNIDKIKQVVCPVLVIHGTADDIVDFTHGKRLWELAKEKYEPLWIKGGGHCNLETYPEYIRHLRKFINAMEKLAKDSKAAQAPPSSSMADEVRHTKCLRFGKR*	ABHD17	https://phytozome-next.jgi.doe.gov/
AndgeH2.04BG082800.1	AndgeH2.04BG082800	Andropogon gerardi	Big bluestem	79824	Poaceae	Monocot	MGAVTSTVAARFAFFPPSPASYGVEQPQPPQPPPVAQPVAAKAGEEKGGGGAVVELTGVPRRGNVEARRVRTKRGTEVVAMHVRQAGAKLTLLYSHGNAADLGQMYELFVELSAHLNVNLMGYDYSGYGQSTGKPSEQNTYVDIEAVYRCLIETYGAAEDNIILYGQSVGSGPTLDLASRLTRLRAVVLHSPILSGLRVMYPVKHSYWFDIYKNIDKIPLVRCPVLVIHGTADEVVDCSHGRSLWELAQVKYEPLWIKGGNHCNLELYPEYIKHLKKFVGAIERSPPPPPIDESTESSGPSDRTLTEPECSAEDSRKSTDCRDKTRPSIDQRHSTDRREKPRGSTDRRDKTRKSVDHPEKPRASVDQSDRPRKSIDRFGGMMKSVRLCNIDCFKVTATS…	ABHD17	https://phytozome-next.jgi.doe.gov/
AndgeH2.04BG313300.1	AndgeH2.04BG313300	Andropogon gerardi	Big bluestem	79824	Poaceae	Monocot	MGNVTSSVAARLAFFPPEPATYGIEAQDGAGAGAGSLLRMTGVSPDAGVEVRALPTRAGTRVVSAFWRHPAARLTLLYSHGNAADLGQMLGLFLELRAHLRVNIMSYDYSGYGASTGKPSEYNTYNDIEAVYDCLKKEYGIEEEDLILYGQSVGSGPTLHLASRLEKLRGVVLHSGILSGIRVLYPVKVTLWFDIFKNIDKIKQVDCPVLVIHGTADDIVDFTHGKRLWELAKEKYEPLWIKGGGHCNLETYPEYIRHLRKFINAMEKLAKDSKAAQAPPSSSMADEVRHTKCLRFGKR*	ABHD17	https://phytozome-next.jgi.doe.gov/
AndgeH2.04CG068200.1	AndgeH2.04CG068200	Andropogon gerardi	Big bluestem	79824	Poaceae	Monocot	MGAVTSTVAARIAFFPPSPPSYGVEQPQPPQPPPAVPQPAAAKAGEEKGGGGAVVELTGVLRRGNVEARRLRTKRGTEVVAMHVRQAGAKLTLLYSHGNAADLGQMYELFVELSAHLNVNLMGYDYSGYGQSTGKPSEQNTYADIEAAYRCLIETYGAAEDNIILYGQSVGSGPTLDLASRLTRLRAVVLHSPILSGLRVMYPVKHTYWFDIYKNIDKIPLVRCPVLVIHGTADEVVDCSHGRSLWELAQVKYEPLWIKGGNHCNLELYPEYIKHLKKFVGAIERWPAPPPIDESTESSGPSDRTLMEPECSAEDSRKSTDCRDKTRPSIDQRHSTDRREKPRGSTDRRDKTRKRVDHPDKPRASVDQSDRPRKSIDRFGGMMKSVRLCNIDCFKVTAT…	ABHD17	https://phytozome-next.jgi.doe.gov/
AndgeH2.04CG293500.1	AndgeH2.04CG293500	Andropogon gerardi	Big bluestem	79824	Poaceae	Monocot	MRLGNLLRQPLEIVSEPEPGRAVLRASNRQLPTSRCVLRAPPPSARPRARTPGIGSGSSSHPRPAIVGGGPCRGGSRGQGRMGNVTSSVAARLAFFPPEPATYGIEAQDGAGAGSLLRMTGVSLDAGVEVRALPTRAGTRVVCAFWRHPAARLTLLYSHGNAADLGQMLGLFLELRAHLRVNIMSYDYSGYGASTGKPSEYNTYNDIEAVFDCLKKEYGIEEEDLILYGQSVGSGPTLHLASRLEKLRGVVLHSGILSGIRVLYPVKVTLWFDIFKNIDKIKQVDCPVLVIHGTADDIVDFTHGKRLWELAKEKYEPLWIKGGGHCNLETYPEYIRHLRKFINAMEKLAKDSKAAQAPPSSSMADEVRRTKCLRFGKR*	ABHD17	https://phytozome-next.jgi.doe.gov/
AndgeH2.07AG064000.2	AndgeH2.07AG064000	Andropogon gerardi	Big bluestem	79824	Poaceae	Monocot	MLSGCSVSSLAARFAFFPPEPATYAVRKDEATGRLVASGVPRDNAMDVLLVNTARGNKVVAFYFRNPCARLTLLYSHGNAADLGQLYDYSGYGASTGKPSEENTYADIEAVYQCLETEYGISQEDIILYGQSVGSGPTLYLASRLPRLRGVVLHSAILSGLRVVCHVNFTLCFDIYKNVKKIKKVKCPVLVIHGTDDDVVNWSHGKELWKLARDPYDPLWIKGGGHCNLELYPDFIRHLSRFIREMENITTKIRLKKIRPTLQPRKKAHRANTATTTTFTANCCCRIRVRKPTCPSCNFSCGSCGLRNCFAFRFSRCCCPTTCFTGGGGCCCSCRSCFKCCCCGDVR*	ABHD17	https://phytozome-next.jgi.doe.gov/
AndgeH2.07AG228100.1	AndgeH2.07AG228100	Andropogon gerardi	Big bluestem	79824	Poaceae	Monocot	MGGVTSSVASKMAFFPPDPPSYGVVDEEDEPAAAAEDASSCKVATRRVAMTGVRWSVGVEARRVRTRRGSEIIAVYVRHPGASLTLLFSHGNAADLGKMYGVFVELSARLHVNLMGYDYSGYGQSSGKPSEANTFADIEAAYKCLVDVYGTKEEDIVLYGQSVGSGPTLDLAIRFDRVRAVVLHSPILSGLRVMYSVKKTYWFDIYKNIDKIPHVRCPVLVIHGTKDDVVDCSHGKRLYELCQHKYEPLWIEGGDHGNLEKFPVYIRHLKKFLSSIKKLPSENDAAAERETSAAENRTQPDSEAISEAASRMISRRLEPSKKSTIHEEHTLSTEHIDKRRRSTGHREKARSSTDRRSRRSVDCFDSILEHEQPEKPRKSFDRIGEKIRAMGLCNVDCFK…	ABHD17	https://phytozome-next.jgi.doe.gov/
AndgeH2.07BG045100.1	AndgeH2.07BG045100	Andropogon gerardi	Big bluestem	79824	Poaceae	Monocot	MLSGCSVSSLAARFAFFPPEPATYAVRKDEATGRLVASGVPRDNAMDVLLVNTARGNKVVAFYFRNPCARLTLLYSHGNAADLGQLYDLFVQLKVNLKINLMGYDYSGYGASTGKPSEENTYADIEAVYQCLETEYGISQEDIILYGQSVGSGPTLHLASRLPRLRGVVLHSAILSGLRVVCHVNFTFCFDIYKNVKKIKKVKCPVLVIHGTDDDVVNWSHGKELWKLARDPYDPLWIKGGGHCNLELYPDFIRHLSRFIREMENITTKIRLKKIRPTLQPRKKAHQANTATTTTFTANCCCRIRVRKPTCPSCNFSCGSCGLRNCFAFRFSRCCRPTTCFTGGGGGRCSCRSCFKCCCCGDVR*	ABHD17	https://phytozome-next.jgi.doe.gov/
AndgeH2.07BG188500.1	AndgeH2.07BG188500	Andropogon gerardi	Big bluestem	79824	Poaceae	Monocot	MGGVTSSVASKMAFFPPDPPSYGVVEEEDEPAAAAAEDASSCKVATRRVAMTGVRWSVGVEARRVPTRRGSEIIAVYVRHPGASLTLLFSHGNAADLGQMYGVFVELSARLHVNLMGYDYSGYGHSSGKPSEANTFADIEAAYKCLVDVYGTKEEDIVLYGQSVGSGPTLDLAVRFDRVRAVVLHSPILSGLRVMYSVKKTYWFDIYKNIDKIPHVKCPVLVIHGTKDDVVDCSHGKRLYELCQHKYEPLWIEGGDHGNLEKFPVYIRHLKKFLSSIKKLPSEKDAAAERETSAAENRTQPDSEVISEASSRMISRRLEPSKKSTIHEEHTLSTEHVDRRRRSTGHREKARSSTDRRSRRSVDCFDSILEHEQPEKPRKSFDRIGEKIRAMGLCNVDCF…	ABHD17	https://phytozome-next.jgi.doe.gov/
AndgeH2.07CG052600.1	AndgeH2.07CG052600	Andropogon gerardi	Big bluestem	79824	Poaceae	Monocot	MLSGCSVSSLAARFAFFPPEPATYAVRKDEATGRLVASGVPRDNAMDVLLVNTARGNKVVAFYFRNPCARLTLLYSHGNAADLGQLYDLFVQLKVNLKINLMGYDYSGYGASTGKPSEENTYADIEAVYQCLETEYGISQEDIILYGQSVGSGPTLHLASRLPRLRGVVLHSAILSGLRVVCHVNFTFCFDIYKNVKKIKKVKCPVLVIHGTDDDVVNWSHGKELWKLARDPYDPLWIKGGGHCNLELYPDFIRHLSRFIREMENITTKIRLKKIRQTLQPRKKAHRANTATTTTFTANCCCRIQVRKLTCPSCNFSCGSCGLRNCFAFRFSRCCRPTTCFTGGGGGCCSCRSCFKCCCCGDVR*	ABHD17	https://phytozome-next.jgi.doe.gov/
AndgeH2.07CG201400.1	AndgeH2.07CG201400	Andropogon gerardi	Big bluestem	79824	Poaceae	Monocot	MGGVTSSVASKMAFFPPDPPSYGVVDEEDEPAAAAAEDASSCKVATRRVAMTGVRWSVGVEARRVRTRRGSEIIAVYVRHPGASLTLLFSHGNAADLGKMYGVFVELSARLHVNLMGYDYSGYGQSSGKPSEANTFADIEAAYKCLVDVYGTKEEDIVLYGQSVGSGPTLDLAIRFDRVRAVVLHSPILSGLRVMYSVKKTYWFDIYKNIDKIPHVKCPVLVIHGTKDDVVDCSHGKRLYELCQHKYEPLWIEGGDHGNLEKFPVYIRHLKKFLSSIKKLPSEKDAAAEREPSAAENRTQPDSEAISEAPSRMISRRLEPSKKSTIHEEHTLSTEHVDKRRRSTGHREKARSSTDRRSRRSVDCFDSILEHEQPEKPRKSFDRIGEKIRAMGLCNVDCF…	ABHD17	https://phytozome-next.jgi.doe.gov/
AndgeH2.08AG078400.1	AndgeH2.08AG078400	Andropogon gerardi	Big bluestem	79824	Poaceae	Monocot	MGGVTSSVAAKMAFFPPTPPSYALVEDAGAGVTTLSGQPHRENVELLRLRTRKGNTLAAMYVRHPDAASTVLYSHGNAADLGHLYQLFLHLSFNLSVNILGYDYSGYGQSSGKPSEHNTYADIEAAYKCLIEKFGAKEEEIILYGQSVGSGPTIDLASRLPQLRAVVLHSPILSGLRVMYPVKRTYWFDIYKNIDKIPQVTCPVLIIHGTADEVVDWSHGKLLWELCKEKYEPLWLRGGKHCDLELFPEYIWHIKKFFHTVEKSASHRQAWRESGDWIEPSRKSTDFFEPSRKSTDQREKSRSTRDRKRNTERRYSNVEKVDKLKISFDQFEKSRRSVDIFERPKRNIEQLDCGRKSVDRLDRIWAG*	ABHD17	https://phytozome-next.jgi.doe.gov/
AndgeH2.08AG095700.1	AndgeH2.08AG095700	Andropogon gerardi	Big bluestem	79824	Poaceae	Monocot	MGGVTSSVAAKMAFFPPTPPSYALVEDAGAGVTTLSGQPHRENVELLRLRTHKGNTLAAMYVRHPDAASTVLYSHGNAADLGHLYQLFLHLSFNLRVNILGYDYSGYGQSSGKPSEHNTYADIEAAYKCLIENFGAKEEEIILYGQSVGSGPTVDLASRLPQLRAVVLHSPILSGLRVMYPVKRTYWFDIYKNIDKIPQVTCPVLIIHGTADEVVDWSHGKQLWELCIEKYEPLWLRGGKHCDLELFPEYIRHLKKFFHTVEKSASHRQAWRESGDWIEPSRKSTDFFEPSRKSTDQREKSRSTRDRKRNTEHRYSNVEKVDKLKISFDQFEKSRRSVDIFERPKRNIEQLDCGRKSVDRLDRIWAG*	ABHD17	https://phytozome-next.jgi.doe.gov/
AndgeH2.08BG077800.1	AndgeH2.08BG077800	Andropogon gerardi	Big bluestem	79824	Poaceae	Monocot	MLISEPIRERDTEEGRIGMGGVTSSVAAKMAFFPPTPPSYALVEDAGAGVTTLSGQPHRENVELLRLRTRKGNTLAAMYVRHPEAASTVLYSHGNAADLGHLYQLFLHLSFNLRVNILGYDYSGYGQSSGKPSEHNTYADIEAAYKCLIENFGAKEEEIILYGQSVGSGPTVDLASRLPQLRAVVLHSPILSGLRVMYPVKRTYWFDIYKNIDKIPQVTCPVLIIHGTADEVVDWFHGKQLWELCKEKYEPLWLRGGKHCDLELFPEYIRHLKKFFHTVEKTASHRQAWRESGDWIEPSRKSTDFFEPSRKSTDRREKSRSTRDRKRNTEHRYSNVEKVDKLKISFDQFEKSRRSVDIFERPKRNIEQLDCGRKSVDRLDRIWAG*	ABHD17	https://phytozome-next.jgi.doe.gov/
AndgeH2.10AG180800.1	AndgeH2.10AG180800	Andropogon gerardi	Big bluestem	79824	Poaceae	Monocot	MGAVASTVAARFAFFPPTPPSYGVEPPPSLAAAAADSEVVELSGVPVSRGRGVEARRLPTKRGTEVVAMYVRQPGARLTLLYSHGNAADLGQMYELFVELSAHLNVNLMGYDYSGYGQSSGKPSEQNTYADIEAVYRCLVETYGVSEENIILYGQSVGSGPTLDLASRLPHLRAVVLHSPISSGLRVMYPVKHSYWFDIYKNIDKIPLVKCPVLVIHGTADEVVDCSHGRALWELSKVKYEPLWVKGGNHCNLELYPEYIKHLKKFVNAIERSPPVKDESPESSDPSETGSESAESSRRSTDIRDKPRSSIDHRPSIDRREKPRGSIDRRDKSRKSVDQFDKPRASVDQPDRPRKSIDRFGGMMRSVKFNIDCFTAASGS*	ABHD17	https://phytozome-next.jgi.doe.gov/
AndgeH2.10BG166700.1	AndgeH2.10BG166700	Andropogon gerardi	Big bluestem	79824	Poaceae	Monocot	MGAVASTVAARFAFFPPTPPSYGVEPPPSPAAAAADSEVVELSGVPVSRGRGVEARRLPTKRGTEVVAMYVRQPGARLTLLYSHGNAADLGQMYELFIELSAHLNVNLMGYDYSGYGQSSGKPSEQNTYADIEAVYRCLVETYGVSEENIILYGQSVGSGPTLDLASRLPHLRAVVLHSPISSGLRVMYPVKHTYWFDIYKNIDKIPLVKCPVLVIHGTADEVVDCSHGRALWELSKVKYEPLWVKGGNHCNLELYPEYIKHLKKFVNAIERSPPVKDESPESSDPSETGSESAESSRRSTDIRDKPRSSIDHRPSIDQREKPRGSIDRREKSRKSVDQFDKPRASVDQPDRPRKSIDRFGGMMRSVKFNIDCFTAASGS*	ABHD17	https://phytozome-next.jgi.doe.gov/
AndgeH2.10CG156000.1	AndgeH2.10CG156000	Andropogon gerardi	Big bluestem	79824	Poaceae	Monocot	MGAVASTVAARFAFFPPTPPSYGVEPPPSPAAAAADSEVVELSGVPVSRGRGVEARRLPTKRGTEVVAMYVRQPGARLTLLYSHGNAADLGQMYELFIELSAHLNVNLMGYDYSGYGQSSGKPSEQNTYADIEAVYRCLVETYGVSEENIILYGQSVGSGPTLDLASRLPHLRAVVLHSPISSGLRVMYPVKHTYWFDIYKNIDKIPLVKCPVLVIHGTADEVVDCSHGRALWELSKVKYEPLWVKGGNHCNLELYPEYIKHLKKIVNAIERSPPVKDESPESSDPSETGSESAEGSRRSTDIRDKPRSSIDHRPSIDRREKPRGSIDRRDKSRKSVDQFEKPRASVDQPDRPRKSIDRFGGMMRSVKFNIDCFTAASGS*	ABHD17	https://phytozome-next.jgi.doe.gov/
AndgeH2.02AG328800.1	AndgeH2.02AG328800	Andropogon gerardi	Big bluestem	79824	Poaceae	Monocot	MVGWLKALAYGAGGVAVAGLAALVALQERLVYVPVLPGLPRAYPITPARLGLIYEDVWLRAADGVRLHSWFIRHSPTCRGPTFLFFQENAGNIAHRLEFVRLMMQRLQCNVFMLSYRGYGESDGYPSQKGITYDAQAALDHLAQRKDIDTTRIVIFGRSLGGAVGAVLAKNNPDKVAALILENTFTSILDMAGIMLPFLRWFIGGSSSKGPKLLNCVVRSPWSTLDIVGEVKQPILFLSGLQDELVPPPHMKMLYDKASDHNRNCRFVDFPSGMHMDTWMSGGDRYWRTIQLFLDQYAPGVQNRDASFKSEITEDDEAAD*	ABHD13	https://phytozome-next.jgi.doe.gov/
AndgeH2.02BG321700.1	AndgeH2.02BG321700	Andropogon gerardi	Big bluestem	79824	Poaceae	Monocot	MATAAAGEGGEMVGWLKALAYGAGGVAVAGLAALVALQERLVYVPVLPGLPRAYPITPARLGLIYEDVWLRAADGVRLHSWFIRHSPTCRGPTFLFFQENAGNIAHRLEFVRLMMQRLQCNVFMLSYRGYGESDGYPSQKGITYDAQAALDHLAQRKDIDTTRIVIFGRSLGGAVGAVLAKNNPDKVASLILENTFTSILDMAGIMLPFLRWFIGGSSSKGPKLLNCVVRSPWNTLDIVGEVKQPILFLSGLQDELVPPPHMKMLYDKASDHNRNCRFVDFPSGMHMDTWMSGGDRYWRTIQLFLDQYAPGVQNRDASFKSEITEDDEAAD*	ABHD13	https://phytozome-next.jgi.doe.gov/
AndgeH2.02CG314700.1	AndgeH2.02CG314700	Andropogon gerardi	Big bluestem	79824	Poaceae	Monocot	MVGWLKTLAYGSGGVALVALQERLIYVPVLPGLPCAYPITPARLGLIYEDVWLRAADGVRLHSWFIRHSPTCQGPTFLFFQENVGNIAHRLEFVQLMMQRLQCNVFMLSYRGYGESDGYPSQKGITYDAQAALDHLAQRKDIDTTRIVIFGRSFGGAVGAVLAKNNPDKVAALILENTFTSILDMAGIMLPFLRWFIGGALLKVQNF*	ABHD13	https://phytozome-next.jgi.doe.gov/
Ah1G15610.1	Ah1G15610	Arabidopsis halleri		81970	Brassicaceae	Eudicot	MSISWDMITQDMGNLLVSEQETYADIEAAHNWLRETYGTKDERIILYGQSVGSGPSLELASRLPRLRALVLHSPFLSGLRVMYPLKHSFPFDIYKNIDKIHLVNCPVLVIHGTDDDVVNISHGKHLWGLCKEKYEPLWLKGRGHCDIETSPEYLPHLRKFISAIEKLPVPKFRRQSLANDHKNEKSTKSSSWIGSRHSTECVTVRDKSRKISIDHHRFGKARNSVDSSDRARNSFDRLGEMVRSVRLCNVDCVKNAVAEV*	ABHD17	https://phytozome-next.jgi.doe.gov/
Ah1G37380.1	Ah1G37380	Arabidopsis halleri		81970	Brassicaceae	Eudicot	MGCMFSHLAAKFAFFPPSPPTYHLTKTPDGKLSAVSSASSSSSTFPSAGDPSLDVKVVKTRRGNKVTAFYLRNPNARLTLLYSHGNAADLGQLFDLFVQLKVNLRVNLMGYDYSGYGASTGKPSEYDTYADIEAVYECLQTDYGVGQEDLILYGQSVGSGPTLHLASKLPRLRGVVLHSGILSGLRVLCHVKFKFCCDIYSNVNKIKKVKCPVLVIHGTEDDVVNWLHGNRLWKMAKEPYEPLWIKGGGHCNLEIYPDYIRHLYRFIQDMENTTTKSRLKKIWQEIRRRDESTGCCSSGLCRPSCSCPKPRCPKPRCPKPSCSCGCGCSECGCFKCSCPSLKGCFSCCKKPSCFSSCCCPKFKCSSCFGKPRCPKCSCWKCLKCPETECCRSCCCCPGC…	ABHD17	https://phytozome-next.jgi.doe.gov/
Ah3G07640.1	Ah3G07640	Arabidopsis halleri		81970	Brassicaceae	Eudicot	MGGVTSSVAAKFAFFPPSPPSYKVVTDELTGLLLLSPFPHRENVEIVKLTTRRGTEIVGMYVRHPMASSTLLYSHGNAADLGQMYELFIELSIHLKVNLMGYDYSGYGQSTGKPSEHNTYADIEAVYKCLEETFGSKQEDVILYGQSVGSGPTLDLASRLPQLRAVVLHSPILSGLRVMYAVKKTYWFDIYKNIDKIPYVDCPVLIIHGTSDEVVDCSHGKQLWELCKDKYEPLWVKGGNHCDLEHYPEYIRHLKKFIATVERLPCPRMSSDQSERVSREAPPRKSMDRRVKPRQSTERREREKPPKSQSKKSSSSKLKISFDHLDRSRRSVDCHEKTRKSVDQIERGRKSVDRLDRVRSE*	ABHD17	https://phytozome-next.jgi.doe.gov/
Ah4G04870.1	Ah4G04870	Arabidopsis halleri		81970	Brassicaceae	Eudicot	MAAKFAFFPPPPTYGVSKDEETGKLMFTGITPEKSMDVHQLTTKSGNKVIATFWKHPFSRFTLLYSHGNAADLGQMVDLFIELRAHLRVNIMSYDYSGYGVSTGKPTELNTYYDIEAVYNCLRSEYGITQEEMILYGQSVGSGPTLHLATRLKRLRGIILHSAILSGLRVLYPVKMTFWFDMYKNIEKIRHVTCPVLVLHGTKDDIVNISHGRRLWELAKDKYDPLWVKGGGHCNLETYPEYIKHVRKFMNAMEKLALNNPPSKQQNDEPSIKETKQNRCLRFSKR*	ABHD17	https://phytozome-next.jgi.doe.gov/
Ah5G09540.1	Ah5G09540	Arabidopsis halleri		81970	Brassicaceae	Eudicot	MGAVTSSMAAKFAFFPPNPPSYGVEVVEGKLKLIGVENVKDNVEVLKVKTKRGNQVVAAYIKNPTASLTLLYSHGNAADLGQMFELFSELSLHLRVNLIGYDYSGYGRSSGKPSEQNTYSDIEAVYRCLEEKYGVKEQDVILYGQSVGSGPTLELASRLPNLRAVVLHSAIASGLRVMYPVKRTYWFDIYKNIEKISFVKCPVLVIHGTSDDVVNWSHGKQLFDLCKEKYEPLWIKGGNHCDLELYPQYIKHLRKFVSAIEKSSHLRNGPVPQTEKARSSTDIREPARPSTDQREKSRTSTDQREMPKLSTDKARASVDKRERTRKSVDGTDKPSNSTEQQLLQPEKGRNSIDRFGEMIRSVGFCNIDCFKPTATAK*	ABHD17	https://phytozome-next.jgi.doe.gov/
Ah6G15630.1	Ah6G15630	Arabidopsis halleri		81970	Brassicaceae	Eudicot	MGGVTSSVAAKFAFFPPSPSSYKLVYDELTGLLLMNPFPHRENVEILKLRTRRGTEIVTMYVRHPMATSTLLYSHGNAADLGQMYELFIELSIHLKVNLMGYDYSGYGQSTGKPSEHHTYADIEAAYKCLEETYGAKQEDVILYGQSVGSGPTLDLAARLPHLRAVVLHSPILSGLRVMYPVKKTYWFDIFKNIDKIPLVNCPVLVIHGTCDEVVDCSHGKQLWELSKEKYEPLWLEGGNHCDLEHYPEYIKHLKKFITTVERSLSSRASTAQSEKQSSDLEMPRQSVDRREKPRQSVDRREKEKPPKGPSKKSKLRITFEQHLDRTRRSVDFHEKARKSVDHHQHHQNHHQIERGRKSVDRLDRVRSE*	ABHD17	https://phytozome-next.jgi.doe.gov/
Ah7G08830.1	Ah7G08830	Arabidopsis halleri		81970	Brassicaceae	Eudicot	MGNVTSNVAAKFAFFPPEPATYGVTKDDETGKLVFAGVSADKNMEVHQLTTKSGNKVVATFWRHPFARFTLLYSHGNAADLGQMVELFIELRAHLRVNIMSYDYSGYGASTGKPSEFNTYYDIEAVYNCLRSDYGIKQEEIILYGQSVGSGPTLHMASRLKRLRGVVLHSAILSGIRVLYPVKMTLWFDIFKNIDKIRHVNSQVLVIHGTNDEIVDLSHGKRLWELAKEKYDPLWVKGGGHCNLETYPEYIKHLKKFVNAMEKLSLTNPPPKQLTNEPSITETKHNRCLKFGKR*	ABHD17	https://phytozome-next.jgi.doe.gov/
Ah7G16530.1	Ah7G16530	Arabidopsis halleri		81970	Brassicaceae	Eudicot	MGGVTSSMAAKLAFFPPNPPSYKLVRDEATELFLMDPFPHRENVDILRLPTRRGTEIVAMYIRYPMAVTTLLYSHGNAADIGQMYELFIELSIHLRVNLMGYDYSGYGQSSGKPTEQNTYADIEAAYKCLEENYGAKQENIILYGQSVGSGPTVDLAARLPRLRASILHSPILSGLRVMYPVKRTYWFDIYKNIDKITLVRCPVLVIHGTADDVVDFSHGKQLWELCQEKYEPLWLKGGNHCDLELFPEYIGHLKKFVSAVEKSASKRNSSFSRRSMEGCEQPPRHSVDAPRKSKDGREKPRKSIDRLRFQGYKLSHIEKPEKLKVPFEEMERSRRSVDIYRDKSQPMERARKSVDWLDRSRATE*	ABHD17	https://phytozome-next.jgi.doe.gov/
Ah7G37530.1	Ah7G37530	Arabidopsis halleri		81970	Brassicaceae	Eudicot	MGGVTSSIAAKFAFFPPSPPSYGFVSDVDRLYITEVPRRDDVDVLKLKTRRGNEIVAIYIKHPKANGTLLYSHGNAADLGQMFELFVELSNRLRLNLMGYDYSGYGQSTGKASECNTYADIDASYTCLKEHYGVKDDQLILYGQSVGSGPTIDLASRTPNLRGVVLHSPILSGIRVLYPVKRTYWFDIYKNIDKIGAVTCPVLVIHGTADEVVDCSHGKQLWELSKEKYEPLWVSGGGHCNLELYPEFIKHLKKFVISISKPKGPRNGSNKTATTDTTKNQSKPSENGRSDTFQLGCCLPEVSRNSVDSQLEKSKKTSKPEKSRMSIDRFRRKKGLVW*	ABHD17	https://phytozome-next.jgi.doe.gov/
Ah6G22560.1	Ah6G22560	Arabidopsis halleri		81970	Brassicaceae	Eudicot	MVTYVSALFYGVGGIVVAGVALLVAFQEKLVYVPVLPGLSKSYPITPARLNLIYEDVWLQSSDGVRLHAWFIKMFPECRGPTILFFQENAGNIAHRLEMVRIMIQKLKCNVFMLSYRGYGASDGYPSQQGIIRDAQAALDHLSGRTDIDTSRIVVFGRSLGGAVGAVLTKNNPDKVSALILENTFTSILDMAGVLLPFLKWFIGGSGTKSLKLLNFVVRSPWKTIDAIAEVKQPVLFLSGLQDEMVPPFHMKMLYAKAAARNPQCTFVEFPSGMHMDTWLSGGEVYWKTNMQFLEKYAPEKKKDNTGR*	ABHD13	https://phytozome-next.jgi.doe.gov/
AgateH2.01G100600.1	AgateH2.01G100600	Agave tequilana	Weber's Blue	386106	Asparagaceae	Monocot	MGGVTSSMAAKFAFFPPDPPSYSLVSSESEEGEGRKRLTMSGVPRREGVEVTRVKTKRGNEIVTLYIKNTSSVAIKEMKGAGLTVLYSHGNAADLGQMYELFVELSVHLRVNLMAYDYSGYGQSSGKPSEQNTYADIEAAYRCLIETYGVCPEDIILYGQSVGSGPTLDLAIHLSQLRAVILHSPILSGLRVMYPIKNTYWFDIFKNIDKIPHVNCPVLVIHGTADDVVDCSHGRQLWELSKEKYEPLWINGGNHCNLELFPDYIRHLKEFISAIDKSPATKTDSSDSSKLSEAPQQSSAVILDFSRKSTDQKQKSRPSTDREEKPRRSTDQKERPRNSIDKKDKSRKSVDHPDKANDGEDSKPPEKPRKSIDRLIRSVVLCNIDCLKNTTSGA*	ABHD17	https://phytozome-next.jgi.doe.gov/
AgateH2.01G165900.1	AgateH2.01G165900	Agave tequilana	Weber's Blue	386106	Asparagaceae	Monocot	MGLVTSSIAAKFAFFPPNPPSYQLIADGSAAGGLIIPEISSSSRAQAVDILKVRTRRGNDVVAVYIKNHKATGTLLYSHGNAADLGQMFALLAELSARLRVNLMGYDYSGYGRSTGKPSEYHTYADIEAVYECLKEKYGAREEDIILYGQSVGSGPTVDLASRLPNLRGVVLHSPLLSGLRVLYPVKHTYWFDIYKNIDKVGLINCPVLVIHGTSDEVVDYSHGKQLWELSKEKYEPLWLKGGGHGNLELYPEYIKHLKKFVANVNKRKSMKSSSNGDNDGIEQVETKTSQKLNEPTFDRPDASRKSLDSRTGNPKKEQPENSRMSTDQADKYRRK*	ABHD17	https://phytozome-next.jgi.doe.gov/
AgateH2.02G044300.1	AgateH2.02G044300	Agave tequilana	Weber's Blue	386106	Asparagaceae	Monocot	MGLVTSYIAAKFAFFPPNPPSYQLKSASGGLIIPEISSSSSRAEAVDILKVRTRRGNEIVAVYIKNHRATGTLLYSHGNAADLGQMFPLFVELSARLRINLMGYDYSGYGRSTGKPTEYHTYADIEAVYECLKEKYGAREEDIILYGQSVGSGPTVDLASRLPNLRGVVLHSPLLSGLRVLYPVKHTYWFDIYKNIDKVGLINCPVLVIHGTLDKVVDYSHGKQLWELSKEKYEPLWLKGGGHCNLEIYPEYLKHLKKFVATVNKRESTKISLNGDNDGNKKAETTIPEKIHEPFDRPDISRKSLDCHIGNPK*	ABHD17	https://phytozome-next.jgi.doe.gov/
AgateH2.02G117900.1	AgateH2.02G117900	Agave tequilana	Weber's Blue	386106	Asparagaceae	Monocot	MGGVTSSMAAKFAFFPPDPPSYSLISSESEEGEGRKRLTMSGVPRREGLEVTRVKTKKGNEIVALYVKNTSLAASEEGKEAGLTVLYSHGNAADLGQMYELFVELSLHLRVNLMAYDYSGYGQSSGKPSEQNTYADIEAAYRCLIETYGTRPEDIILYGQSVGSGPTLDLAIRLSQLRAVVLHSPILSGLRVMYPVKHTYWFDIFKNIDKIPHVNCPVLVIHGTADDVVDCSHGRQLWELSKEKYEPLWINGGNHSNLELFPDYIRHLKKFISAVEKSPATKTDSSDTSKLSEAPRTSSADILDFPRKSIDQKQKSRLSTDRKEKPRASTDRKEKPRNSTDKKDKSRKSVDRPDKANDGEDSRSPEKPRKSIDRLIRSVGLCNIDCLKDTTSSA*	ABHD17	https://phytozome-next.jgi.doe.gov/
AgateH2.04G133700.1	AgateH2.04G133700	Agave tequilana	Weber's Blue	386106	Asparagaceae	Monocot	MGGVTSSMAAKLAFFPPSPPTYSLVTDPATGLTTVSRFPHRENVEIVKVRTRRGNEIVGVYVRNPMASSTVLYSHGNAADLGQMYELFVQLSIHLRVNIMGYDYSGYGQSSGKPSENNTYADIEAAYKCLEDNYGAKEEDVILYGQSVGSGPTLDLATRLPRLRAIILHSPILSGLRVMYPVKHTYWFDIYKNIDKIPLVNCPVLVIHGTSDEVVDCSHGKQLWNLCKEKYEPLWLKGGNHCDLELYPEYIRHLKKFISAVEKSPSQKNSCKTGTESVRRGTESVRRSTDCFEASRRSTNRREKPRPSAADCSTLRGNGFRILDIERLDKVKMPLEFMEKSRSLDCLEKSKKSSSQLERGRKSVDRFDRIRVG*	ABHD17	https://phytozome-next.jgi.doe.gov/
AgateH2.05G117200.1	AgateH2.05G117200	Agave tequilana	Weber's Blue	386106	Asparagaceae	Monocot	MGGVTSSMAAKLAFFPPNPPTYGLVTDPATGLTTLSRFPHRENVEIVKVRTRRGNEIVCVYVRNPMASSTVLYSHGNAADLGQMYELFVQLGIHLRVNIMGYDYSGYGQSSGKPSENNTYADIEAAYKCLEDNYGAKEEDVILYGQSVGSGPTLDLAIRLPRLRAIVLHSPILSGLRVMYPVKRTYWFDIYKNIDKIPLVNCPVLVIHGTSDEVVDCSHGKQLWNLCKEKYEPLWLKGGNHCDLELYPEYIRHLKKFISAVEKSPSQKNSWRTGKEPLRRSTDCFEASRRSTNRREKPRPSAADCSTLKGNGFRVLDIERLDKLNMPFEFMEKRRSLDCLEKSKKSSSQRERKSVDQFDRIRVG*	ABHD17	https://phytozome-next.jgi.doe.gov/
AgateH2.06G144200.1	AgateH2.06G144200	Agave tequilana	Weber's Blue	386106	Asparagaceae	Monocot	MGLVTSSIAAKFAFFPPNPPSYQLIDDESAAGGLIIPEISSSSSSRAEAVDILKVRTRRENEIVAVYIKNHKATGTLLYSHGNTADLGQMFALFVELSARLRVNLMGMYDKSGYGQSTGKPMEYHTYADIEAVYECVKEKYGAQEEDIILYGQSVGSGPTVDLASRLPNLRGLVLHSPLFSGLRVLYPNIDKVGFINCPVLVIHGTSDEVIDYSHGKQLWELTKEKYEPLWLKGGGHCNLELYPEYLKHLKKFVATAETKTSGKLHEPSDHPDISRKSLDSRIGNPEMEQPDKSRMSTDQADKYRRKKGLV*	ABHD17	https://phytozome-next.jgi.doe.gov/
AgateH2.06G149900.1	AgateH2.06G149900	Agave tequilana	Weber's Blue	386106	Asparagaceae	Monocot	MGGVTSSVAAKFAFFPPNPPSYEVAEKGSNGLLTITGVSVKENVEVRTVGTSRGNEIVLMYVKNPLARLTVLYSHGNAADVGQMYELFTELSHHLRVNLMGYDYSGYGQSSGKPSEQNTYADIEAAYKCLEETYGTNTENIILYGQSVGSGPTLHLASRLPHLRAVILHSPILSGLRVVYPVKSTYWFDIYKNIDKISLVTCHVLVIHGTADDVVDWSHGKKLWELCKVKYEPLWVKGGHHCNLELYPEYIRHVKKFISFVEKLPASRDGSSNDSHPLDPPWNCSEPPRNSIDQKEKSRISTELKEKPRRSTDRKEKKPRASIDGIEKSRKSIDRSEKARISIDQPEKPRNSIDRFGGMMKSVALCNISCLNGHTASAD*	ABHD17	https://phytozome-next.jgi.doe.gov/
AgateH2.12G090100.1	AgateH2.12G090100	Agave tequilana	Weber's Blue	386106	Asparagaceae	Monocot	MGNVTSQVAAKFAFFPPEPATYEVFREGRGQGRLYFSGLSADKNVEVHLVENKVGNKIVATFWRHPLARFTLLYSHGNAADLGQMIDLFAELRAHLRVNIMSYDYSGYGASTGKPSEFNTYYDIEAVYDCLKKDYAVRQEDLILYGQSVGSGPTLHLAARLQKARGVVLHSAILSGLRVLYPVKMTFWFDIFKNNDKIRQVSSPVLVIHGTADDIVDWSHGKRLWELSKEKYEPLWVKGGGHCNLETYPEYIRHLRKFINAMEKLSVAKQKKHNNPPSSSITEVKHNKCLRFGKR*	ABHD17	https://phytozome-next.jgi.doe.gov/
AgateH2.15G093100.1	AgateH2.15G093100	Agave tequilana	Weber's Blue	386106	Asparagaceae	Monocot	MLSGCSVSNLAAKFAFFPPSPPTYGVKRDGGGGENGRLVASGIPRDRSMDVHIVETKNGNKVVAFYLRNPYARLTVLYSHGNAADLGQLYDLFVQLKINLRVNLMGYDYSGYGASSGKPSESNTYADIEAVYQCLQTEYGVSQEDLILYGQSVGSGPTLHLAAHLPRLRGVVLHSAILSGIRVLCHVNTTLCFDIYKNINKIKKVKCPVLVIHGTDDDVVNWHHGNGLWKLSKEPYEPLWIKGGSHCNLELYPDFIRHLSRFVRDMESITTASRLKKIRQGSQKRRTRPSNVAPTTATTTTFTTNCCCRIRIRKPNCSCSCLCSCRCGCIKALIARVSKICCSCCCCCCVGRDG*	ABHD17	https://phytozome-next.jgi.doe.gov/
AgateH2.16G103500.1	AgateH2.16G103500	Agave tequilana	Weber's Blue	386106	Asparagaceae	Monocot	MLSGCSVSNLAAKFAFFPPSPPTYGVKRDGGGGGENGRLVASGIPRDRSMDVHIVETKHGNKVVAFYLRNPYARLTVLYSHGNAADLGQLYDLFVQLKSNLRVNLMGYDYSGYGASSGKPSESNTYADIEAVYQCLQTEYGVGQEDLILYGQSVGSGPTLHLAASLPRLRGVVLHSAILSGIRVLCHVNTTFCFDIYKNINKIKKVKCPVLVIHGTDDDVVNWHHGNGLWKLSKEPYEPLWIKGGGHCNLELYPDFIRHLSRFIRDMESITTASRLKKIRQGLQKRRTRPSNATATTTTFTTNCCCRIRIRKPNCSCSCLCSCQCGCIKALISRLSNICCSCCCFGGRDG*	ABHD17	https://phytozome-next.jgi.doe.gov/
AgateH2.20G028200.1	AgateH2.20G028200	Agave tequilana	Weber's Blue	386106	Asparagaceae	Monocot	MGNVTSQVAAKFAFFPPEPATYEVFREGRGEGRLYFSGLSADKNVDVHLLENKVGNKIVATFWKHPLAKLTLLYSHGNAADLGQMIDLFVELRAHLRVNIMCYDYSGYGASTGKPSEFNTYYDIEAVYDCLKKYYGVIQEDLILYGQSVGSGPTLHLAARLQRLRGVVLHSAILSGIRVLYPVKMTFWFDIFKNIDKIRQVCSPVLVIHGTADDIVDWSHGKRLWELSKEKYEPLWVKGGGHCNLETYPEYIKHLRKFIHAMEKHPVVKQTKHNNPPASVITAVKHNKCLIFGKR*	ABHD17	https://phytozome-next.jgi.doe.gov/
AgateH2.22G035400.1	AgateH2.22G035400	Agave tequilana	Weber's Blue	386106	Asparagaceae	Monocot	MGGVTSSMAAKLAFFPPNPPSYELTSDGLTGLPTLSRFPHRENVEIMKIPTRKGTEIVAMYVRNPMASSTLLYSHGNAADLGQMYELFIELSIHLRVNLMGYDYSGYGRSSGKPSEHNTYADIEAAYKCLRENYGAREEDIILYGQSVGSGPTLDLATRLPRLRAIVLHSPILSGLRVMYPVKHTYWFDIYKNIDKIPLVNCPVLVIHGTSDEVVDCSHGKQLWDQCKEKYEPLWVKGGKHCDLELFPEYLRHLKKFIFTVERSPPQRNSRKSTDHFEPLRRSTDCFEASRKSTDRREKPRPSTDKSKNKDHKSSSKDKLEKFKISFDHIEKSRRSVDCLERPRKNPDQIDKARKSVDRLDRIWAG*	ABHD17	https://phytozome-next.jgi.doe.gov/
AgateH2.29G004100.1	AgateH2.29G004100	Agave tequilana	Weber's Blue	386106	Asparagaceae	Monocot	MGGVTSSMAAKLAFFPPNPPAYELTTDGLTGLLTLSRFPHRENVEIMRIPTRKGTEIVAMYVRNPMASSTLLYSHGNAADLGQMYELFIELSIHLRVNLMGYDYSGYGRSSGKPSEHNTYADIEAAYKCLKENYSAREEDIILYGQSVGSGPTLDLATRLSRLRAIVLHSPILSGLRVMYPVKHTYWFDIYKNIDKILLVNCPVLVIHGTSDEVVDCSHGKQLWDLCKEKYEPLWVKGGKHCDLELFPEYLRHLKKFIFTVERSPTHRNSRKSTDHFEPSRRSTDCFEASRKSTDQREQPRPSTDKSKNKDDKSSSKDKLEKFKISFDHIEKSRRSVDCLERPRKNSDQLDKARKSVDRLDRIWAG*	ABHD17	https://phytozome-next.jgi.doe.gov/
AgateH2.13G041400.1	AgateH2.13G041400	Agave tequilana	Weber's Blue	386106	Asparagaceae	Monocot	MVSYLVLVLYGVGVMLVAGMALLLAFQERLVYVPVLPGLARSYALTPARLRLDYEDVWLQSADGVRLHAWFIKLFPDCKGPTVLFFQENAGNIAHRLEFVRIMLQKLHCNVFMLSYRGYGASDGHPSQHGITKDAQAALDHLAQRNDIDTSRIVVFGRSLGGAVGSVLAKSNPDKVSALILENTFTSILDMAGVLLPFLKWFIGGTASKGPRLLNFLVRSPWNTIEIIGQIKQPILFLSGLQDEMVPPSHMRMLHAKAVEANRQCLVVDFPTGMHMDTWLSGGDRYWRTIQIFLDGYVPETQINDLHRKDGDDINNDLTAQ*	ABHD13	https://phytozome-next.jgi.doe.gov/
AgateH2.17G037600.2	AgateH2.17G037600	Agave tequilana	Weber's Blue	386106	Asparagaceae	Monocot	MVTYLGLVLYAVGAMLVAGMALLVAFQERLVYVPVLPGLARSYALTPARLRLEYEDVWLRSADGVRLHAWFIKLFPDCKGPTILFFQENAGNIAHRLEFVRIMLQRLHCNVFMLSYRGYGASDGHPSQHGIMKDAQAALEHLAQRNDIDTSKIVVFGRSLGGAVGSVLAKNNPDKVSALILENTFTSILDMAGVLLPFLKLFIGGSASKGPRLLNFLVRSPWNTIEIIGQIKQPILFLSGLQDEMVPPSHMQMLHAKAVEANRQCVFVDFPTGMHMDTWLSGGDRYWRTIQIFLDGFVPETKKQPAPQR*	ABHD13	https://phytozome-next.jgi.doe.gov/
AgateH2.09G106700.2	AgateH2.09G106700	Agave tequilana	Weber's Blue	386106	Asparagaceae	Monocot	MASYLKGLLYGVGGIAVVGLAALVALQEKMVYVPVLPGLTRAYSLTPDRLRLHYEDVWLTSSDGVRLHSWFLKHDPPIKGPTILFFQENAGNIAHRLEFVHMMLQRLHCNVFMLSYRGYGESDGYPSQHGIIKDAQAALDHLTKRDDIDTSRIVVFGRSLGGAVGSVLARNNPDKVSALILENTFTSILDMAGVMLPFLKWFIGGTVSKGPRLLNFLVRSPWSTIDIVGQIKQPILFLSGWRDELVPPSHMRMLYQKACEHNDRCLFVDFPTGMHMDTWISGGDRYWRTIQLFLDQYVSDVQEIQLSHKANDNDKDSTAR*	ABHD13	https://phytozome-next.jgi.doe.gov/
AgateH2.14G062100.1	AgateH2.14G062100	Agave tequilana	Weber's Blue	386106	Asparagaceae	Monocot	MASYLKGLLYGVGGVAVVGLAALVALQEKMVYVPVLPGLARAYSVTPARLRLHYEDVWLTSQDGIRLHSWFLKHDPPVKGPTILFFQENAGNIAHRLEFVRIMLQRLHCNVFMLSYRGYGESDGYPSQHGIIKDAQAALDHLGKRDDIDTSRIVVFGRSLGGAVGSVLARNNSEKVSALILENTFTSILDMAGVMLPFLKWFIGSTASKGPRLLNFLVRSPWSTIDIVGQIKQPILFLSGLRDELVPPPHMQMLYQKAREHNQRCLFVDFPTGMHMDTWISGGDRYWRTIQLFLDQYVSDVQEIKLTHKANANNKESTAR*	ABHD13	https://phytozome-next.jgi.doe.gov/
AT1G66900.1	AT1G66900	Arabidopsis thaliana	thale cress	3702	Brassicaceae	Eudicot	MGGVTSSIAAKFAFFPPTPPSYEVIADDSCGGRLYIPEIPRRDDVDILKLRTRCGNEIVAVYVKHSKANGTLLYSHGNAADLGQMFELFVELSNRLRVNLMGYDYSGYGQSTGQASECNTYADIEASYKCLKEKYGVKDDQLIVYGQSVGSGPTVDLASRTPNLRGVVLQCPILSGMRVLYPVKCTYWFDIYKNIDKIGSVTCPVLVIHGTADEVVDWSHGKRLWELSKEKYEPLWISGGGHCDLELYPDFIRHLKKFVVSLGNKQAEQAPT	ABHD17	https://phytozome-next.jgi.doe.gov/
AT2G24320.1	AT2G24320	Arabidopsis thaliana	thale cress	3702	Brassicaceae	Eudicot	MAAKFAFFPPPPTYDVGKDEETGKLMFTGITPEKSMDVHQLTTKSGNKVIATFWKHPFSRFTLLYSHGNAADLGQMVDLFIELRAHLRVNIMSYDYSGYGASTGKPTELNTYYDIEAVYNCLRTEYGIMQEEMILYGQSVGSGPTLHLASRVKRLRGIVLHSAILSGLRVLYPVKMTFWFDMYKNIDKIRHVTCPVLVIHGTKDDIVNMSHGKRLWELAKDKYDPLWVKGGGHCNLETYPEYIKHMRKFMNAMEKLALNNPPNKQQNDEPSIKETKQNRCLRFSKR	ABHD17	https://phytozome-next.jgi.doe.gov/
AT4G31020.1	AT4G31020	Arabidopsis thaliana	thale cress	3702	Brassicaceae	Eudicot	MGNVTSNVAAKFAFFPPEPATYGVTKDDETGKLVFAGVSADKNVEVHQLTTKSGNKVVATFWRHPFARFTLLYSHGNAADLGQMVELFIELRAHLRVNIMSYDYSGYGASTGKPSEFNTYYDIEAVYSCLRSDYGIKQEEIILYGQSVGSGPTLHMASRLKRLRGVVLHSAILSGIRVLYPVKMTLWFDIFKNIDKIRHVNSQVLVIHGTNDEIVDLSHGKRLWELAKEKYDPLWVKGGGHCNLETYPEYIKHLKKFVNAMEKLSLTNPPPKQLTNEPSITETKHNRCLKFGKR	ABHD17	https://phytozome-next.jgi.doe.gov/
AT5G38220.1	AT5G38220	Arabidopsis thaliana	thale cress	3702	Brassicaceae	Eudicot	MGGVTSSIAAKFAFFPPSPPSYGFVSDVDRLYITEVPRRDDVDVLKLKTRRGNEIVAIYIKHPKANGTLLYSHGNAADLGQMFELFIELSNRLRLNLMGYDYSGYGQSTGKASECNTYADIDAAYTCLKEHYGVKDDQLILYGQSVGSGPTIDLASRTPNLRGVVLHSPILSGMRVLYPVKRTYWFDIYKNIDKIGAVTCPVLVIHGTADEVVDCSHGKQLWELSKEKYEPLWVSGGGHCNLELYPEFIKHLKKYVISISKGPRTGSNKTATTDAAKKQSKPAENGRADTFQLGCCLPEVSRNSVDSQLEKSKKTSKPEKSRMSIDRFRRKKGSVW	ABHD17	https://phytozome-next.jgi.doe.gov/
AT1G32190.1	AT1G32190	Arabidopsis thaliana	thale cress	3702	Brassicaceae	Eudicot	MGCMFSHLAAKFAFFPPSPPTYHLTKTPDGKLSAVSSASSSSSTFPSAGDPSLDVKVVKTRRGNKVTAFYLRNPNARLTLLYSHGNAADLGQLFDLFVQLKVNLRVNLMGYDYSGYGASTGKPSEYDTYADIEAAYECLQTDYGVGQEDLILYGQSVGSGPTLHLASKLPRLRGVVLHSGILSGLRVLCHVKFKFCCDIYSNVNKIKKVKCPVLVIHGTEDDVVNWLHGNRLWKMAKEPYEPLWIKGGGHCNLEIYPDYIRHLYRFIQDMENTTTKSRLKTIWQEIRRRDESTGCCCSGLCRPSCSCPKPRCPKPSCSCGCGCGDCGCFKCSCPTLKGCFSCCKKPSCVSSCCCPTFKCSSCFGKPKCPKCSCWKCLKCPDTECCRSSCCCSGCFSWLC…	ABHD17	https://phytozome-next.jgi.doe.gov/
AT1G13610.1	AT1G13610	Arabidopsis thaliana	thale cress	3702	Brassicaceae	Eudicot	MGIATSTMAAKLAFFPPNPPSYTVVTEESTGKMMISTNLPHYLRDENIEVVKIRTKRGNEIVAMYVKNPTAKLTVLFSHGNASDLAQIFYILAELIQLNVNLMGYDYSGYGQSSGKPSEQDTYADIEAAYNWLRQTYGTKDERIILYGQSVGSGPSLELASRLPRLRALVLHSPFLSGLRVMYPVKHSFPFDIYKNIDKIHLVECPVLVIHGTDDDVVNISHGKHLWGLCKEKYEPLWLKGRGHSDIEMSPEYLPHLRKFISAIEKLPVPKFRRQSLANDHKNDKSTKSSWIGSRHSIECVPPRDKSRKISIDHRFGKPRNSVGSSDRARNSFDRLGEMVRSVRLCNVDCVKNAVAEV	ABHD17	https://phytozome-next.jgi.doe.gov/
AT5G14390.1	AT5G14390	Arabidopsis thaliana	thale cress	3702	Brassicaceae	Eudicot	MGGVTSSVAAKFAFFPPSPSSYKLVYDELTGLLLMNPFPHRENVEILKLPTRRGTEIVAMYVRHPMATSTLLYSHGNAADLGQMYELFIELSIHLKVNLMGYDYSGYGQSTGKPSEHHTYADIEAAYKCLEETYGAKQEDIILYGQSVGSGPTLDLAARLPQLRAAVLHSPILSGLRVMYPVKKTYWFDIFKNIDKIPLVNCPVLVIHGTCDEVVDCSHGKQLWELSKEKYEPLWLEGGNHCDLEHYPEYIKHLKKFITTVERDLSSRASTAQLEKQSSDLEMPRQSVDRREKPRQSVDKREKEKPPKGPSKKSKLRITFEQHLDRTRRSVDFHEKARKSVDHHQHHQNHHQIERGRKSVDRLDRVRSE	ABHD17	https://phytozome-next.jgi.doe.gov/
AT4G24760.1	AT4G24760	Arabidopsis thaliana	thale cress	3702	Brassicaceae	Eudicot	MGGVTSSMAAKLAFFPPNPPSYKLVRDETTELFLMSPFPHRENVDILRLPTRRGTEIVAMYIRYPMAVTTLLYSHGNAADIGQMYELFIELSIHLRVNLMGYDYSGYGQSSGKPTEQNTYADIEAAYKCLEENYGAKQENIILYGQSVGSGPTVDLAARLPRLRASILHSPILSGLRVMYPVKRTYWFDIYKNIDKITLVRCPVLVIHGTADDVVDFSHGKQLWELCQEKYEPLWLKGGNHCDLELFPEYIGHLKKFVSAVEKSASKRNSSFSRRSMEGCEQPPRHSVDAPRKSKDGREKPRKSIDRLRFQGYKLSHIEKPEKLKVPFEEMERSRRSVDIYRDKSQPMERARKSVDWLDRSRATE	ABHD17	https://phytozome-next.jgi.doe.gov/
AT3G01690.1	AT3G01690	Arabidopsis thaliana	thale cress	3702	Brassicaceae	Eudicot	MGGVTSSVAAKFAFFPPSPPSYKVVTDELTGLLLLSPFPHRENVEIVKLRTRRGTEIVGMYVRHPMATSTLLYSHGNAADLGQMYELFIELSIHLKVNLMGYDYSGYGQSTGKPSEHNTYADIEAVYKCLEETFGSKQEGVILYGQSVGSGPTLDLASRLPQLRAVVLHSPILSGLRVMYSVKKTYWFDIYKNIDKIPYVDCPVLIIHGTSDEVVDCSHGKQLWELCKDKYEPLWVKGGNHCDLEHYPEYIRHLKKFIATVERLPCPRMSSDQSERVRDAPPRRSMDRRVKPRQSTERREKEKPPKSQSKMSSSSSKLKISFDQLDRSRRSVDCHEKTRKSVDQIERGRKSVDRLDRVRSE	ABHD17	https://phytozome-next.jgi.doe.gov/
AT3G30380.1	AT3G30380	Arabidopsis thaliana	thale cress	3702	Brassicaceae	Eudicot	MGAVTSSMAAKFAFFPPNPPSYGVEVVEGKLRLIGVENVKENVEVLKLKTKRGNQVVAAYIKNPTASLTLLYSHGNAADLGQMFELFSELSLHLRVNLIGYDYSGYGRSSGKPSEQNTYSDIEAVYRCLEEKYGVKEQDVILYGQSVGSGPTLELASRLPNLRAVVLHSAIASGLRVMYPVKRTYWFDIYKNVEKISFVKCPVLVIHGTSDDVVNWSHGKQLFELCKEKYEPLWIKGGNHCDLELYPQYIKHLRKFVSAIEKSPILRNGPVPLTEKARSSTDIREPARPSTDQRDKSRTSTDQREMPKLSTDIARASVDKRERTRRSVDGTEKPSNSAEQQLVQPEKGRNSIDRYISQSFYDVLMIMLLMIMYDNRFGEMIRSVGFCNIDCFKPTATAK	ABHD17	https://phytozome-next.jgi.doe.gov/
AT5G20520.1	AT5G20520	Arabidopsis thaliana	thale cress	3702	Brassicaceae	Eudicot	MVTYVSALFYGFGGIVVAGVALLVAFQEKLVYVPVLPGLSKSYPITPARLNLIYEDIWLQSSDGVRLHAWFIKMFPECRGPTILFFQENAGNIAHRLEMVRIMIQKLKCNVFMLSYRGYGASEGYPSQQGIIKDAQAALDHLSGRTDIDTSRIVVFGRSLGGAVGAVLTKNNPDKVSALILENTFTSILDMAGVLLPFLKWFIGGSGTKSLKLLNFVVRSPWKTIDAIAEIKQPVLFLSGLQDEMVPPFHMKMLYAKAAARNPQCTFVEFPSGMHMDTWLSGGEVYWKTNLQFLEKYAPEKRKEDTGR	ABHD13	https://phytozome-next.jgi.doe.gov/
AmTrH2.02G162800.1	AmTrH2.02G162800	Amborella trichopoda		13333	Amborellaceae	Basal angiosperm	MGGVTSSIAAKFAFFPPTPATYTIPQDEISGKLLIPELPRWDNVEVMKLHTRRGQELVAVYIRNPMAKLTLLYSHGNAADLGMMFELFLELSLRLGVNLMGYDYSGYGQSTGKPSECNTYADIEAAYNCLKDQYGIRDEDLILYGQSVGSGPTLDLASRLPNLRAVVLHSPILSGLRVMCTVKRSYWFDIYKNVDKIGLVNCPVLVIHGTADEVVDWSHGKQLWELSKNKYDPLWIDGGGHCNLEIYPDYMLHLNKFISTLGKQRSSSMELVNPITFNFSNVKEKPEISRHSFDSRTERSRRSIGRREKHKRHGERLEKARSSLDQLGRTFPKLEICKEL	ABHD17	https://phytozome-next.jgi.doe.gov/
AmTrH2.03G130400.1	AmTrH2.03G130400	Amborella trichopoda		13333	Amborellaceae	Basal angiosperm	MVGLVSHLAAKFAFFPPDPPSYQVRKENGRVVFSGIPRDSSMDVLVLDTKYGNKIVALYLRNPYARLTVLYSHGNAADLGQLYDLFVQLKVNLRVNLIGYDYSGYGASTGKQPSESNTYADIEAVYQCLETQYGVGQEDLILYGQSVGSGPTLHLASRLPRLRGVVLHSAILSGLRVLCHVKVTLCFDIYKNINKIRKVKCPVLVIHGTEDDVVNWIHGKGLWELAKEPYEPLWIKGGGHCNLELYPDYIQHLHKFVTEMENITTAIRLKRIRGNLQQPEKNWWCCCSCNCKFRLKWLKCSMPSCSMPSCSMPSCSMPSCSMPSCSMPSCSMPSCFMPSCSCCCHCRCCC	ABHD17	https://phytozome-next.jgi.doe.gov/
AmTrH2.06G131000.1	AmTrH2.06G131000	Amborella trichopoda		13333	Amborellaceae	Basal angiosperm	MGAVTSSMAAKFAFFPPNPPSYKISTDELSGRSVMTDAPHRENVDVLKLPTRKGHEIVAMYVRNPMANLTLLYSHGNAADLGQMYELFVELSVHLRVNLMGYDYSGYGQSTGKPSEHNTYADIEAAYKCLEETYGAKEEDIILYGQSVGSGPTLDLATRLPRLRAVVLHSPILSGLRVMYPVKRTYWFDIYKNIDKIPFVTAPVLVIHGTADEVVDCSHGKQLWELCKEKYEPLWLKGGNHCDLELYPEYIRHLRKFISTVEKSSCPRNGSRKSTDRLEPSRRSTDCFEASRKSTDRREKPRPSTDRPSEKLRSGIEKPEKMRLSMEHIEKSRRSVDRHDRTRRSLEQLERARKSVDLLDRLRVG	ABHD17	https://phytozome-next.jgi.doe.gov/
AmTrH2.10G109700.1	AmTrH2.10G109700	Amborella trichopoda		13333	Amborellaceae	Basal angiosperm	MGGVTSSMAAKFAFFPPNPPSYKVIVNEANQKLSFSDVTLRKNVDILKLSTSRGCEIVAMYIKNPMAKLTVLYSHGNAADLGQMYELFSELSIHLRVNLMGYDYSGYGQSTGKPSEQNTYADIEAAFKCLEETYGVNEDNIVLYGQSVGSGPTLDLAIQLPRLRAVVLHSPILSGLRVMYPVKRTYWFDIYKNIDKIPLVNCPVLVIHGTADEVVDCSHGKQLWELCKEKYEPLWIKGGNHCDLELYPEYIRHLKKFISAVEKSPGLKNGPQQNTNETEPSRKSSDRRDKSRPSIDRPEKSRASTDRREKSRKSVDRNEKPRSSLDQGDKPRKSMDQPEKGRTSIDRFGEMMRAVGLCNTDCFKPQAAGV	ABHD17	https://phytozome-next.jgi.doe.gov/
AmTrH2.12G058300.1	AmTrH2.12G058300	Amborella trichopoda		13333	Amborellaceae	Basal angiosperm	MGNVTSSVAAKFAFFPPDPPTYDVYSDEGKFFFTGVGPDENMDVHLLDTKGGNKIVATFWRHPFARFTLLYSHGNAADLGQMHELFIELRAHLRVNIMSYDYSGYGASSGKASEFNTYYDIEAVYQCLKREYGIRQEDVILYGQSVGSGPTLHLASRLPKLRAVVLHSAILSGIRVLYPVKMTFWFDIFKNIDKIRHVNCPVLVIHGTEDDIVDWSHGKRLWELSKEKYEPLWIKGGGHCNLETYPEYIKHLRKFINAMEKLSLVKQSKLSNPQNQSFTESKHNKCLRFGKK	ABHD17	https://phytozome-next.jgi.doe.gov/
AmTrH2.04G020000.1	AmTrH2.04G020000	Amborella trichopoda		13333	Amborellaceae	Basal angiosperm	MVNYWSAIAYGVGGIVFAGMALLVALQEKLVYVPVVPGLTKSYPITPARLKLKYEDVWLTASDGVRLHAWFIKFLPDCRGPTMLFFQENAGNIAHRLEFVRIMLQKLQCNVFMLSYRGYGESDGYPSQHGITRDAQAALDYLCQRTDIDPTKIVIFGRSLGGAVGSVLARNNPDKVSALILENTFTSILDMAGVVLPFLRWFIGGTSKGPKVLNFLVRSPWNTVEAIGEIKQPVLFLSGLQDEMVPPSHMKVLYESASLINSRCLFVEFPSGMHMDTWLSGGDRYWRTIQLFFDRYLLENQESDSNRTDDTKNGDLITGDFKKMSVHNPVLKFEPLAE	ABHD13	https://phytozome-next.jgi.doe.gov/
Bol043360	Bol043360	Brassica oleracea	cabbage	3712	Brassicaceae	Eudicot	MGGVTSSVAAKFAFFPPSPASYRLITDEMTGLLVMNPFPHRENVEISKLPTRRGTEIVAMYVRHPMATSTLLYSHGNAADLGQMYELFIELSIHLKVNLMGYDYSGYGQSTGKPSEHNTYADIEAAYKCLEETYGAKQEDVILYGQSVGSGPTLDLAARLPQLRAVVLHSPILSGLRVMYPVKKTYWFDIYKNIDKIPLVNCPVLVIHGTSDEVVDCSHGKQLWELSKEKYEPLWLEGGNHCDLEQYPEYIKHLKKFIATVERSLSSRKSTCQSENQSSDVEMPRQSVDRREKPRQSVDRREKEKPPKGQSKKSKLRITFEQHLDRSRRSVDLHEKARKSVDHYSHHHQNNHEIERGRKSVDRLDRVRSE*	ABHD17	https://phytozome-next.jgi.doe.gov/
Bol043050	Bol043050	Brassica oleracea	cabbage	3712	Brassicaceae	Eudicot	MGAVTSSMAAKFAFFPPNPPSYGVEVAEETGKLRLTGVENVKDNVEVLKLKTKRGNQVVAAYIKNPKASLTLLYSHGNAADLGQMFELFSELSLHLRVNLIGYDYSGYGRSSGKPSEQNTYHDIEAVYRCLEEQYGVKEQDVILYGQSVGSGPTLELASRLPNLRAVVLHSAIASGLRVMYPVKRTYWFDIYKNIDKISLVKCPVLVVHGTSDDVVNWSHGKQLFDLCKEKYEPLWIKGGNHCDLELYPQYIKHLKKFVSAVEKSPHLPNGTVPQTEKARSSTDVRESSRPSTDQREKSRTSTDQREMPKLSSTESKDIARASVDKRERTRKSVDGCEKPSNATEQQIQPEKGRKSMDRFGGMIRSVGFCNIDCFKPTATAK*	ABHD17	https://phytozome-next.jgi.doe.gov/
Bol033134	Bol033134	Brassica oleracea	cabbage	3712	Brassicaceae	Eudicot	MGGVTSSMAAKFAFFPPNPPSYGVEVAAETGKLRLTGVENVKENVEVLKLKTKRGNQVVAAYIKNPTASLTLLYSHGNAADLGQMFELFSELSLHLRVNLIGYDYSGYGRSSGKPSEQNTYYDIEAVYRCLEEQYNVKEQDVILYGQSVGSGPTLELASRLPNLRAVVLHSAIASGLRVMYPVKRTYWFDIYKNVDKISTVKCPVLVIHGTSDDVVKWSHGKQLFDLCKEKYEPLWIKGGNHCDLELYPQYIKHLKKFVSAVEKSPHQGQACVPPQTEKARSSTDVREPARPSTDQREKSRTSMDQREMPKLSTESKDQARASVDKRERTRKSVDGNATEQQIQTEKARNSIDRMMMMMMMMIMMMYNDRFGGLIRSVSLCNIDCFKPTATAK*	ABHD17	https://phytozome-next.jgi.doe.gov/
Bol042189	Bol042189	Brassica oleracea	cabbage	3712	Brassicaceae	Eudicot	MGGVTSSMAAKLAFFPPNPPSYKITRDEATELLLMDPFPHRENVDVLRLPTRRGNEIVAMYIRYPMAVTTLLYSHGNAADIGQMYELFIELSIHLRVNLMGYDYSGYGQSSGKPSEQNTYADIEAAYKCLEETYGAKQENIILYGQSVGSGPTVELATRLPRLRASILHSPILSGLRVMYPVKRTYWFDIYKNIDKISLVRCPVLVIHGTADDVVDFSHGKQLWELCQEKYEPLWLKGGNHCDLELFPEYIGHLKKFVSAVEKSASKRNSSFSRRSVERGCEQPPRHSVDAPPRKSKDGREKPRKSVDRLRFQGYKLSHVERPEKLKIPFEEMEKARRSVDIYRDKPQPMERARKSVDWLDRSRATE*	ABHD17	https://phytozome-next.jgi.doe.gov/
Bol039460	Bol039460	Brassica oleracea	cabbage	3712	Brassicaceae	Eudicot	MGGVTSSMAAKLAFFPPNPPSYKIIRDEATELLLMDPFPHRENVDVLRLPTRRGTEIVAMYIRYPMAVTTLLYSHGNAADIGQMYELFIELSIHLRVNLMGYDYSGYGQSSGKPSEQNTYADIEAAYKCLEENYGAKQENIILYGQSVGSGPTVDLAARLPRLRASILHSPILSGLRVMYSVKRTYWFDIYKNIDKISLVRCPVLVIHGTADDVVDFSHGKQLWELCQEKYEPLWLKGGNHCDLELFPEYIGHLKKFVSAVEKSASKRNSSFSRRSMEGGCEHPSRHSVDAPKKSKDGREKPRKSVDRLKFQGYKLSHIERPEKLKIPFEEMERSRRSVDIYRDKSQPMERARKSVDWLDRNRINE*	ABHD17	https://phytozome-next.jgi.doe.gov/
Bol033704	Bol033704	Brassica oleracea	cabbage	3712	Brassicaceae	Eudicot	MGNVTSNVAAKFAFFPPEPPTYRVTDDEETGKLVLSGVSQDKNMEVHQLTTKSGNKVVATFWRHPFARFTLLYSHGNAADLGQMVELFIELRAHLRVNIMSYDYSGYGASTGKPSEFNTYYDIEAVYNCLRSDYGIKQEEIILYGQSVGSGPTLHMASRLKRLRGVVLHSAILSGIRVLYPVKMTLWFDIFKNIDKIRHVNSQVLVIHGTKDEIVDFSHGKRLWELAKEKYDPLWVKGGGHCNLETYPEYIKHLRKYINAMEKLSLTNPPPKELTNEPSITETKHNRCLRFRKR*	ABHD17	https://phytozome-next.jgi.doe.gov/
Bol010384	Bol010384	Brassica oleracea	cabbage	3712	Brassicaceae	Eudicot	MGTATSTMAAKLAFFPPNPPSYTVVTDESTGKMRISAEMMRHRRDEEIEVVKIMTRRGNEIVGMYIKHPTAKLTVLYSHGNATDIGQMFIIYNELSHHLNVNLMGYDYSGYGRSSGKPSEQETYADIEAAYNWLRETCGTKDERIILYGQSVGSGPSLELASRLPRLRALVLHSPFLSGLRVMYHVKHSFWFDIFKNIEKIQLVDCPVLVIHGTDDKVVDISHGKQLWELSKEKYEPLWLKGGSHCNLEMFPEYLPHLRKFIGAIEKLPVPQFRRHSVSDDHKKDKQQLDPKKSSSWIGSRHSTECVTSRDNSRKMSIGHRSGKARNSTDSFDRARNSFDRLGEMVRSVRLCNVDCVKNAVAEA*	ABHD17	https://phytozome-next.jgi.doe.gov/
Bol045779	Bol045779	Brassica oleracea	cabbage	3712	Brassicaceae	Eudicot	MGNVTSNVAAKFAFFPPTPATYGVSQDEETGKLTFTGVTPEKSMEVHQVTTKSGNKVVATFWKHPFARFTLLYSHGNAADLGQMVDLFIELRAHLRVNIMSYDYSGYGASTGKPSECNTYHDIEAVYNCLRSEYEIKQEEMILYGQSVGSGPTLYLASRLKRLRGVVLHSAILSGIRVLYPVKMTFWFDIYKNLDRIRHVTCPVLVIHGTKDEVVNMSHGKRLWELSKDKYDPLWVKGGGHCNLETYPEYIKHLRKFINAMEKLAINNPPTKQLDDQPRNTETKHNCCLSFKKR*	ABHD17	https://phytozome-next.jgi.doe.gov/
Bol018034	Bol018034	Brassica oleracea	cabbage	3712	Brassicaceae	Eudicot	MGNVTSNVAAKFAFFPPDPATYGVTKDDETGKLVFSGVSPDMNMEVHQLTTKSGNKVVATFWRHPFARFTLLYSHGNAADLGQMVELFIELRAHLRVNIMSYDYSGYGASTGKPSEFNTYYDIEAVYNCLRSDYGIKQEELILYGQSVGSGPTLHMASRLKRLRGVVLHSAILSGIRVLYPVKMTLWFDIFKNIDKIRHVNSKVLVIHGTKDDIVDLSHGKRLWELAKEKYDPLWVKGGGHCNLETYPEYIKHLRKFINAMEKLSLTNPPPKQLTNEPSVTETKHSRCLRFRKR*	ABHD17	https://phytozome-next.jgi.doe.gov/
Bol012965	Bol012965	Brassica oleracea	cabbage	3712	Brassicaceae	Eudicot	MGNVTSNVAAKLAFFPPEPATYTVTNDEETGNLIFSGVSPDMNMEVHQLSTKSGNRVAATFWRHPFARFTLLYSHGNAADLGQMVELFIELRAHLRVNIMSYDYSGYGASTGKPSEFNTYHDIEAVYNCLRGDYGIKQEEVIMYGQSVGSGPTLHMASRLKRLRGVVLHSAILSGIRVLYPVKMTLWFDIYKNIDKIRHVNSQVLVIHGTNDEIVDLSHGKRLWELAKEKYDPLWVKGGGHCNLETYPEYIQHLRKFINAMEKLSLTNPPSKQLANEPSITETKHNRCLRFRKK*	ABHD17	https://phytozome-next.jgi.doe.gov/
Bol022255	Bol022255	Brassica oleracea	cabbage	3712	Brassicaceae	Eudicot	MGCMFSHLAAKFAFFPPSPPTYHLTKNPDGKLSAVSASSSSTFPAAGDSSIDVRVVKTRRGNKVAAFYLRNPNARLTLLYSHGNAADLGQLVDLFVQLKVNLRVNLMGYDYSGYGASTGKPSEYDTYADIEAVYECLQTEYGVGQEDLILYGQSVGSGPTLHLASKLPRLRGVVLHSGILSGLRVLCHVKFKFCCDIYSNVNKIKKVKCPVLVIHGTEDDVVNWLHGNRLWKMAKEPYEPLWIKGGGHCNLEIYPDYIRHLYRFMQDMENTTTKSRLKKIWQEIRRRDESKGCCSFKLCRPKCPSCPKPSCDCGECGCCKCECPSLKGCFSCCKKPSCVGCCCPKFKCCNCFGKPTCPKCSCWKCLKCSESECCRSCCCAGCFSWLCCCGGRKRKELKT…	ABHD17	https://phytozome-next.jgi.doe.gov/
Bol035814	Bol035814	Brassica oleracea	cabbage	3712	Brassicaceae	Eudicot	MVTYVSALFYGVGGIVVAGVGLLVAFQEKLVYVPVLPGLSKSYPITPARLNLIYEDVWLRSSDGVRLHSWFIKVFPDCRGPTILFFQENAGNIAHRLEMVRIMIQKLKCNVFMLSYRGYGESEGYPSQHGIIKDAQAALDHLSQRADIDTSRIVVFGRSLGGAVGAVLTKNNPEKVSALILENTFTSILDMAGVLLPFLKWFIGGSGTKSLKLLNFVVRSPWKTIDTIGEVKQPVLFLSGLKDEMVPPFHMKMLYAKAATRNSQCTFVEFPSGMHMDTWLTGGDVYWRTVMQFLAKHAPEERKADTADEAVCLEEVSTQLAPTAT*	ABHD13	https://phytozome-next.jgi.doe.gov/
Bol036136	Bol036136	Brassica oleracea	cabbage	3712	Brassicaceae	Eudicot	MAYVSVLLYGLGGIAVAGVALLVVFQEKLVYVPVLPGLTKSYPITPARLNLIYDDVWLRSSDGVRLHSWFIKMLPGCQDIAHRLEMVRIMIQKLNCNVFMLSYRGYGESDGYPSQHGIIKDAQAALDHLSQRTDIDTSRIVVFGRSLGGAVGAVLTKNNPEKVSALILENTFTSILDMAGVLLPFLKWFIGGSGTKSLKLLNFVVRSPWNTIDAIGEVKQPVLFLSGLQDEMVPPFHMKMLYAKAAARNSQCSFVEFPSGMHMDTWLTGGDVYWRTVMQFLVKHAPEEKKQR*	ABHD13	https://phytozome-next.jgi.doe.gov/
Bradi1g35520.1	Bradi1g35520	Brachypodium distachyon	Purple False-Brome	15368	Poaceae	Monocot	MGAVASTVAARFAFFPPSPPSYGVEPPPSPAAAAADGAVVELCGVPRRNGVEARRLPTKRGTEVVAMYVRQPGARLTLLYSHGNAADLGQMYELFVELSSHLNVNLMGYDYSGYGQSSGKPSEQNTYADIEAAYRCLIETYGISEENIILYGQSVGSGPTLDLASRSPHLRAVVLHSPISSGLRVMYPVKHTYWFDIYKNIDKVPLVKCPVLVIHGTADEVVDCSHGRALWELSKVKYEPLWVKGGNHCNLELYPEYIKHLKKFVTAIEKSPPLKDGSPESSGPSDLETGSESMESSRRSTDVRDKSRSSIDHRRSTDQREKPRGSVDRRDKGRRSVDHADKPRPSVDQPDKPRKSIDRFGGMMRSVKLCNIDCFKVTSTSGS*	ABHD17	https://phytozome-next.jgi.doe.gov/
Bradi2g46990.1	Bradi2g46990	Brachypodium distachyon	Purple False-Brome	15368	Poaceae	Monocot	MGGVTSTIAARFAFFPPTPPSYTVVADAATGRLLIPEISRAPARRRRRDGGGDSSSGAAQEEDGTEVVRLRTRRGNEIVGVYVRNARASATLLYSHGNAADLGQMYGLFVELSRRLRVNIFGYDYAGYGRSTGKPTEYNTYADIEAAYNCLKEKYGVADEDIILYGQSVGSGPTIDLASQLPNLRAVVLHSPILSGLRVLYPVKKTFWFDIYKNVDKIGLVNCPVLVIHGTSDDVVDCSHGKQLWELCKVKHSPLWLSGGGHCNLELYPDYIRHLKKFVSSLGKKSAKHDLKEASAKDDSSSKDAEPASSDKPREVAKCRQISRKSLDSRVGKSKTVDVPEKPRMSSDDVDKFRRRRCLVW*	ABHD17	https://phytozome-next.jgi.doe.gov/
Bradi3g06620.1	Bradi3g06620	Brachypodium distachyon	Purple False-Brome	15368	Poaceae	Monocot	MGAVTSTVAARFAFFPPSPPSYGVAQPLPAADAGAEVGKGKEGGGGVVELTGVPRRGNVEARRLRTKRGTEVVAMHVRQTGAKLTLLYSHGNAADLGQMYELFVELSAHLNINLMGYDYSGYGQSSGKPSEQNTYADVEAVYRCLIETYAASEENIILYGQSVGSGPTLDLASRLPRLRAVVLHSPILSGLRVMYPVKNTYWFDIYKNIDKVPLVRCPVLVIHGTADEVVDCSHGRALWELSKVKYEPLWVKGGNHCNLELYPEYIKHLKKFVGAIEKLPPPNDESPESSGPSNSSQTEPVGAEDSRKSTDHREKPRPSIDHRKSTDRRDKPRGSTDRRDKSRKSVDHPDKPRASVDQSDRPRKSIDRFGGMMKAVRLRNIDCFKVTTSGS*	ABHD17	https://phytozome-next.jgi.doe.gov/
Bradi3g16300.1	Bradi3g16300	Brachypodium distachyon	Purple False-Brome	15368	Poaceae	Monocot	MLSGCSVSSLAARFAFFPPDPPTYAVRKDEATGRLVASGGVPRDSAMDVLLVDTARGTKVVAFYLRNPCARLTVLYSHGNAADLGQLYDLFVQLKVNLKVNLMGYDYSGYGASTGKPSEENTYADIEAVYQCLETEYGISQENVILYGQSVGSGPTLHLASRLPRLRAVVLHSAILSGLRVVCHVNFTFCFDIYKNVKKIKKVKCPVLVIHGTDDDVVNWSHGNELWKLAREPYDPLWIKGGGHCNLELYPDFIRHLSKFIREMESMTTKTRLKKIRESLQPAKTVYPAHTATTTTFTTNCCCRIRVRKPTCPSCNFSCSCCHALRNCFTFRPFKCSICLSCNCRSCFNCCCC*	ABHD17	https://phytozome-next.jgi.doe.gov/
Bradi3g38910.1	Bradi3g38910	Brachypodium distachyon	Purple False-Brome	15368	Poaceae	Monocot	MGGVTSSVAAKFAFFPPDPPSYGVVDEEEPPQPGAAAVAAGSSAAAAAAVSTRVAMTGVPWREGVEARRVRTRRGTDIIAMYVRCPKARLTVLYSHGNAADLGKMYELFIEFSARLHVNVMGYDYSGYGRSSGKAGEANTFADIEAAYKCLVEVYGTRGEDIVLYGQSVGSGPTVDLASRLHHIRAVVLHSPILSGLRVMYSVKKTYWFDIYKNIEKIPLVKRPVLVIHGTNDDVVDCSHGKRLWELSQQKYEPLWIEGGDHCNLETFPVYIRHLKKFLSAIEKLPAGKEAAAESENLPAENETPSDSVALSEAPWTTSQRLEPSRKSSRHEQPPRLSTENVDKHRRSTGIREKARSSTEKKERRRRSVDTFDRMRDENEQPDKPRKSIDRLGEMIRSM…	ABHD17	https://phytozome-next.jgi.doe.gov/
Bradi3g54130.1	Bradi3g54130	Brachypodium distachyon	Purple False-Brome	15368	Poaceae	Monocot	MGNVTSSVAARLAFFPPEPATYEVLAAEGGGAGGGGLRMTGVLPDADVDVHALPTRAGTRVVAAFWRHPAARLTLLYSHGNAADLGQMLGLFMELRSHLRVNIMCYDYSGYGASTGKPSEYNTYYDIEAVYDCLKKEYGIEPEELILYGQSVGSGPTLHLASRLEKLRGVVLHSAILSGIRVLYPVKVTLWFDIFKNIDKIKQVECPVLVIHGTADDIVDFSHGKRLWELAKEKYEPLWVKGGGHCNLETYPEYIRHLRKFVNAMEKLAREKAPKVPQMLPSSSSMDEVKHNKCLRFGK*	ABHD17	https://phytozome-next.jgi.doe.gov/
Bradi4g39050.1	Bradi4g39050	Brachypodium distachyon	Purple False-Brome	15368	Poaceae	Monocot	MGGVTSSVAAKMAFFPPTPPSYALVEDPAAGVTTLAGQPHRENVEVLRLPTRRGNTVAALYVRHPDAASTVLYSHGNAADLGHLYQLFLHLSFSLRVNVLGYDYSGYGQSSGKPSEQNTYADIEAAYKCLIENFDAKEEEIILYGQSVGSGPTVDLASRLKRLRAVVLHSPILSGMRVMYPVKRTYWFDIYKNIDKIPHVTCPVLIIHGTADEVVDWSHGKQLWELCKEKYEPLWLRGGKHCDLELFPEYLRHLKKFIHRVQKSPSHRHAWRESVDRMEPSRKSLDYFEPSRKSTDRREKSRATRDRSITDHRYSNVEKTDNSKTPFEHFEKSRRSVDIFERPKRTVEQLDCGRKSVDRLDRVWAS*	ABHD17	https://phytozome-next.jgi.doe.gov/
Bradi1g21755.1	Bradi1g21755	Brachypodium distachyon	Purple False-Brome	15368	Poaceae	Monocot	MVGWLKALAYGAGGMAVVGLAALVALQERLVYVPVLPGLARAYPITPARLRLIYEDVWLRAADGVRLHSWFLRHSPTCRGPTILFFQENAGNIAHRLECVRLMMQRLQCNVFMLSYRGYGESEGYPSQDGITKDAQAALDHLLQRKDIDTSRIVIFGRSLGGAVGAVLAKNNPDKVSALILENTFTSILDMAGIMLPFLRWFIGGSSAKGPKLLNCVVRSPWNTLDVVAEVKQPILCLSGLQDELVPPSHMRMLYDKASEHNKNCRFVDFPNGMHMDTWISGGDRYWRTIQLFLDQYAPEVQSCDTSCASEIADDDEAAQ*	ABHD13	https://phytozome-next.jgi.doe.gov/
Brara.A00656.1	Brara.A00656	Brassica rapa	wild mustard	3711	Brassicaceae	Eudicot	MGNVTSNVAAKFAFFPPDPATYGVSKDEETGKLVLSGVSPDMNMEVHQLTTKSGNKVVATFWRHPFARFTLLYSHGNAADLGQMVELFIELRAHLRVNIMSYDYSGYGASTGKPSEFNTYYDIEAVYNCLRSDYGIKQEELILYGQSVGSGPTLHMASRLKRLRGVVLHSAILSGIRVLYPVKMTLWFDIFKNIDKIRHVNSKVLVIHGTKDHIVDLSHGKRLWELAKEKYDPLWVKGGGHCNLETYPEYIKHLRKFINAMEKLSLTNPPPKQLTNEPSVTETKHSRCLRFRKR*	ABHD17	https://phytozome-next.jgi.doe.gov/
Brara.A01479.1	Brara.A01479	Brassica rapa	wild mustard	3711	Brassicaceae	Eudicot	MGGVTSSMAAKLAFFPPNPPSYKIIRDEATELLLMDPFPHRENVDVLRLPTRRGTEIVAMYIRYPMAVTTLLYSHGNAADIGQMYELFIELSIHLRVNLMGYDYSGYGQSSGKPSEQNTYADIEAAYKCLEENYGAKQENIILYGQSVGSGPTVDLAARLPRLRASILHSPILSGLRVMYSVKRTYWFDIYKNIDKISLVRCPVLVIHGTADDVVDFSHGKQLWELCQEKYEPLWLKGGNHCDLELFPEYIGHLKKFVCAVEKSASKRNSSFSRRSMEGGCEHPPRHSVDAPKKSKDGREKPRKSVDRLKFQGYKLSHIERPEKLKIPFEEMERSRRSVDIYRDKSQPMERARKSVDWLDRNRINE*	ABHD17	https://phytozome-next.jgi.doe.gov/
Brara.A03946.1	Brara.A03946	Brassica rapa	wild mustard	3711	Brassicaceae	Eudicot	MAMYVRHPMATSTLLYSHGNATDLGQMYELFIELGIHLKVNLMGYDYSGYGQSTGKPSEHNTYADIEAVYKCLEETYGSKQEDVIFYGQSVGSGPTLHLASRFPLLRAVVLHSPILSGLRVMYAVKKTYWFDIYKNIDKIPYVDCPVLIIHGTSDEIVDCCHGKQLWELCKDKYEPLWVEGGNHCDLEQYPEYMRHLKQFITTVERLPSRSSSSSSGGVRDDGPTRRRSVDRREKPRQSTERKPLPPKSQWKKSSSKLRISFDHHHLDRSRRSLDCHDKTRKSIDHSHQVERGRKSVDR	ABHD17	https://phytozome-next.jgi.doe.gov/
Brara.B00549.1	Brara.B00549	Brassica rapa	wild mustard	3711	Brassicaceae	Eudicot	MGGVTSSIAAKLAFCPPSPSSYRLVSDEVTGLLLMNPFPHRENVEILKLPTRKGTEIVAVYVRHPMATSTLLYSHGNAADLGQMYELFIELSIHLKVNLMGYDYSGYGQSTGKPSESHTYADIEAAYKCLEETYGTKQEDVILYGQSVGSGPTLDLAARLPQLRAVVLHSPILSGLRVMYPVKKTYWFDIYKNIDKITLVNCPVLVIHGTSDEVVDCSHGKQLWELSKEKYEPLWLEGGSHCDLEHYPEYIKHLKKFITTVERPLSSRASTCHSESQSSDVEMPRHSVDGREKPPRQSVDRREKEKPPKGPSKKSKLRLTFEQHLDRSRRSVDLHDKARKSVDQHHQIERGRKSVDRLDRVRSE*	ABHD17	https://phytozome-next.jgi.doe.gov/
Brara.B01681.1	Brara.B01681	Brassica rapa	wild mustard	3711	Brassicaceae	Eudicot	MGGVTSSIAAKFAFFPPTPPSYEVVADESCGGRLYIPEIPRRDDFDILKLRTRCGNEIVAVYVKHSKANCTILYSHGNAADVGQMFELFVELSNRLRVNLMGYDYSGYGQSTGQASESNTYADIEASYKCLKEKYGVKDDQLILYGQSVGSGPTVDLASRTPNLRGVVLQCPILSGMRVLYPVKCTYWFDIYKNIDKIGSVACPVLVIHGTADEIVDYSHGRRLWELSKEKYEPLWISGGGHCDLELYPDFIKHLKKFVASLANKQAAKAAI*	ABHD17	https://phytozome-next.jgi.doe.gov/
Brara.B03401.1	Brara.B03401	Brassica rapa	wild mustard	3711	Brassicaceae	Eudicot	MGGVTSSMAAKFAFFPPNPPSYGVEVASETGKLRLTGVENVKENVEVLKLKTKRGNQVVAAYIKNPTASLTLLYSHGNAADLGQMFELFSELSLHLRVNLIGYDYSGYGRSSGKPSEQNTYYDIEAVYRCLEEQYNVKEQDVILYGQSVGSGPTLELASRLPNLRAVVLHSAIASGLRVMYPVKRTYWFDIYKNVDKISSVKCPVLVIHGTSDDVVKWSHGKQLFDLCKEKYEPLWIKGGNHCDLELYPQYIKHLKKFVSAVEKSPHQGQACVPPQTEKARSSTDVREPARPSTDQREKSRTSMDQREMPKLSVESKDKARASVDKRERTRKSVDGNATEQQIQTEKARNSIDRFGGLIRSVSLCNIDCFKPTATAK*	ABHD17	https://phytozome-next.jgi.doe.gov/
Brara.D01459.1	Brara.D01459	Brassica rapa	wild mustard	3711	Brassicaceae	Eudicot	MGNMTSNVAAKLAFFPPSPATYGVSKDEETGKLMFTGVTPEKSMDVHQITTKSGNKVVATFWKDPFARFTLIYSHGNAADLGQMVELFIELRAHLRVNVMSYDYSGYGASTGKPSEVNTYHDIEAVYNCLRSEYGIKQEEMVLYGQSVGSGPTLYLASRLKRLRGVVLHSAILSGIRVLYPVKMTFWFDIYKNIERIRHVTCPVLVIHGTKDEVVNMSHGKRLWELSKDKYDPLWVKGGGHCNLESYPEYIKHLLKFINAMEKLALNNPPTKQADDEPSITKTKHNCCLRFRKK*	ABHD17	https://phytozome-next.jgi.doe.gov/
Brara.E01732.1	Brara.E01732	Brassica rapa	wild mustard	3711	Brassicaceae	Eudicot	MGCMFSHLAAKFAFFPPSPPTYQVTKTPDGKLTAVSSSTSSTFPAAGDASLDVRVVKTRRGNKVTAFYLRNPNARLTLLYSHGNAADLGQLFDLFLQLKVNLRVNLMGYDYSGYGASTGKPSEYNTYADIEAVYECLQTEYGVGQEDLILYGQSVGSGPTLHLASKLPRLRGVVLHSGILSGLRVLCHVKFKFCCDIYSNINKIKKVKCPVLVIHGTEDDVVNWLHGNRLWKMAKEPYEPLWIKGGGHCNLEIYPEYIRHLYRFIQDMENTTTKSRLKKIWQEIRRRDESKGCCSFRLCRPKWPRCPKPSCDCSCGCCKWSCPSLKGCFSCCKKPTCGSSCCKCSCLSLKGCFTCWKKPSCVSNCCFPKLKCCSCFGKPRCPKCSCWKCLKCPESECCC…	ABHD17	https://phytozome-next.jgi.doe.gov/
Brara.F00908.1	Brara.F00908	Brassica rapa	wild mustard	3711	Brassicaceae	Eudicot	MGTATSTMAAKLAFFPPNPPSYTVVTDESTGKMRISAEMMRHRRDEEIEVVKIMTRRGNEIVGMYIKHPTAKLTVLYSHGNATDIGQMFIIYNELSHHLNVNLMGYDYSGYGRSSGKPSEQETYADIEAAYNWLRETYGTKDERIILYGQSVGSGPSLELASRLPRLRALVLHSPFLSGLRVMYHVKHSFWFDIFKNIEKIQLVDCPVLVIHGTDDKVVDISHGKQLWELSKEKYEPLWLKGGSHCNLEMFPEYLPHLRKFIGAIEKLPVPQFRRHSVSDDHKKDKQQLDPKKSSGWIGSRHSTECVTSRDKSRKMSIGHRSGKARNSTDSFDRARNSFDRLGEMVRSVRLCNVDCVKNAVAEA*	ABHD17	https://phytozome-next.jgi.doe.gov/
Brara.F03063.1	Brara.F03063	Brassica rapa	wild mustard	3711	Brassicaceae	Eudicot	MGAVTSSMAAKFAFFPPNPPSYGVEVAEETGKLRLTGVENVKENVEVLKLKTKRGNQVVAAYIKNAKASLTLLYSHGNAADLGQMFELFSELSLHLRVNLIGYDYSGYGRSSGKPSEQNTYHDIEAVYRCLEEQYGVKEQDVILYGQSVGSGPTLELASRLPNLRAVVLHSAIASGIRVMYPVKRTYWFDIYKNIDKISLVKCPVLVVHGTSDDVVNWSHGKQLFDLCKEKYEPLWIKGGNHCDLELYPQYIKHLKKFVSAVEKSPHLPSGTVPQTEKARSSTDVRESSRPSIDQREKSRTSADQREMPKLSTESKDIARASVDKRERTRKSVDGCEKPSNATEQQIQPEKGRKSIDRFGGMIRSVGLCNIDCFKPTATAK*	ABHD17	https://phytozome-next.jgi.doe.gov/
Brara.G01426.1	Brara.G01426	Brassica rapa	wild mustard	3711	Brassicaceae	Eudicot	MGGVTSSIAAKFAFFPPTPPSYAFITDVSSSSSVDRLYITDVPRRDDVDVLKLRTRRGNEIVAIYVKHPKANATLLYSHGNAADLGQMFELFLELSTRLRLNLMGYDYSGYGQSTGKASECNTYADIDASYNCLKEQYGVKDDQLILYGQSVGSGPTIDLASRTPNLRGVVLHSPILSGMRVLYPVKRTYWFDIYKNIDKIGSVTCPVLVIHGTADEVVDWSHGKQLWELSKEKYEPLWVSGGGHCNLELYPEFIKHLKKFVIFISKPKGPRNGPNNTNPTDATKDQSKPSENGRADTFQLGCCLPEVSRNSVDSQLEKSKKTNKPEKSRMSVDRFKRKKGLVW*	ABHD17	https://phytozome-next.jgi.doe.gov/
Brara.H01378.1	Brara.H01378	Brassica rapa	wild mustard	3711	Brassicaceae	Eudicot	MGNVTSNVAAKLAFFPPEPATYTVTNDEETGNLVFSGVSPDMNMEVHQLSTKPGNRVVATFWRHPFARFTLLYSHGNAADLGQMVELFIELRAHLRVNIMSYDYSGYGASTGKPSEFNTYHDIEAVYNCLRGDYGIKQEEVILYGQSVGSGPTLHMASRLKRLRGVVLHSAILSGIRVLYPVKVTLWFDIYKNIDKIRHVSSQVLVIHGTNDEIVDLSHGKRLWELAKEKYDPLWVKGGGHCNLETYPEYIQHLRKFINAMEKLSLTNPPSKQLANEPSISETKHNRCLRFRKR*	ABHD17	https://phytozome-next.jgi.doe.gov/
Brara.I02606.1	Brara.I02606	Brassica rapa	wild mustard	3711	Brassicaceae	Eudicot	MGCMFSHLAAKFAFFPPSPPTYHLTKNPDGKLSAVSASSSSTFPAAGDSSIDVRVVKTRRGNKVAAFYLRNPNARLTLLYSHGNAADLGQLVDLFVQLKVNLRVNLMGYDYSGYGASTGKPSEYDTYADIEAVYECLQTEYGVGQEDLILYGQSVGSGPTLHLASKLPRLRGVVLHSGILSGLRVLCHVKFKFCCDIYPNVKKIKKVKCPVLVIHGTEDDVVNWLHGNRLWKMAKEPYEPLWIKGGGHCNLEIYPDYIRHLYRFIQDMENTTTKSRLKKIWQEIRRRDESKGCCSFKLCRPKCPSCPKPSCDCGECGCCKCECLSLKGCFSCCKKPSCVGCCCPKFKCCNCFGKPTYPKCSCWKCLKCSESECCRSCCCAGCFSWLCCCGGGKRKELKT…	ABHD17	https://phytozome-next.jgi.doe.gov/
Brara.I04488.1	Brara.I04488	Brassica rapa	wild mustard	3711	Brassicaceae	Eudicot	MEVHQVTTKSGNKVVATFWKHPFARFTLLYSHGNAADLGQMVDLFIELRAHLRVNIMSYDYSGYGASTGKPSESNTYHDIEAVYNCLRSEYEIQQEEMILYGQSVGSGPTLYLASRLKRLRGVVLHSAILSGIRVLYPVKMTFWFDIYKNLDRIRHVACPVLVIHGTKDEVVNMSHGKRLWELSKDKYDPLWVKGGGHCNLETYPEYIKHLRKFINAMEKLALKNPPTKELDDEPRNNETKHNCCLSFKKK*	ABHD17	https://phytozome-next.jgi.doe.gov/
Brara.J02019.1	Brara.J02019	Brassica rapa	wild mustard	3711	Brassicaceae	Eudicot	MGGVTSSVAAKFAFFPPSPASYRLITDEMTGLLVINPFPHRENVEISKLPTRRGTEIVAMYVRHPMATSTLLYSHGNAADLGQMYELFIELSIHLKVNLMGYDYSGYGQSTGKPSEHNTYADIEAAYKCLEETYGAKQEDVILYGQSVGSGPTLDLAARLPQLRAVVLHSPILSGLRVMYPVKKTYWFDIYKNIDKIPLVNCPVLVIHGTSDEVVDCSHGKQLWELSKEKYEPLWLEGGNHCDLEQYPEYIKHLKKFIATVERSLSSRKSTCQSETQSSDVEMPRQSVDRREKPRQSVDRRDKEKPPKSQSKKSKLRITFEQHLDRSRRSVDLHEKARKSVDHYSHHHQNNHEIERGRKSVDRLDRVRSE*	ABHD17	https://phytozome-next.jgi.doe.gov/
Brara.K00508.1	Brara.K00508	Brassica rapa	wild mustard	3711	Brassicaceae	Eudicot	MGNVTSNVAAKFAFFPPEPPTYRVTDDEETGKLVLSGVSPDKNMEVHQLTTKSGNKVVATFWRHPFARFTLLYSHGNAADLGQMVELFIELRAHLRVNIMSYDYSGYGASTGKPSEFNTYYDIEAVYNCLRSDYGIKQEEIILYGQSVGSGPTLHMASRLKRLRGVVLHSAILSGIRVLYPVKMTLWFDIFKNIDKIRHVNSKVLVIHGTKDEIVDFSHGKRLWELAKEKYDPLWVKGGGHCNLETYPEYIKHLRKFINAMEKLSLTNPPPKELTNEPSITETKHNKCLRFRKR*	ABHD17	https://phytozome-next.jgi.doe.gov/
Brara.K01486.1	Brara.K01486	Brassica rapa	wild mustard	3711	Brassicaceae	Eudicot	MGGVTSSMAAKLAFFPPNPPSYKIIRDEATELLLMDPFPHRENVDVLRLPTRRGNDIVAMYIRYPMAVTTLLYSHGNAADIGQMYELFVELSIHLRVNLMGYDYSGYGQSSGKPSEQNTYADIEAAYKCLEETYGAKQENIILYGQSVGSGPTVDLATRLPRLRASILHSPILSGLRVMYPVKRTYWFDIYKNIDKISLVRCPVLVIHGTADDVVDFSHGKQLWELCQEKYEPLWLKGGNHCDLELFPEYIGHLKKFVSAVEKSASKRNSSFSRRSVEGGCEQPPRHSVDAPPRKSKDGREKPRKSVDRLRFQGYKLSHVEKHEKLKIPFEEMEKARRSVDIYRDKAQPMERARKSVDWLDRSRATE*	ABHD17	https://phytozome-next.jgi.doe.gov/
Brara.J01569.1	Brara.J01569	Brassica rapa	wild mustard	3711	Brassicaceae	Eudicot	MVTYVSALFYGVGGIVVAGVALLVAFQEKLVYVPVLPGLSKSYPITPARLNLIYEDVWLRSSDGVRLHSWFIKMFPDCRGPTILFFQENAGNIAHRLEMVRIMIQKLKCNVFMLSYRGYGESEGYPSQHGIIKDAQAALEHLSQRTDIDTSRIVVFGRSLGGAVGAVLTKNNPEKVSALILENTFTSILDMAGVLLPFLKWFIGGSGTKSLKLLNFVVRSPWKTIDAIGEVKQPVLFLSGLQDEMVPPFHMKMLYAKAATRNSQCTFVEFPSGMHMDTWLTGGDVYWRTVMQFLAKHAPEERKADTGR*	ABHD13	https://phytozome-next.jgi.doe.gov/
Brara.B00889.1	Brara.B00889	Brassica rapa	wild mustard	3711	Brassicaceae	Eudicot	MAYVSVLLYGLGGIVVAGVALLVVFQEKLVYVPVLPGLTRSYPITPARLNLIYEDVWLRSSDGVRLHSWFIKMLPDCQGPTILFFQENAGNIAHRLEMVRIMIQKLNCNVFMLSYRGYGESDGYPSQHGIIKDAQAALDHLSQRTDIDTSRIVVFGRSLGGAVGAVLTKNNPEKVSALILENTFTSILDMAGVLLPFLKWFIGGSGTKSLKLLNFVVRSPWNTIDAIGEVKQPVLFLSGLQDEMVPPFHMKMLYAKAAARNSQCTFVEFPSGMHMDTWLTGGDVYWRTVMQFLVKHAPEEKKQR*	ABHD13	https://phytozome-next.jgi.doe.gov/
Bevul.2G197700.1	Bevul.2G197700	Beta vulgaris	beets	3555	Amaranthaceae	Eudicot	MGAVTSTMAAKFAFFPPDPASYRVEVEEGTGKLKMSGGVVERENADVLKLCTKRGNEIVAVFMRNPLAKLTLLYSHGNAADLGQMYELFGELSIHLRVNLMGYDYSGYGQSTGKPSEQNTYADIEAAYRCLVERYGVKEEDVILYGQSVGSGPTLDLATRLPKLRAVVLHSPIMSGLRVMYPVKRTYWFDIYKNIDKIPLVGCPVLVIHGTADDVVDCSHGKQLWENCKEKYEPLWVKGGNHCDLELYPEYIKHLKKFISIIEKSPHLRSGSGLSSDRSDHPRRSSTDCRDNKSRPSADQREMPRESMEKKEKPRKSSDLRDKSRTSTDKREKSRKSTDIPDKANNSIERPDKARNSVDRFGGMIRSVGFCNIDCFKPSATG*	ABHD17	https://phytozome-next.jgi.doe.gov/
Bevul.2G210600.1	Bevul.2G210600	Beta vulgaris	beets	3555	Amaranthaceae	Eudicot	MGGVTSSIAAKFAFFPPTPPSYTVVTDENSGDEKLLMPEVPRRDGVDIVKLRNRRGNDVVAVYVKHPKASATLLYSHGNAADLGQMFELFVELSSRLRVNLMGYDYSGYGQSTGKPSESNTYADIDAAYKCLKEQYGVKDEQLILYGQSVGSGPTVDLAARTPNLRGVVLHSPILSGVRVLYPVKRTYWFDIYKNVDKIAQVNCPVLVIHGTSDEVVDSSHGKQLYELCKEKYEPLWLSGGGHCNLELYPEYIRHLKKYVSFLNKLKASSNGTKDPTEESSSNGSSKESTVELSSDNQSKASDNQSIVSTTSNSDTFELKPDLPEVSRNSLDSRLEKSKKTSKPEKSRMSTDQVDRFRRKKGLLW*	ABHD17	https://phytozome-next.jgi.doe.gov/
Bevul.5G097600.1	Bevul.5G097600	Beta vulgaris	beets	3555	Amaranthaceae	Eudicot	MGCSMSNLAAKFAFFPPSPATYEVKKRDSDSKVVAVSTAAAVPIPQGDDPLLNVHVIETKRGNKIVAFYLKNPYARLTLLYSHGNAADLGQLYDLFVQLKINLRVNLMGYDYSGYGASTGKPSETNTYADIEAVYQCLQSEYGISQEDLILYGQSVGSGPTLHLASKLPRLRGVVLHSAILSGLRVLCHVKFSFCFDIYRNIRKIRNVKCPVLVIHGTEDDVVNWLHGNGLWKRAREPYEPLWIKGGGHCNLELYPDYIRHLCRFVHEMENTTTQIRLKKIRDALNLHPKPRHPPPNTTCSRSCNCWDCCSCTCKMKCWQPRCPKSCCSLSCCACFKWPKCSSCCSCFGWPKCSSCCSCFGWPKCSSCCCIPECLKCSRPKCSEDCCSCKGCCSWNCCG…	ABHD17	https://phytozome-next.jgi.doe.gov/
Bevul.6G109800.1	Bevul.6G109800	Beta vulgaris	beets	3555	Amaranthaceae	Eudicot	MGSATSSMAAKFAFYPPNPPTYTLISDETTKKLALSNVLRRENVDVFKLCTKKGNEIVAVYVKNPSASLTILYSHGNAADLGQMFNIYSELSVHLGVNLMGYDYSGYGQSNGKPSEQDTYADIEAAYKCLGEKYGVEDEKLILYGQSVGSGPTLELAIRVPRLRAVILHSAILSGIRVMYPVKRSYWFDIFKNIDKISLVDCPVLVIHGTADEVVDYSHGKQLWELCNEKYEPLWVIGGNHCNLELYPEYLRHLTKFISAIQKLLPPAQVQKESERSNSDVLRSNGDLKELSFRSSTDQSEKKSSSRFSIGQRENCRLSVDGKEIKPRASSDRKERTRRRSMDRSSKARNSTDQTDMPRKSFDRLGDMVRSVGLCNVDCFKQTATTV*	ABHD17	https://phytozome-next.jgi.doe.gov/
Bevul.7G141500.1	Bevul.7G141500	Beta vulgaris	beets	3555	Amaranthaceae	Eudicot	MGGVTSSMAAKFAFFPPNPPSYRVMKDESTGLLLLDPYPHRENVDVLKIPTRRNTEIVAMYVRYPMATSTLLYSHGNAADIGQMYELFVELSIHLKVNIMGYDYAGYGQSTGKPTENNTYADIEAAYKCLEENYGAKQEDIILYGQSVGSGPTLDLASRLPRLRAVVLHSPILSGLRVMYPVKRTYWFDIYKNIDKIPLVKCPILVIHGMADDVVDFSHGKTLWELSQEKYEPLWLKGGSHCDLELFPEYIKHLKKFVSTVEKPPSQRHNISRRSVDKPENSRKSVDGIDPSRKSTDRREKPRKSTDRPEMLRLHEYKASSINKLEKLNIPFEQLERSRRSVEYHDRSRKSVDLQFEKGRRSVDWVDRIRAV*	ABHD17	https://phytozome-next.jgi.doe.gov/
Bevul.8G160200.1	Bevul.8G160200	Beta vulgaris	beets	3555	Amaranthaceae	Eudicot	MGNMTSNVAAKFAFFPPEPATYEVIKEEEEDEEKERWVFSGITADKNVDVHVIETKTGNKVVATFWKHPFARFTLLYSHGNAADLGQMQELFIELRAHLRINIMSYDYSGYGASTGKPTEHNTYYDIEAVYHCLKREYNIKQEELILYGQSVGSGPTLHLASRMTRLRGVVLHSAILSGIRVLYPVKVTLWFDIFKNIDKIRHVTCPVLVIHGTNDEIVDLSHGKRLWELSKDKYEPLWVKGGGHCNLETYPEYIKHLRKFINSMEKLAITQPHKQLTEAPSITENKHHRCLRFGRR*	ABHD17	https://phytozome-next.jgi.doe.gov/
Bevul.8G134200.1	Bevul.8G134200	Beta vulgaris	beets	3555	Amaranthaceae	Eudicot	MVSYVNALLYGVGGIVVAGMALLVAFQERLVYVPVLPGLTKSYPITPARLRLLYEDVWLRSSDGTKLHAWFIKLFPDSRGPTILFFQENAGNIAHRLEMVRIMIQKLQCNVFMLSYRGYGASDGYPSQHGITQDAQAALDHLMERTDIDTSQIVVFGRSLGGAVGAVLTKNNPEKVAALILENTFTSILDMAGVLLPFLKWFIGGKTGNGPKILNFVVRSPWSTIDVIGQVKQPILFISGLQDEMVPPIHMKMLYAKAAAHNRQCSFVEFPTGMHMDTWLTGGDHYWRRVQQFMEQHASGKIRDESNSRNDGNIS*	ABHD13	https://phytozome-next.jgi.doe.gov/
Ca_16528	Ca16528	Cicer arietinum	chickpea	3827	Fabidae	Eudicot	MGAVTSSMAAKFAFFPPNPASYGIGVDEATGKNKITGVDTRENVDVLKLCTKRGNNIVALYIRNTSASLTLLYSHGNAADLGQMYELFSELSVHLRVNLLCYDYSGYGQSSGKPSEQNTYADIEAAYKCLVEMYGTKEEDIILYGQSVGSGPTTDLASRLPNLRAVILHSPILSGLRVMYPVKRTYWFDIYKNIDKIPLVNCPVLVIHGTADDVVDCSHGKQLWEHCKQKYEPLWVKGGNHCDLELYPQYIKHLKKFIAAIEKSSHPRTEPGPAPDQLDKPRNSKDFREKPRPSMDLRENSRRSIEFKEKPRTSMEHKEKSRADRSEKSNNGDIPEKARNSIDRIGEMVRSVGFCKIDCFRPSTTRA*	ABHD17	https://phytozome-next.jgi.doe.gov/
Ca_07425	Ca07425	Cicer arietinum	chickpea	3827	Fabidae	Eudicot	MGGVTSSMAAKLAFFPPNPPSYKLVKQEVTGLLLMEPFPHRENVEVLKFPNRRGTEIVAMYVRHPMAKSTVLYSHGNAADIGQMYELFIELSIHLRVNLIGYDYSGYGQSSGKPSEHNTYADIEAVYKYLEENYGAKQEDIILYGQSVGSGPTLDIAARLPRLRAVVLHSPILSGLRVMYPVKRTYWFDIYKNIDKIPLVKCPVLVIHGTADEVVDCSHGKHLWELCQQKYEPLWLKDGNHCNLELYPEYLRHLRKFVSTVEKSPSHRLSFRRSVDKVEQPRASTDCFELPRKSIDHRDKPPKSTDRTEKQKIHEYKFNNPEKLEKLRVQFDQLERSRRSVEYNDKSRSIEFQDKSRRSVDVQFERPRKSIDWLDRIRAS*	ABHD17	https://phytozome-next.jgi.doe.gov/
Ca_14707	Ca14707	Cicer arietinum	chickpea	3827	Fabidae	Eudicot	MGGVTSSIAAKFAFFPPQPPSYTVVVSDTTSSDGSPAAKLSIPEVPMKENVDVVKLRTRRGNEIVAVYVKYHRPTCTMLYSHGNAADLGQMFELFVELSNRLRLNVMGYDYSGYGQSTGKPTEYNTYADIEAAYKCLKEQYGVKDEQLILYGQSVGSGPTLDLSSRISELRGVVLHSPILSGLRVLYPVKRTYWFDIYKNIDKIGMVKCPVLVIHGTADEVVDVSHGKQLWELSKVKYEPLWVSGGGHCNLELYPEFIKHLKKFVQTIGKPKATTENGSEKDTVETESQAKASKESESGTSSASELSTEIPEASRNSLDSRLKKSKKPDKPEKSRMSTDHVDRFRRRKGLVW*	ABHD17	https://phytozome-next.jgi.doe.gov/
Ca_11463	Ca11463	Cicer arietinum	chickpea	3827	Fabidae	Eudicot	MGCMVSQLASKFAFFPPSPPTYQLKKRDDGKLTVVSTACPIPHGDDNNSLDVLLVDTKHGNKIVAFYLKNPYARLTLLYSHGNAADLGQLYDLFVQLKVNLRVNLMGYDYSGYGASTGKPSESSTYADIEAIYECLETEYGVSQEDVILYGQSVGSGPTLHLAAKLPRLRGVVLHSGILSGLRVLCHVKFSFCFDIYKNINKIKKVKCPVLVIHGTEDDVVNWLHGNRLWKMARESYEPLWIKGGGHCNLELYPDYIRHLCKFIQEMEKMTTEKRLKKIRQSLNSQSMSNACCSLRTCCTMKCCCRCKLPKCSSCSCINFSLSLNCPDCCRNPISCIKCCRLPKFANCFGSSTCCTKCSRPSCCCCCLPKCSLPCCYPKCGRPSCCMNCFCWQCFMGKH…	ABHD17	https://phytozome-next.jgi.doe.gov/
Ca_03352	Ca03352	Cicer arietinum	chickpea	3827	Fabidae	Eudicot	MGNVTGTVAAKFAFFPPEPPTYEVFRANDGVMVFSGTADKNVDVHILDTKGGNKIVATFWKHPFARFTILYSHGNAADLGQMVDLFIELRAHLRVNIVSYDYSGYGRSTGKPSEFNTYYDIEAVYNLLKNEYGFKQEDLILYGQSVGSGPTLHLASKLQKLRGVVIHSGILSGLRVLYPVKVTFFFDIYKNLDKIRYVNCPVFVIHGTEDDIVDWSHGKRLWELSKEKYDPLWVKGGGHCNLETFPEYIKYLRKFINAMEKLSITCQTNKQLTQNPSITESRHNRCLRFGRK*	ABHD17	https://phytozome-next.jgi.doe.gov/
Ca_24436	Ca24436	Cicer arietinum	chickpea	3827	Fabidae	Eudicot	MGNVTGTVASKFAFFPPEPPTYKVLKEEDGKTGLSFLTAEMNVDVHILETKSGNKIVATLWKHPFARFTFLYSHGNAADLGQMVELFIELRAHFRVNIMGYDYSGYGASTGKPSEINTYYDIEVVYDCLKNEYGTKQEELILYGQSVGSGPTIHLACKLQNLRGVVIHSGILSGIRVLCPVKMTFWFDIFKGTSDDIVDCSHGKRLWELSPEKYDPLWVKGGGHCNLETFPEYMKHLRKFLNAMEKLSITGQTNKQLTQNLSIEESKHIKCLRFGKR*	ABHD17	https://phytozome-next.jgi.doe.gov/
Ca_27482	Ca27482	Cicer arietinum	chickpea	3827	Fabidae	Eudicot	MTTLDMEPRPPSESSTYADIEAIYECLETEYGVSQEDVILYGQSVGSGPTLHLAAKLPRLRGVVLHSGILSGLRVLCHVKFSFCFDIYKNINKIKKVKCPVLVIHGTEDDVVNWLHGNRLWKMARESYEPLWIKGGGHCNLELYPDYIRHLCKFIQEMEKMTTEKRLKKIRQSLNSQSMSNACCSLRTCCTMKCCCRCKLPKCSSCSCINFSLSLNCPDCCRNPISCIKCCRLPKFANCFGSSTCCTKCSRPSCCCCCLPKCSLPCCYPKCGRPSCCMNCFCWQCFMGKHNGRNGKQRG*	ABHD17	https://phytozome-next.jgi.doe.gov/
Ca_03161	Ca03161	Cicer arietinum	chickpea	3827	Fabidae	Eudicot	MVAYMNILLYGVGGLVVAGMALLVAFQEKLVYVPALPGLTKSYAINPSRFRLTYEDIWLSSSDGVRLHAWFIKLFPNSRGPTILFFQENAGNIAHRLEMVRIMLQQLQCNVFMLSYRGYGASDGSPSQHGITKDAQAALDHLSQRTDIDTSRIVVFGRSLGGAVGAVLTRNNPDKVAGLILENTFTSILDMAGVLLPFLKWFIGGSGSNGPKLLNFLVRSPWSTIDVVGEIKQPILFLSGLQDEMVPASHMQMLYAKAATRNNQCLFVEFPTGMHMDTWLTGGDHYWRTIQQFLEQHAPEKKEDRSSQNGNAFVFFNMEMLGQGDWLTLDYCNDTNWLTKDSNSFCPLKFQPVRALCEKMLTTGTCCTTSGYFIGQYLLDCGFKNLEDAQRICYFAILY…	ABHD13	https://phytozome-next.jgi.doe.gov/
Cocit.B1668.1	Cocit.B1668	Corymbia citriodora	Lemon Scented Gum	34329	Myrtaceae	Eudicot	MGSATSSMAAKFAFFPPTPPSYGVYADESTGRLRMSDVNQRDDVEVMRLRTKRGNEIVAMYVKNPSASLTLLYSHGNAADIGQIYHIFVELSLHLGVELSLHLGVNLLGYDYSGYGQSSGKPSEQDTYADIEAAYKCLQETYGAKEEDVILYGQSVGSGPTLELAIRLPCLRAVILHSPILSGLRVMYPVKRTFWFDIYKNIDKIPLVNCPVLVIHGTEDDVVDCSHGKQLWEQCREKYEPLWLKGGNHCNLELFPEYLRHLRKFISAIEKLPRVRDVSEQNADNSELPLIATEASKDKSRLSADNREKSRPSTGQQDKARLSTDSRDKSRSSTDKREKSRKSVDRLMKSRSSTDQPEKARNSFDRLGDMVRSVGLCNVDCLKPTALEA*	ABHD17	https://phytozome-next.jgi.doe.gov/
Cocit.C0143.1	Cocit.C0143	Corymbia citriodora	Lemon Scented Gum	34329	Myrtaceae	Eudicot	MGNVTSNVAAKFAFFPPDPPTYDVLRDEGGKLLVSGVTADKNMDVHQLDTKGGNKIVATFWKHPFARFTLLYSHGNAADLGQMQELFIELRAHLRVNIMSYDYSGYGASSGKPSEFNTYHDIEAVYNCLKSEYGIKQEDLILYGQSVGSGPTLHLAARLQKLRGVVLHSAILSGIRVLYPVKMTFWFDIFKNIDKIRHVNCPVLVIHGTNDDIVDWSHGKRLWELSKEKYDPLWVKGGGHCNLETYPEYIKHLRKYISAMEKLSPMRPTKHQLTSNSSMTEVKHNKCLRFGKK*	ABHD17	https://phytozome-next.jgi.doe.gov/
Cocit.E0157.1	Cocit.E0157	Corymbia citriodora	Lemon Scented Gum	34329	Myrtaceae	Eudicot	MRMGCVVSQLAAKFAFFPPSPPTYRIKKRDDGRLTAVSASAAAPIASADDDSLDVLLVDTRRGNKIVAFYLRNPYARLTLLYSHGNAADLGQLYDLFVQLKVNLRVNIMGYDYSGYGASSGKPSESNTYTDIEAVYSCLETEYGVSQENLILYGQSVGSGPTLHLAAKLPRLRGVVLHSAILSGLRVLCHVKFSFCCDIYKNINKIRKVKCPVLVIHGTDDDVVNWLHGHGLWKMSREQFDPLWIKGGGHCNLELYPDYIRHLCRFVNEMESITTETRLKKIRQTLHLPRRPSTATTTKCCGIKFQRPKCAECKCAECSLPSCTKCSCQPKCTRCWRPGCFKCFCRPKCIRCPRPSCPRLSCLRPSCPRLSCPRPRCPRPSCPRLSCLRPSCPRLSCPR…	ABHD17	https://phytozome-next.jgi.doe.gov/
Cocit.F2805.1	Cocit.F2805	Corymbia citriodora	Lemon Scented Gum	34329	Myrtaceae	Eudicot	MGGVTSSMAAKFAFFPPSPPSYKLVTDELTGLLLLSPFPHRENVEVLRLPTRRGTEIVAVYVRHPMATSTLLYSHGNAADLGQMYELFIELSIHLRVNLMGYDYSGYGQSSGKPSEQNTYADIEAAYKCLEESYGAKQEDIILYGQSVGSGPTVDLAARLPQLRAVVLHSPILSGVRVMYPVKRTYWFDIYKNIDKIPLVNCPVLIIHGTADEVVDCSHGKQLWELCKEKYEPLWIKGGNHCDLELYPEYIRHLKKFITTVEKSPSQRYSSRQSTDQFEQPRKSTDVFEVSRKSTDRREKPRKSTDRPEKLKNQGLSADKLEKLRISFDHMQRSRRSVDCHEKSRKSIDHQLEKARKSVDRLDRIRNG*	ABHD17	https://phytozome-next.jgi.doe.gov/
Cocit.I0802.1	Cocit.I0802	Corymbia citriodora	Lemon Scented Gum	34329	Myrtaceae	Eudicot	MGAVTSAMAAKFAFFPPTPPSYEVARDEVTGKLRMTGVSVKENVDVLSLPTKRGNEIVALYVKNPLAALTVLYSHGNAADLGQMYELFSELSVHLRVNLMGYDYSGYGRSTGKPSEQNTYYDIEAAYRCLVEKYGVKEEDVILYGQSVGSGPTLDLATRLPRLRAVVLHSPILSGLRVMYPVKRTYWFDIYKNIDKIPNVTCPVLVIHGTADDVVDWSHGKKLWELCREKYEPLWVKGGNHCDLELYPQYIKHLKKFISAIEKAPHLRNKPALIGDQPENPRTSTDFREKSRSSTDQREKSRPSTDQRERPRLSTDRREKSRASVEKREKSQKSVDFPEKVSNGTDQLEKGRNSIDRFGGIMRSRLCNIDCFKPPATGV*	ABHD17	https://phytozome-next.jgi.doe.gov/
Cocit.J0971.1	Cocit.J0971	Corymbia citriodora	Lemon Scented Gum	34329	Myrtaceae	Eudicot	MGGVTSSIAAKFAFFPPQPPSYTVIAEDDGGVGSGEGEQRRRLRIPEWSDRDAAAPVDAMKLRTRRGNEIVAVHVAHPKAFATVLYSHGNAADLGQMMELFVELSKRLRVNIMGYDYSGYGQSTGKPTEYNTYADIDAAYNCLKEQYGVQDEKLILYGQSVGSGPTVDLASRVPNLRGVVLHSPILSGLRVLYPVKRTYWFDIYKNLDKIGLVDCPVFVIHGTADEVVDFSHGKQLLELCKTKYEPLWISGGGHCNLELYPEYIKHLKKFVLSLNKAKVTTNNTKENNGDSDSQKKPSVTGASDTFELAPDLPEVSRNSLDSRLEKSKKSVKPEQSRMSTDRLDWFRRKRGLIW*	ABHD17	https://phytozome-next.jgi.doe.gov/
Cocit.K0226.1	Cocit.K0226	Corymbia citriodora	Lemon Scented Gum	34329	Myrtaceae	Eudicot	MGGVTSSMAAKFAFFPPNPPSYRVITDHATGLLLLDPFLHRENVDVLRLPTRRGTEIAAVYVRYPMATSTLLYSHGNATDIGQMYELFIDLSIHLKVNLMGYDYSGYGQSSGKPSENNTYADIEAAYKCLEENYGAKQEDIILYGQSVGSGPTVDLAARLPHLRAVILHSPILSGLRVMYPVRRTYWFDIYKNIDKIPLVKCPVLVIHGTADEVVDFSHGKQLWELCQEKYEPLWLKGGNHCNLELYPEYIRHLKKFILTVEKSPSRRSSSRKSIDGVEHSRRSTEYYDAPRKSTDRRDKPRKSTDKPEKLRVPNHKYSNVERPDKLRIPFDHVERSRRSVEFHEKPRRSIDQQVEKGRKSVDWLDRLRSGFM*	ABHD17	https://phytozome-next.jgi.doe.gov/
Cocit.C2312.1	Cocit.C2312	Corymbia citriodora	Lemon Scented Gum	34329	Myrtaceae	Eudicot	MVSYVNALLYGVGGIVVAGMALLVAFQERLVYVPVVPGLTKSYPFTPSRFRLGYEEVWLRSSDGIRLHAWFIKLFPECRGPTVLFFQENAGNIAHRLEMVRIMLQKLHCNVFMLSYRGYGASDGYPSQHGITLDAQAALDHLHARTDIDTSRIVVFGRSLGGAVGAVLTKNNPDKVAALILENTFTSILDMAGVLLPFLKWFIGKSTSRGLKILNILVRSPWNTIDVVGEIKQPILFLSGLQDEMVPPLHMRLLYAKAATHNRQCIFVDFPTGMHMDTWLSGGDHYWRTIQQFLEQHAPEKKEENQSSQNEIFSDFDAS*	ABHD13	https://phytozome-next.jgi.doe.gov/
Caril.03G040600.1	Caril.03G040600	Carya illinoinensis	Pecan	32201	Juglandaceae	Eudicot	MGGVTSSMAAKFAFFPPNPPSYKLVKDDLTGLLLLSPFPHRENVEVLKLPTRRGTEIVAIYIRHPMATSTLLYSHGNAADLGQMYELFIELSIHLRVNLMGYDYSGYGQSSGKPSEQNTYADIEAAYKCLEESYGTKQEDIILYGQSVGSGPTLDLAARLPQLRAVVLHSPILSGLRVMYPVKRTYWFDIYKNIDKIPLVNCPVLIIHGTSDEVVDCSHGKQLWELCKEKYEPLWLKGGNHCDLELYPEYIRHLKKFISTVEKSPSQRYSSRRSTDQFEQPRKSTDFYEVSRKSTDRREKPRKSTDRPEKMKNLSTNVDKLEKLRISFDHVERSRRSVDCHEKSRKSIDHQLERARKSVDRLDRIRTG*	ABHD17	https://phytozome-next.jgi.doe.gov/
Caril.03G056800.1	Caril.03G056800	Carya illinoinensis	Pecan	32201	Juglandaceae	Eudicot	MGGVTSSIAAKFAFFPPTPPSYTLIADDTRGGQLYIPEVPRRDNVNVDVLKLRNRKGNDIVAIHVKNHKASATLLYSHGNAADLGQMFELFVELSIRLRVNLMGYDYSGYGQSTGKPSECNTYADIAAAYTCLKEQYGVKDEQLILYGQSVGSGPTVDLASRISNLRGVVLHSPILSGLRVLYPVKRTYWFDIFKNIDKIGMVNCPVLVIHGTADEVVDCSHGKQLWELSKEKYEPLWLSGGGHSNLELYPEFIRHLKKFVQAIGKSKSTTNSSKKTAAESDTQSKPSETGTSDKFELGSDVPEVSRNSLDSRLEKSRKSTKPEKSRMSTDRVDRFRRRKGLVW*	ABHD17	https://phytozome-next.jgi.doe.gov/
Caril.03G073800.1	Caril.03G073800	Carya illinoinensis	Pecan	32201	Juglandaceae	Eudicot	MGAVTSSIAAKFAFFPPSPPSYGVEEDGEEGGKLRMTGVDMRGNVDVLRLRTKRGNDVVAAYIRNPSASLTVLYSHGNAADLGQMYDLFSELSFHLRVNLMGYDYSGYGQSTGKPSEQNTYADIEAAYRCLVEKYGTKEEDIILYGQSVGSGPTLDLATRLPNLRAVILHSPILSGLRVMYPVKRTYWFDIYKNIDKIPFVNCPVLVIHGTADDVVSWSHGKQLWELCKEKYEPLWIKGGNHCDLELFPQYIKHLKKFISAIEKSPHLRNGSGPIIDQPENPRNSTDCREILRPENLRNSTDNRDKSRPSTDRREKSRMSTDQREKPRLSTDHKEKSRASGDKREKSRHSIDRPEKVSNGIDQQEKARNSIDRFGEMVRSVGLCNIDCFKPTATKI*	ABHD17	https://phytozome-next.jgi.doe.gov/
Caril.04G030100.1	Caril.04G030100	Carya illinoinensis	Pecan	32201	Juglandaceae	Eudicot	MGGVTSSMAAKFAFFPPNPPSYKLVKDDFTGLLLLSPFPHRENVEVLKLPTRRGTEIVAIYIRHPMATSTLLYSHGNAADLGQMYELFIELSIHLRVNLMGYDYSGYGQSSGKPSEQNTYSDIEAAYKCLEESYGTKQEDIILYGQSVGSGPTLDLASRLPQLRAVVLHSPILSGLRVMYPVKRSYWFDIYKNIDKIPLVNCPVLIIHGTSDEVVDCSHGKQLWELCKEKYEPLWLKGGNHCDLELYPEYIRHLKKFISTVEKSPSQRYSSRRSTDQFEQPRKSTDFFEISRKSTDRREKPRQSTDRPEKLKNLSTNVDKLEKLRISFDHVERSRRSVDCHEKSRKSIDHQLERARKSVDRLDRLRTGQLYPKV*	ABHD17	https://phytozome-next.jgi.doe.gov/
Caril.04G042500.1	Caril.04G042500	Carya illinoinensis	Pecan	32201	Juglandaceae	Eudicot	MGGVTSSIAAKFAFFPPSPPSYTVIEDDTRGDRFYIPEAPRRDGVNVDVLKLRNRKGNDIVAVHVENHKASATLLYSHGNAADLGQLFELFVELSIRLRVNLMGYDYSGYGQSTGKPSECNTYADIDAAYKCLKEKYGVKDEQLVLYGQSVGSGPTLDLASRIPKLSGVVLHSPILSGLRVLYPVKRTYWFDIFKNIDKIGMVSCPVLVIHGTTDEVVDWSHGKQLWELSKEKFEPLWLSGGGHCNLELYPEFIRHLKKFVRAVAKMKATTNGSHKTAVESDAQSRPSETGTTDKFELGPDLQEASRNSLDSRLEKPRKSNKPEKSRMSTDLVDRFRRKGLVW*	ABHD17	https://phytozome-next.jgi.doe.gov/
Caril.05G122000.1	Caril.05G122000	Carya illinoinensis	Pecan	32201	Juglandaceae	Eudicot	MGSATSSMAAKFAFFPPDPPSYSIYVDVSTGKTRMSDVIHQREDVDVLKLSTKRGNEIVAMYVKNPSASMTVLYSHGNAADLGQMYHIFTELSLHLGANLMGYDYSGYGQSSGKASEQDTYADVEAAYKCLEETYGAKEEDIILYGQSVGSGPTLDLAVRLPRLRAVILHSPILSGLRVMYPVKRTFWFDIYKNIDKIPLVNCPVLVIHGTEDEVVDFSHGKQLWELCKEKYEPLWLKGGNHCNLELYPEYLKHLRKFITAVEKLPRLQLESGEISEQSENSSSATEQKSRESTDYREKSRPSIGQREKSRLSTDNREKSRTSTDKREKSRRSMDRSGKARNSTDQSERARNSFDRLGDMVRSVGLCNVDCLKQTALEA*	ABHD17	https://phytozome-next.jgi.doe.gov/
Caril.06G096200.1	Caril.06G096200	Carya illinoinensis	Pecan	32201	Juglandaceae	Eudicot	MGSATSSMAAKLAFFPPDPPSYGIYVEASSGRMRMSNIVHQREDVDVLKLSTKRGNEIVAMYVKNTSASLTLLYSHGNAADLGQMYHIFTELSHHLGVNLMGYDYSGYGQSSGKASEQDTYADIEAAYQCLEETYGLKEEDIILYGQSVGSGPTLELATRLPMLRAVVLHSPILSGLRVMYPVKRTFWFDIYKNIDKIPQVNCPILVIHGTEDEVVDVSHGKQLWELCKEKYEPLWLTGGNHCNLELFPEYLRHLRKFITAVEKLPPLQIESEESREQSENSLIATDQKSRASTEQREKSRPSTGHREKSRLSTDNREKSRTSIDKREKSRRSMDRSGKPRNSTDQSERARNSFDRLGDMVRSVGLCNVDCLKQTALEA*	ABHD17	https://phytozome-next.jgi.doe.gov/
Caril.11G096500.1	Caril.11G096500	Carya illinoinensis	Pecan	32201	Juglandaceae	Eudicot	MGCMVSQLAAKFAFFLPSPPTYQIKKRDDCKFTVLSSSSPSMPIIQSDDNSLDVLLIDTKRGNKIVAFYLRNPLARLTLLYSHGNAADLGQLYDLFVQLKINLRVNLVGYDYSGYGASAGKPSESNTYADIEAVYECLETEYGVSHEDLILYGQSVGSGPTLHLAAKLPRLRGIVLHSAILSGLRVLCHIKFTFCFDIYKNINKIKKVKCPVLVIHGTEDDIVNVLHGDGLWEMARESYEPLWIKGGGHCNLELYPDYIRHLRIFI*	ABHD17	https://phytozome-next.jgi.doe.gov/
Caril.12G033100.1	Caril.12G033100	Carya illinoinensis	Pecan	32201	Juglandaceae	Eudicot	MGGVTSSMAAKFAFFPPNPPSYKLITEGATGLLLLDPFPHRENVDVLRLPTRRGTETVAVYVRHPMATSTLLYSHGNATDIGQMYELFIELSIHLRVNLMGYDYSGYGQSSGKPSEQNTYADIEAAYKCLEENYGAKQEDIILYGQSVGSGPTLDLAARLPKLRAVVLHSPILSGLRVMYPVKRSYWFDIYKNIDKIPSVRCPVLVVHGTADEVVDCSHGKQLWQLCQEKYEPLWIKGGNHCDLELFPAYLRHLKKFISSVEKSHSRRHNAPTSSADRHHERYSRWSTDQCLDAPRKSTGYWRERPRTSIDRSEKPRIIQDYSLKSQNNLDKSRMSFDQIERSRRSVELCHEKSRRSIDQQLEKARKSVDWLDRIRAG*	ABHD17	https://phytozome-next.jgi.doe.gov/
Caril.12G066000.1	Caril.12G066000	Carya illinoinensis	Pecan	32201	Juglandaceae	Eudicot	MGCMVSQLAAKFAFFPPSPPTYQIKKRDDGKLTVVSSSSPSIPIPPADDNSLDVLLIDTKRGNKIVAFYLRNPLARLTLLYSHGNAADLGQLYDLFVQLKVNLRVNLIGYDYSGYGASAGKPSESNTYADIEAVYQCLETEYGVSQEDLILYGQSVGSGPTLHLAAKLPRLRAVVLHSAILSGLRVLCHVKFTFCFDIYKNINKIKKVKCPVLVIHGTEDDVVNVLHGNGLWKMAREPYEPLWIKGGGHCNLELYPDYIRHLCRFIQEMENMTTAIRLKKIRLQTRSTVSVNWCCKIKIWKPKCPNCSTSSCCIKCSWRPKCSECWRPSCPKCWRPSCPECWRPSCPKCLRPSCPECWKPSCPECWRPSCPECLRPSCPECLRPSCPECWRPRCIKCCW…	ABHD17	https://phytozome-next.jgi.doe.gov/
Caril.15G155200.1	Caril.15G155200	Carya illinoinensis	Pecan	32201	Juglandaceae	Eudicot	MGNVTSSVAAKFAFFPPDPPTYDIYREEDGRLVFPGVTADKNVDVHLLDTKGGNKIVAMLWRHPFARFTLLYSHGNAADLGQMHELFIELRAHLRVNIMSYDYSGYGASTGKPSELNTYYDIEAVYNCLKSEYGIKQEDLILYGQSVGSGPTVHLASRFQKLRGVVLHSAILSGIRVLYPVKMTFWFDIFKNIDKIRNVSCPVLVIHGTNDDIVDWSHGKRLWELSKEKYDPLWVKGGGHCNLETYPEYIKHLRKFVNAMEKLSLTRPTKQLTSNSSFTEDRHNKCLRFGKR*	ABHD17	https://phytozome-next.jgi.doe.gov/
Caril.16G116100.1	Caril.16G116100	Carya illinoinensis	Pecan	32201	Juglandaceae	Eudicot	MGNATSSVAAKFAFFPPNPPTYDIYREEDGRLVFPGLTADMNVEMNLLDSKGGNKIVAMFWRHPLARFTLLYSHGNAADLGQMHELFIELRAHLRVNVMSYDYSGYGASTGKPSELNTYYDIEAVYNCLRSEYGIKQEDLILYGQSVGSGPTLHLASRLRTLRGVVLHSAILSGIRVLYPVKLTFWFDIFKNIDKIRNVSCPVLVIHGTNDEIVDWSHGRRLWELSKEKYEPLWVKGGGHCNLETYPDYIKHLRKFINAMEKVSLTIPQTTQLTSNTSFTEQVRRNKCLRFGK*	ABHD17	https://phytozome-next.jgi.doe.gov/
Caril.03G202100.1	Caril.03G202100	Carya illinoinensis	Pecan	32201	Juglandaceae	Eudicot	MVSYVSALLYGVGGIVVAGMALLVAFQEKLVYVPVLPGLTKSYAITPARLRLPYEDVWLLSSDGVRLHAWFIKLFPDCRGPTILFFQENAGNIAHRLEMVRIMIQRLNCNVFMLSYRGYGASDGYPSQHGIIRDAQAALDHLSQRTDIDTSRIVVFGRSLGGAVGAVLSKNNPDKIAALLLENTFTSILDMAGVLLPFLKWFIGKSSKGPRILNFLVRSPWSTIDVIGQIKQPILFLSGLQDEMVPPVHMQLLYVKAAAHNRQCLFVDFPTGMHMDTWVAGGDHYWKTIQQFLEEHVPEKKENESSRNRNVAAINSSM*	ABHD13	https://phytozome-next.jgi.doe.gov/
Caden.01G207200.1	Caden.01G207200	Castanea dentata	American chestnut	134033	Fagaceae	Eudicot	MGGVTSSIAAKFAFFPPTPPSYTLISEDDTSSLETQPVRFSIPEVPRKNNVEVLKLRTRKGNDIVAIHVKHHKPSATLLYSHGNAADLGQMFELFVELSNRLRVNLMGYDYSGYGQSTGKPSECNTYADIDAAYKCLKEQYDVKDEQLILYGQSVGSGPTLDLASRIPNLRGVVLHSPILSGLRVLYPVKRTFWFDIFKNIDKIGMVNCPVLVIHGTADEVVDWSHGKQLWELCKEKYEPLWLSGGGHSNLELYPEFIKHLKKYVQTISKSKATTNGSKKPTVESDNQSKASETGTADTFELSSDVPEVSRNSLDSRLEKSRKSNKPEKSRMSTDRVDRFRRRKGLGW*	ABHD17	https://phytozome-next.jgi.doe.gov/
Caden.01G253400.1	Caden.01G253400	Castanea dentata	American chestnut	134033	Fagaceae	Eudicot	MGAMTSSMAAKFAFFPPSPPSYEVAEEEGGGGGGGGGVKLKLRMTGGVESRRENGDVLRLKTKRGNEVVAVYIRNPSASLTVLHSHGNAADLGQMYDLFTELSIHLRVNFMGYDYSGYGQSSGKPSEQNTYSDIEAAYRCLVEKYGTKEEDIILYGQSVGSGPTLDLATRLPNLRAVILHSPIMSGLRVMYPVKRTYWFDIYKNIDKIPLVKCPVLVIHGTADDVVDWSHGRKLWQLCKEKYEPLWIKGGNHCDLELFPQYIKHLKKFISAIEKSPHLRNGSGPITDQLENPRNSTDCREKSRSSTDHREERSRPSTDQREKPRLSTDRREKSRTSSDKREKSRKSIDRSIKVHNAVDQPEKPRNSFGGIVRSVRLCNIDCFKPTATNL*	ABHD17	https://phytozome-next.jgi.doe.gov/
Caden.01G290100.1	Caden.01G290100	Castanea dentata	American chestnut	134033	Fagaceae	Eudicot	MGGVTSSMAAKFAFFPPNPPSYKLVKDELTGLLLLSPFPHRENVEVLKLPTRRGTEIVAIYIRHPMATSTLLYSHGNAADLGQMYELFIELSIHLRVNLMGYDYSGYGQSSGKPSEQNTYADIEAAYKCLEESYGTKQEDIILYGQSVGSGPTLDLAARLPQLRAVVLHSPILSGLRVMYPVKRTYWFDIYKNIDKIPLVNCPVLIIHGTSDEVVDCSHGKQLWELCKEKYEPLWLKGGNHCDLELYPEYIRHLKKFISTVEKSPSQRYSSRRSTDQFEQPRKSTDVFEVSRKSTDRREKPRQSTDRPEKLKNLSSNVDKLEKLRISFDHVERSRRSVDCHEKSRKSIDHQLERARKSVDRLDRIRTG*	ABHD17	https://phytozome-next.jgi.doe.gov/
Caden.01G369900.1	Caden.01G369900	Castanea dentata	American chestnut	134033	Fagaceae	Eudicot	MHHKSIRGLIIELLLVSYIFGSVLMGNVTSSVAAKFAFFPPDPPTYDVFRDEEERLVFPGLTADKNVDVHLLDTKGGNKIVATFWKYPFARFTLLYSHGNAADLGQMHDLFTELRAHLRVNIMSYDYSGYGASTGKPSELNTYYDIDAVYNCLKSTYEIKQEDLILYGQSVGSGPTLHLASRLHRLRAVVLHSAILSGIRVLYPVKMTFWFDIFKNIDKIRSVNCPVLVIHGTNDDIVDWSHGKRLWELAKEKYDPLWVKGGGHCNLETFPEYIKHLRKFINAMEKLALTKQAKQLASNSSITEVKHNKCLRFGIR*	ABHD17	https://phytozome-next.jgi.doe.gov/
Caden.03G249700.1	Caden.03G249700	Castanea dentata	American chestnut	134033	Fagaceae	Eudicot	MGSATSSMAAKFAFFPPDPPSYDIYVDASTGKMRMSDVLNYQREDVDVDVLKISTKKGNEIVAMYVKNPSASMTLLYSHGNAADLGQMFHIFTELSLHLGVHVMGYDYSGYGQSSGKPSEQDTYADIDAAYKCLEETYGVKEEDIILYGQSVGSGPALELAIHLPRLKAVILHSPILSGLRVMYPVKRTFWFDIYKNIDKIPLVNCPVLVIHGTEDEVVDFSHGKQLWELCKEKYEPLWVKGGNHCNLELYPEYLKHLRKFVSAIEKLPRPQFVSEQSTEQLSEQSLSTTDQKSRASIELREKSRPSTGQREKSRLSADHREKSRTSTDKREKSRRSMDRSGKARNSTDQSERARNSFDRLGDMVRSVGLCNVDCLKQTALEA*	ABHD17	https://phytozome-next.jgi.doe.gov/
Caden.04G184600.1	Caden.04G184600	Castanea dentata	American chestnut	134033	Fagaceae	Eudicot	MGGMTSSMAAKFAFFPPNPPSYKLITDNATGLLVLDSFSHRENIEVLRLPTRRGTEIVAVYIRYPMATSTLLYSHGNAADIGQMYELFVELSVHLRVNLLGYDYSGYGQSSGKPSEQNTYADIEAAYKCLEENYGTKQEDIILYGQSVGSGPTLDLAARLPKLRAVVLHSPILSGLRVMYPVKRTYWFDIYKNIDKIPLVKCPVLVIHGTADEVVDCSHGKQLWQMCQEKYEPLWLKGGNHCDLELYPEYIRHLKKFILSVEKSPSRRNGSRSSTDRLEQSRRSTDFFEAPRKSSDWRETPRKSIDRPEKLKIHDYKFHNIDKLDKLGNPFDQMERSRRSVEYHEKSRKSIDQQLQKARKSVDWLDRIRTG*	ABHD17	https://phytozome-next.jgi.doe.gov/
Caden.10G010900.1	Caden.10G010900	Castanea dentata	American chestnut	134033	Fagaceae	Eudicot	MGCMVSQLAAKFAFFPPSPPTYQIKKRDDGKLTVVSSSTPSMPIPNADDTSLDVLLIDTKRGNKIVAFYLRNPYARLTLLYSHGNAADLGQLYDLFVQLKLNLRVNLMGYDYSGYGASTGKPSESNTYSDIEAVYQCLETEYGVSQEDLILYGQSVGSGPTLHLASKLPRLRGVVLHSAILSGLRVLCHVKFTFCFDIYKNINKIKKVKCPVLVIHGTEDDVVNWLHGNGLWKMAREPYEPLWIKGGGHCNLELYPDYIRHLCRFVQEMEKLTTETRLKKIRQSLRLHTRHTFSANRCCKVKCWRPKCLCPDCSCRPSCTKCSCQPSCTKCSCQPKCLKCCWRPSCPECWRPSCKKCCWRPKCLKCSKPTCCIKCFCWQCCVGTHSGGLDRKEDG*	ABHD17	https://phytozome-next.jgi.doe.gov/
Caden.01G235400.1	Caden.01G235400	Castanea dentata	American chestnut	134033	Fagaceae	Eudicot	MVTYVNALLYGVGGIVVAGMALLVAFQEKLVYVPVLPGLTKSYQITPARLRLSYEDIWLRSSDGVRLHAWFIKLFPDCRGPTILFFQENAGNIAHRLEMVRIMLQRLNCNVFMLSYRGYGASDGYPSQHGITRDAQAALDHLSQRTDIDTSRIIVFGRSLGGAVGAVLTKNNPDKVAAIILENTFTSILDMAGVLLPFLKWFIGKNSKGPKVLNFLVRSPWSTIDVVGQIKQPILFLSGLQDEMVPPVHMQILYAKAAAHNRRCLFVDFPSGMHMDTWLAGGDHYWRTIQQFIDQSVPEKKENGSSGNNNVAAIDSSL	ABHD13	https://phytozome-next.jgi.doe.gov/
CKAN_00264500	CKAN00264500	Cinnamomum kanehirae	Bull Camphor tree	337451	Lauraceae	Eudicot	MRRKGSGYNQTMGGVTSSVAAKLAFFPPNPPSYKLVADELTGLHTLSSFPHRENVEILKLRTRRGNEIVAIYVRNPMATSTLLYSHGNAADLGQMYELFLELSIHLRVNLMGYDYSGYGRSSGKPSEQNTYADIEAAYKCLEENYGAKEEDIILYGQSVGSGPTLDLAVRLPQLRAIVLHSPILSGLRVLYPVKRTYWFDIYKNIDKIPLVNCPVLIIHGTSDTVVDCSHGKQLWDLCKVKYEPLWIEGGNHCDLEHYPEYIRHLKKFISTVEKAPSQWNSSRRSTDHFEQSRRSTDCLEASRRSTDRRDKSRPSTDRSDKKRNNNSRLTNADKLEKLRICFNQMDKSRRSTDCHDKTRNSTDQPERARKSVDRLDRIRAGFTLGSLLWRGAVLLCLHQ…	ABHD17	https://phytozome-next.jgi.doe.gov/
CKAN_00386100	CKAN00386100	Cinnamomum kanehirae	Bull Camphor tree	337451	Lauraceae	Eudicot	MGNVKSNVAAKFAFFPPDPPTYDVYRGGEDGKLLFSGVAADKNMDVHLVETKVGNKIVATFWRHPFARFTLLYSHGNAADLGQMKELFVELRAHLKVNIMSYDYSGYGASSGKPSEFNTYYDIEAVYDCLKREYGIKQEDVILYGQSVGSGPTLHLAARLQKLQAVVLHSAILSGIRVLYPVKMTFWFDIFKNIDKIRQVRCPVLVIHGTDDDIVDWSHGKRLWELSKEKYDPLWIKGGGHCNLETFPEYIKHLRKFIHAMEKLSLVKQTKPSQPPNTTITDTRYNKCLSFGKR*	ABHD17	https://phytozome-next.jgi.doe.gov/
CKAN_01129000	CKAN01129000	Cinnamomum kanehirae	Bull Camphor tree	337451	Lauraceae	Eudicot	MGNVTSNVAAKFAFFPPDPPTYDVFREGEDGKLFFTGLPADKNVDVHLLETKGGNKIVATFWRHPLARLTLLYSHGNAADLGQMKELFLELRAHLKINIMSYDYSGYGASSGKPSEFNTYCDIEAVYDCLKREYGIKQEDLILYGQSVGSGPTLHLAARLQKLRGVVLHSAILSGIRVLYPVKMTLWFDIFKNIDKIRQVSCPVLVIHGTEDEIVDFSHGKRLWELAKEKYDPLWVKGGGHCNLETFPEYIKHLRKFIHAMEKLSLAKQAKGSQQPDTTITETKHNRCLRFSKK*	ABHD17	https://phytozome-next.jgi.doe.gov/
CKAN_01245400	CKAN01245400	Cinnamomum kanehirae	Bull Camphor tree	337451	Lauraceae	Eudicot	MGGVTSSMAAKFAFFPPNPPSYKIITDEMAGLCTLSNFPHRENVEVLKLSTRRGTEIVAIYIRNPMATSTLLYSHGNAADLGQMYELFIELSIHLKVNLMGYDYSGYGQSTGKPSEQNTYADIEAAYKCLEERYGTKEEDVILYGQSVGSGPTLDLATRLPKLRAVVLHSPILSGLRVMYPVKRTYWFDIYKNIDKIPLVNCPVLVIHGTSDEVVDCSHGKQLWDLCKEKYEPLWLKGGNHCDLELYPEYLRHLKKFISTVEKSPSQRYTSRRSTDRFEPARRSTDCFEASRRSTDRREKPRPSTDKPEKLKVNELRSNNVDKLEKLRVSFDQMEKSRRSLDYLEKPRKNSEQVERGRKSVDRLDRIWAG*	ABHD17	https://phytozome-next.jgi.doe.gov/
CKAN_01382100	CKAN01382100	Cinnamomum kanehirae	Bull Camphor tree	337451	Lauraceae	Eudicot	MGGMTSSMAAKFAFFPPDPPSYKLAVDESTGRTRLVGVAERDDVDVLKLPTSRGNEIMAVYVRNRAADLTLLYSHGNAADLGQMYELFTELSVHLRVNLLGYDYSGYGQSSGKPSEQNTYADIEAAYRCLEETYGAKEEDIILYGQSVGSGPTLDLATRLPQLRAVVLHSAILSGLRVMYPVKRTYWFDIYKNIDKIPLVNCPVLVIHGTADDVVDCSHGKRLWELCKEKYEPLWLNGGKHCDLELYPEYIRHLKKFISAIEKSPHRRHTSDQNLNIRDPPRLSFDCLELPRKSLELHRKSTDQREMPLELPRKSTDQREVLLELPRKSSDQREVLLELPRKSTDQREGPWPSMDQREKSWPSMDQREKYRPSTDHRERSRLSTDRRDKSRVSTDKKEK…	ABHD17	https://phytozome-next.jgi.doe.gov/
CKAN_01422500	CKAN01422500	Cinnamomum kanehirae	Bull Camphor tree	337451	Lauraceae	Eudicot	MGGVTSSIAAKFAFFPPNPPSYHLEFDESCNRFHIPEVPRRDGVDVLKLQTRRGQEIVAIHISNPKATATILYSHGNATDLGQIFELFVELSSRLRVNLMGYDYSGYGQSTGKPSEQNTYADIDAAYSCLKDKYGVREEDVILYGQSVGSGPTLDLASRLPYLRAVVLHSAILSGLRVLYQVKRTYWFDIYKNIDKIGLVTCPVLVIHGTADEVVHWSHGKQLWELSKEKYEPLWLNGGNHCNLEIYPEYLRHLKKFVSVVGKSKGGRNSSKRTKTDADDQNLSEPIELENTVKPHISSDLPELSRISLDSRIEKSKKIDKPEKSRMSTDHVDRYRRRKGLIW*	ABHD17	https://phytozome-next.jgi.doe.gov/
CKAN_01623800	CKAN01623800	Cinnamomum kanehirae	Bull Camphor tree	337451	Lauraceae	Eudicot	MGCCVSRLAAKFAFFPPNPATYQVKKEEDGSMVVTGIPPDSSMDVLMIDTKRGNKIVGFYLRNPYARLTVLYSHGNAADLGQLYDLFVQLKVNLRVNVMGIVLRVFLFCEIQPSESNTYADIEAVYQRLETEYGISQEDLILYGQSVGSGPTLHLAAKLPRLRGVVLHSGILSGLRVLCHVKTTLCFDIYKNINKIQKVKCPVLVIHGTEDDVVNWFHGNALWKLAKEPYEPLWIKGGGHCNLEIVPTACVVQDPVAARALRDPVAAPALQYPVAAHAPVASPALQDPVAAHCPVAALALQDPVAAHCPVAALALQDRVAACALQDPVAACALQDQVAACALPNQVAACALPNQVAACALRDPVAACALQDPVAACACACAPLQDSVVACGLQDPVAAC…	ABHD17	https://phytozome-next.jgi.doe.gov/
CKAN_02024500	CKAN02024500	Cinnamomum kanehirae	Bull Camphor tree	337451	Lauraceae	Eudicot	MGIVTSSIASRLAFFPPEPPTYQVFREEGDNGKLIFSGVAPEKNMDPHFLETKGGNKIVATFWKYPSARFTLLYSHGNAADLGQMKELLSELRSHLRVNIMSYDYSGYGASSGKPSEANTYYDIEAVHNCLKQEYKIREEDLILYGQSVGSGPTLHLATRLQGLRGVVLHSAILSGLRVLYPVKLTFWFDIFKNIDKIQNVCCPVLVMHGTDDEIVDFSHGKRLWELSKEKYDPLWVKGGGHNNLESYPEYIKYLRKFMNTMEKNSLTNESNLSINETNSAS*	ABHD17	https://phytozome-next.jgi.doe.gov/
CKAN_02528000	CKAN02528000	Cinnamomum kanehirae	Bull Camphor tree	337451	Lauraceae	Eudicot	MVSYLNVFLYGVGGIVMAGMALLVAFQEKLVYVPVLPGLTKSYALTPARLRLKYEDVWLRSSDGVRLHAWFIKLFPECKGPTMLFFQENAGNIAHRLEFVRIMLQRLQCNVFMLSYRGYGASEGYPSQNGITRDAQAALDHLIQRTDIDTSRIVVFGRSLGGAVGSVLARNNPDTVAALILENTFTSILDMAGVLLPFLKWFIGGSGSKGPKLLNFLVRSPWRTIDVVGEIKQPILFLSGLQDEMVPPSHMRILYDRASEHNRQCLFIDFPTGMHMDTWLAGGDRYWRSIQLFLEQNVPESKGNSTHSKVVLRSGQGLTGAFLGREVQQMHLVVMRKYARSSHLPGPIQRKGDREGIASSRSIKKRPTFKGPNHLVLLQL*	ABHD13	https://phytozome-next.jgi.doe.gov/
Chala.01G181200.1	Chala.01G181200	Chasmanthium laxum	Slender wood oats	40583	Poaceae	Monocot	MGGVTSTIAARFAFFPPTPPSYTVVVADAASGRLAIPEISRPPARRRRRDGGAGGDSSSGAAEEEDGTEVVRLRTRRGNEIVGVYVRHARASATMLYSHGNAADIGQMYGLFVELSRRLRVNLFGYDYSGYGRSTGKPTECNTYADIEAAYNCLKEKYAVADEDIILYGQSVGSGPTIDLASRLPNLRAVVLHSPILSGLRVLYPVKRTFWFDIYKNIDKIGLVNCPVLVIHGTSDDVVDCSHGKQLWELCKVKYSPLWLSGGGHCNLELYPDYIRHLKKFVSSLSKKSSKPDQKEITVKDDTTSKGTEAACSDKPQEAAKCSQISRKSLDSRVGKSKTVDVPEKPRMSSDDIDKFRRRRCLVW*	ABHD17	https://phytozome-next.jgi.doe.gov/
Chala.02G200200.1	Chala.02G200200	Chasmanthium laxum	Slender wood oats	40583	Poaceae	Monocot	MGAVASTVAARFAFFPPSPPSYGVEPPPSPAAAAADSEVVELSGVPLSRCRAVEARRLPTKRGTEVVAMYVRQPGARLTLLYSHGNAADLGQMYELFVELSAHLNVNLMGYDYSGYGQSSGKPSEQNTFADIEAVYRCLIETYGASEENIILYGQSVGSGPTLDLASRLPHLRAVVLHSPISSGLRVMYPVKHTYWFDIYKNIDKIPLVKCPVLVIHGTADEVVDCSHGRALWQLSKVKYEPLWVKGGNHCNLELYPEYIKHLKRFVTAIEKAPPAKDESPESSGPSDPSETGSESADSSRKSADIRDKPRSSIDHRPSTDQREKPRGSIDRRDKSRKSIDQPDKPRASVDQPDRPRKSIDRFGGMMRSVKLCNIDCFTAASGS*	ABHD17	https://phytozome-next.jgi.doe.gov/
Chala.05G041700.1	Chala.05G041700	Chasmanthium laxum	Slender wood oats	40583	Poaceae	Monocot	MLSGCSVSSLAARFAFFPPEPATYAVRKDEATGRLVASGVPRDNAMDVLLVDTRRGSKVVAFYFRNPCARLTVLYSHGNAADLGQLYDLFVQLKVNLKVNLMGYDYSGYGASTGKPSEENTYADIEAVYQCLETEYGISQENIILYGQSVGSGPTLHLASRLPRLRGVVLHSAILSGLRVVCHVNFTFCFDIYKNVKKIKKVKCPVLVIHGTDDDVVNWSHGKELWKLTREPYDPLWIKGGGHCNLELYPDFIRHLSRFIREMETITTKMRLKKIRQSLQPRKKAYRVNTATTTTFTANCCCRIRVRKPTCPSCSFSCGCCGLRNCFTFRLFRCPTCFSCGCCSCRSCFKYCCGGDAR*	ABHD17	https://phytozome-next.jgi.doe.gov/
Chala.05G053000.1	Chala.05G053000	Chasmanthium laxum	Slender wood oats	40583	Poaceae	Monocot	MGGVTSSMASKLAFFPPDPPSYGVVDEEEPPPPGAALEATSSAAAEDAAKVSARRVAITGVPWREGVEARRVRTRRGSEIIAMYVRCPEASLTVLFSHGNAADLGKMYGIFVELSKTLRVNLMGYDYSGYGQSSGKASEANTFADIEATYKCLVDVYGTREEDIVLYGQSVGSGPTLDLAVRLDRIRAVVLHSPILSGLRVLYSVKKTYWFDIYKNIEKIPLVKCPVLVIHGTNDDIVDCSHGKRLWELSQRKFEPLWIEGGDHGNLETFPVYARHLKKFLSAIKKLPTEKEAAAEGEISPAENKIPPDSVALSEAPCMTSWRLEPSRKSTIHQQPMLSTEHVDKRRRSTGRREKVRSSTDKREKSRRSVDWFDRMKDENEQPDKPRKSFDRIGEKIRS…	ABHD17	https://phytozome-next.jgi.doe.gov/
Chala.05G305100.1	Chala.05G305100	Chasmanthium laxum	Slender wood oats	40583	Poaceae	Monocot	MGNVTSSVAARLAFFPPEPATYGVEPSQDGAGLLRMTGVSPGAGVEVRALPTRAGTRVVSAFWRHPAARLTLLYSHGNAADLGQMLGLFLELRAHLRVNIMSYDYSGYGASTGKPSEYNTYYDIEAVYDCLKKEYGIEEEDLILYGQSVGSGPTLHLASRLEKLRGVVLHSGILSGIRVLYPVKVTLWFDIFKNIDKIKQVDCPVLVIHGTADDIVDFSHGKRLWELAKERYEPLWIKGGGHCNLETYPEYIRHLRKFINAMEKLAKDRAAKPPQMLPSSSMTEVKHNKCLRFGKR*	ABHD17	https://phytozome-next.jgi.doe.gov/
Chala.11G179300.1	Chala.11G179300	Chasmanthium laxum	Slender wood oats	40583	Poaceae	Monocot	MGAVTSTVAARFAFFPPSPPSYGVEQPPPPPAAGGPGAAAAAAAGEEEGREKAGGGGDRVVELTGVPRRGNVEARRLRTKRGTEVVAMYVRQAGAKLTLLYSHGNAADLGQMYELFVELSAHLNVNLMGYDYSGYGQSSGKPSEQNTYADIEAVYRCLIETYGASEENIILYGQSVGSGPTLDLASRLARLRAVVLHSPILSGLRVMYPVKHTYWFDIYKNIDKIPLVRCPVLVIHGTADEVVDCSHGRSLWELAKVKYEPLWIKGGNHCNLELYPEYIKHLKKFVGAIEKSPPPPPHESSESSGPSDRTPTEPECTDDSRKSTDCRDKTRSSIDHRHSTDRREKPRGSTDRRDKSRKSVDHPERPRASVDQSDRPRKSIDRFGGMMKSVRLCNIDCFK…	ABHD17	https://phytozome-next.jgi.doe.gov/
Chala.12G084200.1	Chala.12G084200	Chasmanthium laxum	Slender wood oats	40583	Poaceae	Monocot	MGGVTSSVAAKMAFFPPTPPSYALVEDAASGVTTLSGQPHRENVEVLRLRTRKGSTLAALYVRHPEAASTVLYSHGNAADLGHLYQLFLHLSFNLRVNVLGYDYSGYGQSSGKPSEHNTYADIEAAYKCLIENFGAKEEEIILYGQSVGSGPTVDLASRLPRLRAVVLHSPILSGLRVMYPVKRTYWFDIYKNIDKIPQVTCPVLIIHGTSDEVVDWSHGKQLWELCKEKYEPLWLRGGKHCDLELFPEYLRHLKKFVHTVEKSPSHRQAWRESVDRIEPSRKSADFFEPSRKSTDRREKSRSTRDRMRATEHRYSNVEKMDKLKISFDQFEKSRRSVDIFERPKRNIEQLDCGRKSVDRLDRIWAG*	ABHD17	https://phytozome-next.jgi.doe.gov/
Chala.10G184000.1	Chala.10G184000	Chasmanthium laxum	Slender wood oats	40583	Poaceae	Monocot	MVGWLKALAYGAGGVAVAGLAALVALQERLVYVPVLPGLARAYPITPARLRLAYEDVWLRAADGVRLHSWFIRHSPTCRGPTILFFQENAGNIAHRLEFVRLMMQRLQCNVFMLSYRGYGESDGYPSQKGITYDAQAALDHLVQRKDIDTSRIVVFGRSLGGAVGAVLAKSNPDKVSALILENTFTSILDMAGIMLPFLRWFIGGSSAKGPKLLNCVVRSPWSTLDIIGEVKQPILFLSGLQDELVPPSHMRMLYDKAFEHNRNCRFVDFPSGMHMDTWISGGDRYWRTIQLFLDQYAQEVQSHDTSCKSEIAEDDEAAD*	ABHD13	https://phytozome-next.jgi.doe.gov/
CepurGG1.3G191800.1	CepurGG1.3G191800	Ceratodon purpureus	purple horn moss	3225	Dicraniidae	Moss	MGAVTSSVAARFAFFPPTPPSYQVVTDEVTGKLKMTDVAQRENVDVLKLPTRRGNEIVAVFVKHPSATLTLLYSHGNAADLGQMHELFVELSVHLRINILGYDYSGYGASTGKPSEPNTYADIEAAYKALEKYGIREENIVLYGQSVGSGPTCDLATRLPALRGVVLHSPILSGLRVMYPVKRTYWFDIYKNIDKIGQVSCPVLVMHGTADEVVDWSHGKQLHDLSKEKYEPLWLKGAGHCNLELYPEYIKHLRKFLQSLERSPDVSRKASESF*	ABHD17	https://phytozome-next.jgi.doe.gov/
CepurGG1.10G060000.1	CepurGG1.10G060000	Ceratodon purpureus	purple horn moss	3225	Dicraniidae	Moss	MGGWWTWLNGLLYGMGGLACASVAMLVAFQEKLVYVPVIPGMKRGYPIVPSRLHLRYEDVWLTAKDGVRLHSWYIEAHANCPGPTILFFQENAGNIAHRLQFVELMVRRLQCNVFMLSYRGYGDSEGFPSQHGLKLDAQAALDYLHGRQSVDSSRIVVFGRSLGGAVGASLVRENPGKVAGLILENTFTSVLDMAGVMLPGLRYIVGGKGGLLNWFVKSPWKTIELIKHIEAPILFLAGQLDEMVPPAHMHQLYEAAQETSSAQHTFVEFPDGMHMDTWMQGGERYWRSIEIFLQNNASGGRSSSQSSD	ABHD13	https://phytozome-next.jgi.doe.gov/
Cre03.g207041.t1.1	Cre03.g207041.t1	Chlamydomonas reinhardtii		3055	Chlamydomonadaceae	chlorophytes	MGPWDRLVENISSRLAFFPPTPATYAVREHQDGTGEQFIQPLSPDVPKVLQCKVRVIPVPALKRGGGGTSIVTAFFRYGSHSRSSNASSGAAGSASAAAAVAAAAASNRLTLLYSHGNAVDLGHMLPVYRELSRLLKVNVMGYDYSGYGCSTGTPTVTNTLADITAVLACLQDTYGIPAGRVVLYGQSVGSGPSCYLGAERADLAGVVLHSPLLSGVRVLKPHVRWWPAWADVYPNHTLAPKIKSPVLVMHGTEDEVIHISCGRRLLELCPNKATPLWAAGYGHQDLEMCSGYLPSLENFLAKVAGQQYLHMPAGPGATGPAVVAQQQLQQQGQAVGGAPAPAAPAAAAAAAAQQRLAAVGSGPSGASAAAGAAGAGSAAATPNGLNGHQAAAGNGAAG…	ABHD17	https://phytozome-next.jgi.doe.gov/
Cre03.g160100.t1.2	Cre03.g160100.t1	Chlamydomonas reinhardtii		3055	Chlamydomonadaceae	chlorophytes	MSLFGKWLFRLACGAGGVAGLGLALLYFFQEKILYVPRVPGLPSGIWKYPNEFQLEHEEVALTSGDGVKLHAWLLWGRGWTKEQIKERPVVIFFQENAGNMSFRLPFLRLLVYRLNVVVFAMSYRGYGLSEGRPSEAGLKLDAAAALQYVLSREDLATSKVVLFGRSLGGAVAIHLAAEHQSQIKALVVENTFTGVQDMVARVVPPLALLIGQGRPCNFLVTNKWNNLALIPKISLPLLMMVSLRDEMVPSSQMFALHAAQRSPHVQLEKFEHALHMDAYDTEPEKYWGGLYRFMRTYVEDAP*	ABHD13	https://phytozome-next.jgi.doe.gov/
Ceric.18G078400.1	Ceric.18G078400	Ceratopteris richardii	Polypodiales	49495	Pteridaceae	Fern	MGAVTSTVAAKFAFFPPTPPSYQVVKDEATGKLKFSDVPVRDNVDILRLNTKRGHNIVALYVRNANARLTLLYSHGNAADLGQMYELFVELSAHLRVNLMGYDYAGYGQSSGKPNEYNTYSDIEAAYECLERDYGAKQEDIVLYGQSVGSGPTLDLASRLRHLRAVVLHSPILSGLRVMYPVKRTYWFDIYKNIDKIGHVSCPVLIMHGTADEVVDCSHGKQLWELSKEKYEPLWLKGGGHCNLELYPEYIRHLRKFISSVEKSPLNRNGSRRSTDRKEHPRKSMDHLEQSRKSVDHHEHSRKSADRFEQARKSTDHK*	ABHD17	https://phytozome-next.jgi.doe.gov/
Ceric.07G029800.1	Ceric.07G029800	Ceratopteris richardii	Polypodiales	49495	Pteridaceae	Fern	MGAVTSSVAAKFAFFPPVPPSYQVVKDEATGKLKFADVPVRDNVDILRLNTKKGHNIVAMYVRNANARLTLLYSHGNAADLGQMYELFVELSAHLRVNLLGYDYAGYGQSTGKPSEYNTYADIEAAYECLERDYGAKQENVVLYGQSVGSGPTLDLATRLPQLRAIVLHSPILSGLRVMYPVKRTYWFDIYKNIDKIGRVSCPVLIMHGTNDDVVDCSHGKQLWELSKEKYEPLWVKGGGHCNLELYPEYIRHLRKFISSLEKSPLNRNGSRRSTDCSEHSRRSVDRLEQARKSVDRHEHSRKSVDRFEQGRKSTDQK*	ABHD17	https://phytozome-next.jgi.doe.gov/
Ceric.03G056500.1	Ceric.03G056500	Ceratopteris richardii	Polypodiales	49495	Pteridaceae	Fern	MGAVTSTVSTKFSFFPPTPPENVDILRLNTKRGHNIVDLYVRNANARLTLLYSHGNAAYLGQMYELFVELSAHLRVNLMGYDYVGYGQSSGKPDEYNTYSDIEAAYECLEQDYGAKQEDIVLYGQSIGSGPTLDLASQLPHLRAVFDKYKNIHKIGHVSCPVLIMHGTTDEVVNCSHGKQLWELSKEKYEPLWLKGGGHCNLELYLEYIRHLRKFISSVEKSPLNRNGSRRSTDRKEHPWKSMDHLEQIKMIMSKL*	ABHD17	https://phytozome-next.jgi.doe.gov/
Ceric.25G066400.1	Ceric.25G066400	Ceratopteris richardii	Polypodiales	49495	Pteridaceae	Fern	MGVVASSVAAKFAFFPPTPPSYRVVKDESTGKFKLSDVPERHNVEVKILDTKRSHKIVAMYVRNPSARFTVLYSHGNAADVGQMYELFVELSTHLRVNLMGYDYAGYGQSTGKPNEYNTYADIEAAYECLEREYGAKQEDIILYGQSVGSGPTLDLAMRLPQLRAVVLHSPIMSGLRVMFPVKRTYWFDIYKNVDKIGLLSCPVLIMHGTCDDIVDCSHGRQLWELTKIKYEPLWVKGAGHCDLEVYPEYIRCLRKFVTYLTNVTVDGNGSKKTNNISAHSRKSTDSLD*	ABHD17	https://phytozome-next.jgi.doe.gov/
Ceric.10G044200.1	Ceric.10G044200	Ceratopteris richardii	Polypodiales	49495	Pteridaceae	Fern	MYVHNANARLTLLHSHGNAADLGERYELFVELSAHLHVNLMGYDYAGYGQSTGKPSEYNTYADIEAAYECLERDYGAKQENVVLYGQSEGSGPRLDLATRLLQLGAIVLHSPILSGPRVMYPMKRTYWFDIYKNIGKIGHVSCTVLIMHGTNDDVVDCSQDKQHWGAIKGEV*	ABHD17	https://phytozome-next.jgi.doe.gov/
Ceric.29G060700.1	Ceric.29G060700	Ceratopteris richardii	Polypodiales	49495	Pteridaceae	Fern	MVNLLNSLLYGIGGIACTCFVLLITFQEKLVYVPVVPGLSRSYPITPSRLHLKYEDVWLLASDGVRLHSWFIQLFPGYRGTTILFFQENAGNIAHRLEFIATMMRYLQCNVFMLSYRGYGDSEGYPSQHGLIKDAQAALDHLLQRTDIETTKVVVFGRSLGGAVATALVKNNPGKVAALILENTFTSILDMAGVMFPLLKWFIGGHGSNGLGIMNFLVRSPWNTLNIIGNVSAPVLFLSGSQDEMIPPAHMKRLYDAASLNTRTLFIEFADGMHMDTWLRGGERYWHSIRLFLEQHVGSSSD*	ABHD13	https://phytozome-next.jgi.doe.gov/
Cz17g16030.t1	Cz17g16030	Chromochloris zofingiensis	Bracteacoccus cinnabarinus	31302	Viridiplantae	chlorophytes	MSLAAYICRTVRNPGSRALLRAVHHLRIINTTSVTVSSTSSSINSHNWNVNSVHVGKLHHQQSRVSCFTNQSTLLTIISCHSLTISKGSISHYDTSCYQTARKPQLHHSSCSSSSSSSSSRKPNFVVSSHLSGSSTIRSSGSTSTMGPWNRMVDNIASKLAFFPPNPPTYEVKSHGDGGGELYVQPTDKSYPRVLSAKVHYTTTPKLKGYSCGGESIVTAFVPYKDARGRQVRPTLLYSHGNAVDLGQMLPVYRELGKLLHANVMGYDYTGYGPSTSLPSVSHTLSDISGVLGMLRGQHNIAPADVVLYGQSVGSGPTVWLAAQKSGVAGVILHSPLLSGVRVFNPGLKFWPSWADIYPNHLLIKRVTAPVLVMHGTHDDVINVSAGQKLAELAPQPFE…	ABHD17	https://phytozome-next.jgi.doe.gov/
Cz01g42040.t1	Cz01g42040	Chromochloris zofingiensis	Bracteacoccus cinnabarinus	31302	Viridiplantae	chlorophytes	MSHRLPFLRLIAQQLQVPIFAPSYRGYGQSEGSPSQPGIMQDAQAALDHVLGRADVNSSRIVVMGRSLGGAVAIHLAASNPDKIKALVVENTFTCVEDMASQILPPLGVVIGTNKPLNFLVTNKWNSMKEVEKITAMPVLMMACIQVGDSSCSSWPLHP*	ABHD13	https://phytozome-next.jgi.doe.gov/
Dioal.01G094500.1	Dioal.01G094500	Dioscorea alata	Yams	55571	Dioscoreaceae	Monocot	MVTGCSVSDLAAKLAFFPPSPATYSVKKVNGRLVASGIPRDRSLDVLMVDTKRGNKIVAFFLRNPYAKLTVLYSHGNAADLGQLYDLFVQLKVNLRVNLMGYDYSGYGASTGKPSESNTYADIEAIYQCLETEYGISQEDLILYGQSVGSGPTLHLAARLPRLRGVVLHSAILSGLRVLCHMNITLCFDIYKNINKIKKVKCPVLVIHGTDDDVVNWFHGNGLWKLAKEPYEPLWIKGGGHCNLELYPDYIRHLNRFVQEMESTTTASHLKKIRQSLQKTPKTSSKTTSTTFTTNCCCRIRFQLPQCKCCSQTGCLIMRSKRAAYFCNWCCAGN*	ABHD17	https://phytozome-next.jgi.doe.gov/
Dioal.03G027500.1	Dioal.03G027500	Dioscorea alata	Yams	55571	Dioscoreaceae	Monocot	MGNVTSSVAARFAFFPPEPPTYEVFREGGEDGRLCLSGLGVDRNVDVHLVETRAGNRVVATFWRHPTARFTLLYSHGNAADLGQMLDLFLELRAHLRVNVMSYDYSGYGASTGKPSEFNTYYDIEAVYDCLKREYGIKQEDLILYGQSVGSGPTLHLAARLQKLRGVVLHSAILSGIRVLYPVKMTFWFDIFKNIDKIRQVNCHVLVIHGTADDIVDFSHGKRLWELSNEKYDPLWIKGGGHCNLETYPEYIKHLRKFIVSMEKLSLVKSRKQNNPPTSTITEVKHNKCLRFGKR*	ABHD17	https://phytozome-next.jgi.doe.gov/
Dioal.05G065900.1	Dioal.05G065900	Dioscorea alata	Yams	55571	Dioscoreaceae	Monocot	MGGVTSSVAARLAFFPPSPPSYELVRDAATGLTMLNRFPHRENVEVMTLQTRRGNEIVAVYVRNPMASSTLLYSHGNAADLGQMYELFVELAIHLRVNLMGYDYSGYGQSSGKPSEQNTYADIEAAYKCLEENYGAKEEDIILYGQSVGSGPTLELAARLPRLRAVVLHSPILSGVRVMYPVKRTYWFDIYKNIDKIPFVNCPVLVIHGTADEVVDCSHGKQLWELCKEKYEPLWLKGGNHCNLELFPEYIRHLKKFINTVEKSPSQRNIWRKSMDQFEPSRRSTDCFEPSRRSFDYREKPRYITEKGKNNDYRSGNLEKVEKLRISFDRLDKSRRSVDCLEKSRRNTDTMERARKSVDRLDRIWAGRKPSH*	ABHD17	https://phytozome-next.jgi.doe.gov/
Dioal.05G130900.1	Dioal.05G130900	Dioscorea alata	Yams	55571	Dioscoreaceae	Monocot	MGGVTSSIAAKFAFFPPSPPSYHVVTDEQSGNLVIPEISSVIVRKVDGIEVLRLPTRRGSEIIAVYLKNNRAKGTLLYSHGNAADIGQMFDLFVELSAHLRVNIMAYDYSGYGQSTGKPSEYNTYADIEAVYDCVKTQYAAKDEDLILYGQSVGSGPTVDLASRLPNLRAVVLHSGILSGLRVLSPVKRSYWFDIYKNVDKIGLVNCPVLVIHGTADDVVDCSHGKQLWELCKEKYEPLWLKGAGHCNVELYPEYIRHLKKFVSTVSHWNTGRTRMGTTQANINDQSQQTAFWTSAYTNADNDIPESSSTTSFGNRLRKFSDE*	ABHD17	https://phytozome-next.jgi.doe.gov/
Dioal.05G223500.1	Dioal.05G223500	Dioscorea alata	Yams	55571	Dioscoreaceae	Monocot	MGGMASALAARFAFFPPTPPSYRVDASVGRLTLEGMPGRVGNAEVRILETRRGNEIVAVYVRHASAKLTVLYSHGNAADLGQLSELFAELSTHLRVNLMGYDYSGYGRSSGKPSEQNTYADIEAAYKCLLETYGAHEEDIILYGQSVGSGPTLDLAMRLPCLRAVVLHSPILSGLRVMYPLKHTYWFDIYKNIDKIPQVQCPVLVIHGTEDDVVDFSHGKKLWELSKEKYEPLWVKGGNHCDLELFPEYIRHLKKFISAMEKSPATRSESTKSSDPSDPPRPSIGSFEISRKSIDQGSKSTPMTDNKEKHRHSTDRREKPRDCTEKKEKPRKSLDNSDKKSNHTDNHEKPRNSIDRFGEIMRSVSLCNINCFRPTARGFEG*	ABHD17	https://phytozome-next.jgi.doe.gov/
Dioal.08G068800.1	Dioal.08G068800	Dioscorea alata	Yams	55571	Dioscoreaceae	Monocot	MGGVTSNMAAKFAFFPPSPPSYGLAEAANGEVEMTGVVKREGADVEIRRVPTDRGTEIVAMYVNNPAAKLTVLYSHGNAADLGQLHDLFCELSAHLRVNLLGYDYSGYGCSSGKPSEQNTYADIEAAYRCLVESYRTQAEDIILYGQSVGSGPTLELAIRLPRLRAVVLHSPILSGLRVMYPVKRTYWFDIYKNIDKIPLVSCPVLVIHGTADNVVDCSHGKQLWELCKEKYEPLWIKGGNHCNLELYHEYISHLKKFFLSIEKTPAAKFGSAENSDLPDAPRTSSDCLEFPRSSTDEADKSRTSIDHVEKSRKSRDHNEKRRRSIDKKSKARKSIDRLDKARNSTDQSEKPRKSIDRYHN*	ABHD17	https://phytozome-next.jgi.doe.gov/
Dioal.10G042400.1	Dioal.10G042400	Dioscorea alata	Yams	55571	Dioscoreaceae	Monocot	MGGVTSSVAARLAFFPPNPPSYELVKDAGTGLLTLSRFPHRENVEVMTLPTRRGTEIVAVYVRNPMASSTLLYSHGNAADLGQMYELFLELSIHLRVNLLGYDYSGYGRSSGKPSEQNTYADIEAAFKCLEENFGAKEEEIILYGQSVGSGPTLEMAARLPRLRAVVLHSPILSGLRVMYPVKRSYWFDIYKNIDKIPLVNCPVLVIHGTSDEVVDCSHGKQLWELCKEKYEPLWLKGGNHCDLELFPEYIRHLKKFISTVEKSPTERNSWRKSTDRFEPARRSTDCFEASRKSTDRREKPRYSTEKTKNNLDKLEKLKVSFERMEKSRRSVDCIDKSRKNTEQLERARKSVDRLDRIRAG*	ABHD17	https://phytozome-next.jgi.doe.gov/
Dioal.06G088400.1	Dioal.06G088400	Dioscorea alata	Yams	55571	Dioscoreaceae	Monocot	MVSLWSVLAYGVGGVIVAGVALLVAFQEKLVYVPVLPGLAKAYALTPARLRLAYEDVWLRSSDGVRLHSWFIKLSPNCTGPTILFFQENAGNIAHRLEFVRIMLQRLHCNVFMLSYRGYGASDGYPSQHGITKDAQAALDHLIQRDDIDTSRIVVFGRSLGGAVGAVLARNNPDKVSALILENTFTSILDMAGVLLPFLKWFIGGSSSKGPKILNRLVRSPWSTIDVVGQIKQPILFLSGLQDEMVPPSHMRLLYNKAIESNSECLFVDFPNGMHMDTWLSGGDRYWRTIQIFLDQYVPQTRRSSQSRIDEDNNGSNDGNNTFHWP*	ABHD13	https://phytozome-next.jgi.doe.gov/
Dicom.01G094000.1	Dicom.01G094000	Diphasiastrum complanatum	clubmoss	34168	Lycopodiaceae	Lycophytes	MGGVTSSVAAKFAFFPPTPPSYKVIKDARTGRLMLSNVPVRENVDIKCLHTRKGHDIVALYVRQPGARLTILYSHGNAADLGQMYELFVELSLHLRVNLLGYDYTGYGASSGKPSEICTYADIEAAYECLQNDYGAKQEEVVLYGQSVGSGPTLHLAAKLPKLRAVVLHSPILSGLRVLYPVKRTYWFDIYKNIDKIRHVSCPVLVIHGTADEVVDCSHGKRLWDLCKEKYEPLWLKGGGHCNLELYPEYIRRLKKFISFLEKSLLTKNSSRKGSDRIGRTMTL	ABHD17	https://phytozome-next.jgi.doe.gov/
Dicom.09G112300.1	Dicom.09G112300	Diphasiastrum complanatum	clubmoss	34168	Lycopodiaceae	Lycophytes	MGVVASTVAAKFAFFPPTPPSYKLVKDDATGRWRLSDLVVYDNVDVKFLHTKRGQDIAAVYIHNPAAKFTVLYSHGNAADLGQMYELFLELSMHLRINLLGYDYSGYGASTGKPSEINTYADIEAAYECLEKDYGAQQEDIILYGQSVGSGPTIELAARLPRLRAVVLHSPILSGIRVMYPVKHTYWFDIYKNIDKIQKVTCPVLVIHGTSDEVVHYSHGKHLWDLCKEKFEPLWLEGGGHCNLELFPEYLRHMKKFISSL	ABHD17	https://phytozome-next.jgi.doe.gov/
Dicom.12G046800.1	Dicom.12G046800	Diphasiastrum complanatum	clubmoss	34168	Lycopodiaceae	Lycophytes	MGAVTSTVAARFAFFPPTPPSYKVVKDQITGKLIFSDVLNRDHVDIHVLRTKRGQDIVSLYVRHPSARLTLLYSHGNAADLGQMHELFVELSMHLRVNVMGYDYSGYGASTGKPSEANTYADITAAYECLEREYGVQQEDVVLYGQSVGSGPTLNLAARLPRLRAVVLHSAILSGLRVMYPVKRTYWFDIYKNIDKIGQVNCPVLVMHGTRDEVVDCSHGKLLWDLCKNKYEPLWIKGGGHCDLELYPQYIRHLRKFVSSLERSSLTKSRSRKKFSLLGRTISA	ABHD17	https://phytozome-next.jgi.doe.gov/
Dicom.12G091100.1	Dicom.12G091100	Diphasiastrum complanatum	clubmoss	34168	Lycopodiaceae	Lycophytes	MGAVTSTVAARFAFFPPTPPSYKVVKDELTGKHILTDVLNREHVDVHVLRTKRGQDIVSVYVRHPSARLTVVYSHGNAADLGQMYELFVELSMHLRVNVMGYDYSGYGASTGKPSEVNTYADITAAYECLEREYGTREEDVVLYGQSVGSGPTLDLAARLPRLKAVVLHSAILSGLRVMYPVKRTYWFDIYKNIDKIGQVNCPILVMHGTRDEVVDCSHGKQLWDLCKNKYEPLWLKGGGHCDLELYPQYIRHLRKFISSLERSALTKSGSINNSGLLGRTISA	ABHD17	https://phytozome-next.jgi.doe.gov/
Dicom.14G082100.1	Dicom.14G082100	Diphasiastrum complanatum	clubmoss	34168	Lycopodiaceae	Lycophytes	MGAVASTVAAKFAFFPPTPPSYKVVKDEVTGRLRLSDLVAFDNVDVKWLHTERGQEIVALYIRNPAAELTVLYSHGNAADLGQMYELFLELSMHLRINLLGYDYSGYGASTGKPNEVNTYADIEAAYKCLQKDYGAKQEDIVLYGQSVGSGPTLDLAARLPALRAVVLHSPILSGLRVMYPVKHTYWFDIFKNIDKIEKVSCPVLVIHGTSDNVVDYSHGKRLWDLCKEKFEPLWLKGGGHCDLERYPEYLRHLKKFISSL	ABHD17	https://phytozome-next.jgi.doe.gov/
Dicom.16G082500.1	Dicom.16G082500	Diphasiastrum complanatum	clubmoss	34168	Lycopodiaceae	Lycophytes	MGGVTSSVAAKFAFFPPTPPSYKVLKDEATGRLVLSDVLARENVDVKFLRTRRGQDIVAVYVRHPGARITVLYSHGNAADLGQMYELFVELSLHLRVNLLGYDYTGYGASTGKPSELNTYADIEAAYECLQHDYGAKQEEVVLYGQSVGSGPTLDLAAKLPKLRAVVLHSPILSGLRVMYPVKRTYWFDIYKNIDKIRHVNCPVLVIHGTSDEVVDCSHGKQLWDLCKEKYEPLWLKGGGHCNLELYPEYIRHLKKFISFLEKSLLTKNSSRKGTDRIGRTMTL	ABHD17	https://phytozome-next.jgi.doe.gov/
Dicom.Y022300.1	Dicom.Y022300	Diphasiastrum complanatum	clubmoss	34168	Lycopodiaceae	Lycophytes	MGAVTSTVAARFAFFPPTPPSYKVVKDELTGKHILTDVLNREHVDVHVLRTKRGQDIVSVYVRHPSARLTVVYSHGNAADLGQMYELFVELSMHLRVNVMGYDYSGYGASTGKPSEVNTYADITAAYECLEREYGTREEDVVLYGQSVGSGPTLDLAARLPRLKAVVLHSAILSGLRVMYPVKRTYWFDIYKNIDKIGQVNCPILVMHGTRDEVVDCSHGKQLWDLCKNKYEPLWLKGGGHCDLELYPQYIRHLRKFISSLERSALTKSGSRNNSGLLGRTISA	ABHD17	https://phytozome-next.jgi.doe.gov/
Dicom.04G060400.1	Dicom.04G060400	Diphasiastrum complanatum	clubmoss	34168	Lycopodiaceae	Lycophytes	MVNWLNGFLYGIGGIACTCMVLLVTFQEKLVYVPVIPGMSKGYPITPSRLSLKYEDVWLISADNVRLHSWFIKLHPHVRGPTILFFQENAGNIAHRLEFVEIMLRRLQCNVFMLSYRGYGESEGQPSQHGLTLDAQAALDHLLQREDIDPTRIVVFGRSLGGAVGAALVRNNPGKVSGLILENTFTSVLDMAGIMLPILKWVIGGTGSRGLKLLNWVVRSPWSTIDIVSQISEPILFLSGSRDEMVPPSHMHRLHRAASTNSRCHFVDFPTGMHMDTWLRGGDRYWRVVQLFLDQNCTGKTTGEDGVCENGERDLVRSE*	ABHD13	https://phytozome-next.jgi.doe.gov/
Dusal.0305s00014.1	Dusal.0305s00014	Dunaliella salina		3046	Polyblepharidaceae	green alga	MPGPWRDFVDSISAQFAFFPPRPSTYEVREHRDGSGELYIRPLIHGMPRIPSCKVMKLTTDKTKVGGWGGGDTIVTAYIKYHSSSQPSSANQSARPTLLYSHGNAVDLGQMLPVYREISKLLKVNVMGYDYTGYGASSGEPTMGKTFADISAVYKCLVDHYEVPPMSIILYGQSVGSGPSAWLGAHTRDIGGVVLHSPLLSGVRVLSPNIKWWPAFADVFTNHLFVPKIQAPVLIMHVSMLAT*	ABHD17	https://phytozome-next.jgi.doe.gov/
Dusal.0271s00012.1	Dusal.0271s00012	Dunaliella salina		3046	Polyblepharidaceae	green alga	MGLIDFGVKWLMRLCYGAGGVAGVAVALLYFFQEKILYVPTIPGMPDFSNITPERYGMASQDVDIVTKDGIKIHAWLLRLKQWTAEELKSRPVILFFQENAGPMAFRLPFLKLMIRHLGCPVFAVSYRGYRLSEGQLSEGKPTEKGLKEDARAALAHLAQNPAVDGSRVVVFGRSLGGAVALHLAAEKPRQVIGVMVENTFTSVEDMVSRVVPPLGLIIGTGKPGNFLVTNKWRNNEAIGQLDNVPLLMLVSGQDEMVPSEQMYSLHKLQRSKQCKLVEFPLSSHMDAYDKEPVQYWNALTEFMDQFK*	ABHD13	https://phytozome-next.jgi.doe.gov/
ELECO.r07.1AG0029160.1	ELECO.r07.1AG0029160	Eleusine coracana	Finger millet	4511	Poaceae	Monocot	MLYSHGNAADLGQMYGLFAELSRRLRVNIFGYDYSGYGRSTGKPTECNTYADIEAAYNCLKEKYGVADEDVILYGQSVGSGPTIDLASRLPNLRAVVLHSPILSGLRVLYPVKRTFWFDIYKNIDKIGLVNCPVLVIHGTSDDVVDCSHGKQLWELCKVKYSPLWLSGGGHCNLELYPDYIRHLKKFVSSLSKKSSKDPKEITAVDDTKEAACLDKPKESAKCSQISRKSLDSRVGKSKTVDVPEKPRMSSDDIDKFRRRRCLVW*	ABHD17	https://phytozome-next.jgi.doe.gov/
ELECO.r07.1BG0079380.1	ELECO.r07.1BG0079380	Eleusine coracana	Finger millet	4511	Poaceae	Monocot	MGGVTSTIAARFAFFPPTPPSYTVVVADATTGRLAIPEISRPAARRRRRDGTGGDSSSGAAEEEDGTEVVRLRTRRGNEIVGVYVRHARASATMLYSHGNAADLGQMYGLFAELSRRLRVNIFGYDYSGYGRSTGKPTECNTYADIEAAYNCLKEKYGVADEDIILYGQSVGSGPTIDLASRLPNLRAVVLHSPILSGLRVLYPVKRTFWFDIYKNIDKIGLVNCPVLVIHGTSDDVVDCSHGKQLWELCKVKYSPLWLSGGGHCNLELYPDYIRHLKKFVSSLSKKSSKPDPKEITAVDDTTRKATEAACSDKPKEAACLDKPKESAKCSQISRKSLDSRVGKSKTVDVPEKPRMSSDDIGKFRRRRCLVW*	ABHD17	https://phytozome-next.jgi.doe.gov/
ELECO.r07.2AG0104530.1	ELECO.r07.2AG0104530	Eleusine coracana	Finger millet	4511	Poaceae	Monocot	MGAVTSTVAARFAFFPPSPPSYGVEAPPAAAAGADGAAGEVGDKGSSKLVELTGVPRRSNVEARRLRTKRGTEVVAMYVRQSSAKLTLLYSHGNAADLGQMYELFVELSAHLNVNLMGYDYSGYGQSSGKPSEQNTYADIEAVYRCLVETYGASEDNIILYGQSVGSGPTLDLASRLPRLRAVVLHSPILSGLRVMYPVKHTYWFDIYKNIDKIPLVRCPVLVIHGTADEVVDCSHGRALWELAKVKYEPLWIKGGNHCNLELYPEYIKHLKKFVGAIEKSPPPPANDDSSQSTGTSDPTPTEPEGTEDSRKSTDCRDKTRTSIDHRHSTDRREKSRGSTDRKDKTRKSVDHPDKPRASVDQSDRPRKSIDRFGGMMKSVRLCNIDCFKVPTATGS*	ABHD17	https://phytozome-next.jgi.doe.gov/
ELECO.r07.2AG0149030.1	ELECO.r07.2AG0149030	Eleusine coracana	Finger millet	4511	Poaceae	Monocot	MGNVTSSVAARLAFFPPEPATYEVTPAQEGAGGLLQMTGLSPDAGVEVRALPTRAGTRVVAAFWRHPSALLTLLYSHGNAADLGQMLGLFLELRAHLRINIMSYDYSGYGASTGKPSEYNTYYDIEAVYDCLKKEYGIEEEDLILYGQSVGSGPTLHLASRLEKLRGVVLHSGILSGIRVLYPVKVTLWFDIFKNIDKIKQVECPVLVIHGTADDIVDFSHGKRLWELAKEKYEPLWVKGGGHCNLETYPEYIRHLRKFINAMEKLAKDKAAKAQALPSSSIAEVKHNKCLRFGKK*	ABHD17	https://phytozome-next.jgi.doe.gov/
ELECO.r07.2BG0157880.1	ELECO.r07.2BG0157880	Eleusine coracana	Finger millet	4511	Poaceae	Monocot	MGAVTSTVAARFAFFPPSPPSYGVEAPPAAAAGADGAAGEEGDKGSSKVVVLTGVPRRANVEARRLRTKRGTEVVAMYVRQSSAKLTLLYSHGNAADLGQMYELFVELSAHLNVNLMGYDYSGYGQSSGKPSEQNTYADIEAVYRCLVETYGASEDNIILYGQSVGSGPTLDLASRLPRLRAVVLHSPILSGLRVMYPVKHTYWFDIYKNIDKIPLVRCPVLVIHGTADEVVDCSHGRALWELAKVKYEPLWIKGGNHCNLELYPEYIKHLKKFVGAIEKSPPPPANDDSSQSTGTSDPTPTEPEGTEDSRKSTDCRDKTRTSIDHRHSTDRREKSRGSTDRRDKTRKSVDHPDKPRASVDQSDRPRKSIDRFGGMMKSVRLCNIDCFKVPTATGS*	ABHD17	https://phytozome-next.jgi.doe.gov/
ELECO.r07.2BG0205220.1	ELECO.r07.2BG0205220	Eleusine coracana	Finger millet	4511	Poaceae	Monocot	MGNVTSSVAARLAFFPPEPATYEVTPAQEGAGGLLQMTGLSPDAGVEVRALPTRAGTRVVAAFWRHPSARLTLLYSHGNAADLGQMLGLFLELRAHLRVNIMSYDYSGYGASTGKPSEYNTYYDIEAVYDCLKKEYGIEEEDLILYGQSVGSGPTLHLASRLEKLRGVVLHSGILSGIRVLYPVKVTLWFDIFKNIDKIKQVECPVLVIHGTADDIVDFSHGKRLWELAKEKYEPLWVKGGGHCNLETYPEYIRHLRKFINAMEKLAKDKAAKAQALPSSSIAEVKHNKCLRFGKK*	ABHD17	https://phytozome-next.jgi.doe.gov/
ELECO.r07.5AG0387670.1	ELECO.r07.5AG0387670	Eleusine coracana	Finger millet	4511	Poaceae	Monocot	MGGVTSSVAAKMAFFPPTPPSYALVEDAAAGVTTLSGQPHRENVEMLRLRTRRGNTLAAMYVRHPDAASTVLYSHGNAADLGHLYQLFLHLSFNLRVNVLGYDYSGYGQSSGKPSEHNTYADIEAAYKYLIENFGAKEEEIILYGQSVGSGPTVDLASRLPRLRAVVLHSPILSGLRVMYPVKRTYWFDIYKNIDKIPQVTCPVLIIHGTSDEVVDWSHGKQLWELCKEKYEPLWLRGGKHCDLELFPEYLRHLKKFVHTVEKAPSHRQAWRESLDQIEPSRKSIDFFEPSRKSTDRREKSRSTRDRTRTVEHRYSNVEKMDKLKISFDQFEKSRRSVDIFERPKRNIEQLDCGRKSVDRLDRIWAG*	ABHD17	https://phytozome-next.jgi.doe.gov/
ELECO.r07.5BG0435130.1	ELECO.r07.5BG0435130	Eleusine coracana	Finger millet	4511	Poaceae	Monocot	MGGVTSSVAAKMAFFPPTPPSYALVEDAAAGVTTLSGQTHRENVEMLRLRTRRGNTLAAMYVRHPDAASTVLYSHGNAADLGHLYQLFLHLSLNLRVNVLGYDYSGYGQSSGKPSEHNTYADIEAAYKYLIENFGAKEEEIILYGQSVGSGPTVDLASRLPRLRAVVLHSPILSGLRVMYPVKCTYWFDIYKNIDKIPQVTCPVLIIHGTSDEVVDWSHGKQLWELCKEKYEPLWLRGGKHCDLELFPEYLRHLKKFVHTVEKAPSHRQAWRESLDQIEPSRKSIDFFEPSRKSTDRREKSRSTRDRTRTVEHRYSNVEKMDKLKISFDQFEKSRRSVDIFERPKRNIEQLDCGRKSVDRLDRIWAG*	ABHD17	https://phytozome-next.jgi.doe.gov/
ELECO.r07.6AG0545630.1	ELECO.r07.6AG0545630	Eleusine coracana	Finger millet	4511	Poaceae	Monocot	MGGVTSTVAARFAFFPPSPPSYGVEAPPSPAAAAADSAVVELSGVPRRGRVEARRLPTKRGTEVVAMYVRQPGAKLTLLYSHGNAADLGQMYELFVELSSHLNVNLMGYDYSGYGQSSGKPSEQNTYADIEAAYRCLIETYGASEENIILYGQSVGSGPTLDLASRLPHLRAVVLHSPILSGLRVMYPVKHTYWFDIYKNIDKVPLVKCPVLVIHGTADEVVDCSHGRALWELSKQKYEPLWVKGGNHCNLELYPEYIKHLKKFVTAIEKTPPLKDESSEGSGPSDPSETGSESAESSRRSTDIRDKPRSSIDHRPSTDRRDRPRGSIDRRDKSRKSVDQPEKPRASVDQPDRPRKSIDRFGGMMRSVKLCNIDCFTAASGS*	ABHD17	https://phytozome-next.jgi.doe.gov/
ELECO.r07.6BG0499120.1	ELECO.r07.6BG0499120	Eleusine coracana	Finger millet	4511	Poaceae	Monocot	MGGVTSTVAARFAFFPPSPPSYGVEAPPSPAAAAADSAVVELSGVPRRGRVEARRLPTKRGTEVVAMYVRQPGAKLTLLYSHGNAADLGQMYELFVELSSHLNVNLMGYDYSGYGQSSGKPSEQNTYADIEAAYRCLIETYGASEENIILYGQSVGSGPTLDLASRLPHLRAVVLHSPILSGLRVMYPVKHTYWFDIYKNIDKVPLVKCPVLVIHGTADEVVDCSHGRALWELSKQKYEPLWVKGGNHCNLELYPEYIKHLKKFVTAIEKTPPLKDESPEGSGPSDPSETGSESAESSRRSTDIRDKPRSSIDHRPSTDRRDRPRGSIDRRDKSRKSIDQPEKPRASVDQPDRPRKSIDRFGGMMRSVKLCNIDCFTAASGS*	ABHD17	https://phytozome-next.jgi.doe.gov/
ELECO.r07.8AG0618380.1	ELECO.r07.8AG0618380	Eleusine coracana	Finger millet	4511	Poaceae	Monocot	MLSGCSVSSLAARFAFFPPEPATYAVRKDEATGRLVASGVPRDNAMDVLLVDTRRGNKVVAFYFRNPCARLTVLYSHGNAADLGQLYDLFVQLKVNLKINLMGYDYSGYGASTGKPSEENTYADIEAVYQCLETEYGISQEDIILYGQSVGSGPTLHLASRLPRLRGVVLHSAILSGLRVVCHVNFTFCFDIYKNVKKIRKVKGPVLVIHGTDDDVVNCSHGKELWKLAREPYDPLWIKGGGHCNLELYPDFIRHLSRFIREMETITTKMRLKKIRQSLQPTKRVHRVNTATTTTFTTNCCCRIRVRKPTCPSCNFSCGYCGLRNCFKFRLFRRPTCLSCSGGCCCCKGCFKCCCCGDAR*	ABHD17	https://phytozome-next.jgi.doe.gov/
ELECO.r07.8AG0635230.1	ELECO.r07.8AG0635230	Eleusine coracana	Finger millet	4511	Poaceae	Monocot	MGGVTSSVASKLAFFPPNPPSYGVVDEEEEAPPPEDAAPGTIATAAGRDNPDKVKMTTRRVVITGVPWRPGVEARRVPTRRDTEIIVVYVRCPEASLTVLFSHGNAADIGKMYGMFVQLSAALRVNLMGYDYSGYGRSSGKPTEANTFADIEATYKCLVDVYGTREEDIVLYGQSVGSGPTVELATHLHRIRGVILHSAILSGLRVMYTVKKTYWFDIYKNIEKIPLIKCPVLVIHGTNDDVVDCSHGKRLWELSQQKYEPLWIEGGDHSNLEYFPVFVRHLKKFLSAIKKLPAEKGAANDTENSPAKSKTPSDSVTLPGAPQMVSQRIGTSRKSTEHVDKHRRSTGHREKARTSTDKRERSRRSVDWIDRIKEEDEQLEKPRKSFDRIGEKIKSMGLC…	ABHD17	https://phytozome-next.jgi.doe.gov/
ELECO.r07.8BG0645890.1	ELECO.r07.8BG0645890	Eleusine coracana	Finger millet	4511	Poaceae	Monocot	MLSGCSVSSLAARFAFFPPEPATYAVRKDEATGRLVASGVPRDNAMDVLLVDTRRGNKVVAFYFRNPCARLTVLYSHGNAADLGQLYDLFVQLKVNLKINLMGYDYSGYGASTGKPSEENTYADIEAVYQCLETEYGISQEDIILYGQSVGSGPTLHLASRLPRLRGVVLHSAILSGLRVVCHVNFTFCFDIYKNVKKIRKVKGPVLVIHGTDDDVVNWSHGKELWKLAREPYDPLWIKGGGHCNLELYPDFIRHLSRFIREMETITTKMRLKKIRQSLQPTKRVHRVNTATTTTFTTNCCCRIRVRKPTCPSRNFSCGCCGLRNCFKFRLFRRPTCLSCSGGCCCCCRSCCCGDAR*	ABHD17	https://phytozome-next.jgi.doe.gov/
ELECO.r07.8BG0664130.1	ELECO.r07.8BG0664130	Eleusine coracana	Finger millet	4511	Poaceae	Monocot	MGGVTSSVASKLAFFPPNPPSYGVVDEEEEAPPPEDAAPGTTATAAERDNPDKVKMATRRVVITGVPWRPGVEARRVPTRRDTEIIVVYVRCPEASLTVLFSHGNAADIGKMYGMFVQLSAALRVNLMGYDYSGYGRSSGKPTEANTFADIEAAYKCLVDVYGTREEDIVLYGQSVGSGPTVELATHLHRIRGVILHSAILSGLRVMYTVKKTYWFDIYKNIEKIPLIKCPVLVIHGTNDDVVDCSHGKRLWELSQQKYEPLWIEGGDHSNLEYFPVFVRHLKKFLSAIKKLPAEKGAANDTEKSPAESKTPSDSVTLPGAPQMVSQRIGTSRKSTEHVDKHRRSTGHREKAKTSTDKRERSRRSVDWIDRIKEEDEQLEKPRKSFDRIGEKIKSMGLC…	ABHD17	https://phytozome-next.jgi.doe.gov/
ELECO.r07.7AG0576550.1	ELECO.r07.7AG0576550	Eleusine coracana	Finger millet	4511	Poaceae	Monocot	MSGWLKALAYGAGGVAVAGLAALVALQERLVYVPVLPGVARAYPFTPARLGLTYEDVWLRAADGVRLHSWFIRHSPTCRGPTILFFQENAGNIAHRLEFVRLMMERLQCNVFMLSYRGYGESEGYPSQNGITYDAQAALDHLVQRKDIDTSRIVVFGRSLGGAVGAVLAKNNRDKVSALILENTFTSILDMAGLMLPFLRWFIGGSSSKGPKLLNCVVRSPWSTLDIVGQLKQPILFLSGLQDELVPPSHMKMLYDRAIEHNKNCRFVDFPNGMHMDTWVSGGSRYWRTIQLFLDHYAPEVASDDASCKSEIAEDDEAAE*	ABHD13	https://phytozome-next.jgi.doe.gov/
ELECO.r07.7BG0608000.1	ELECO.r07.7BG0608000	Eleusine coracana	Finger millet	4511	Poaceae	Monocot	MSGWLKALAYGAGGVAVAGLAALVALQERLVYVPVLPGVARAYPFTPARLGLTYEDVWLRAADGVRLHSWFIRHSPTCRGPTILFFQENAGNIAHRLEFVRLMMERLQCNVFMLSYRGYGESEGYPSQKGITYDAQAALDHLVQRKDIDTSRIVVFGRSLGGAVGAVLAKNNRDKVSALILENTFTSILDMAGLMLPFLRWFIGGSTSKGPKLLNCVVRSPWSTLDIVGQVKQPILFLSGLQDELVPPSHMKMLYDRAIGHNKNCRFVDFPNGMHMDTWVSGGSRYWRTIQLFLDHYAPEPEIASGDTSCNSEIAEDGKSILSLSG*	ABHD13	https://phytozome-next.jgi.doe.gov/
Eucgr.B03111.1	Eucgr.B03111	Eucalyptus grandis	rose gum	71139	Myrtaceae	Eudicot	MGSATSSMAAKFAFFPPTPPSYRVYADESTGRLRMSDVSQRDDVDVMKLRTKRGNEIVAVYVKHPSASLTLLYSHGNAADIGQMYHIFVELSLHLGVNLLGYDYSGYGQSSGKPSEQDTYADIEAAYKCLQETYGAKEEDVILYGQSVGSGPTLELAIRLPCLRAVILHSPILSGLRVMYPVKRTLWFDIYKNIDKIPLVNCPVLVIHGTEDDVVDCSHGKQLWEQCKEKYEPLWLKGGSHCNLEVFPEYLKHLRKFISAIEKLPRVRDVSEQSTDNSELPLIATEASRDKSRLSADNREKSRPSTGQQDKARLSTDSRDKSRSSTDKREKSRKSVDRLMKSRNSTDQPEKARNSFDRLGDMVRSVGLCNVDCLKPTALEA*	ABHD17	https://phytozome-next.jgi.doe.gov/
Eucgr.C00381.1	Eucgr.C00381	Eucalyptus grandis	rose gum	71139	Myrtaceae	Eudicot	MGNVTSNVAAKFAFFPPDPPTYDVLRDEGGKLLFSGVTADKNMDVHLLDTKGGNKIVATFWKHPFARFTLLYSHGNAADLGQMQELFIELRAHLRVNIMSYDYSGYGASSGKPSEFNTYHDIEAVYNCLKSEYGIKQEDLILYGQSVGSGPTLHLAARLQKLRGVVLHSAILSGIRVLYPVKMTFWFDIFKNIDKIRHVNCPVLVIHGTNDDIVDWSHGKRLWELSKEKYDPLWVKGGGHCNLETYPEYIKHLRKYISAMEKISPMRPTKHQLTSNSSMTEVKHNKCLRFGKK*	ABHD17	https://phytozome-next.jgi.doe.gov/
Eucgr.E00227.1	Eucgr.E00227	Eucalyptus grandis	rose gum	71139	Myrtaceae	Eudicot	MGCVVSQLAAKFAFFPPSPPTYRIKKRDDGRLTAVSASSAAAVAPIASADDDSLDVLLVDTQRGNKIVAFYLRNPYARLTLLYSHGNAADLGQLYDLFVQLKVNLRVNVMGYDYSGYGASTGKPSESNTYTDIEAVYNCLETEYGVSQENLILYGQSVGSGPTLHLAAKLPRLRGVVLHSAILSGLRVLCHVKFSFCCDIYKNINKIRKVKCPVLVIHGTDDDVVNWLHGHGLWKMSREPFDPLWIKGGGHCNLELYTDYIRHLCRFVHEMESITTEIRLKKIRQTLHLPRRSSTSTSTKCCRIKFQRPKCAECSLPSCAKCSCQPKCTRCWRPSCFKCLCKPKCLRCPRPSCPRLSCPQPSCPRPSCPRLSCPRPSCVKCLSWVCCCCCCGGRGGEVN…	ABHD17	https://phytozome-next.jgi.doe.gov/
Eucgr.I01707.1	Eucgr.I01707	Eucalyptus grandis	rose gum	71139	Myrtaceae	Eudicot	MGGVTSSMAAKFAFFPPSPPSYKLVTDDLTGLLLLSPFPHRENVEVLRLPTRRGTEIVAVYVRHPMATSTLLYSHGNAADLGQMYELFIELSIHLRVNLMGYDYSGYGQSSGKPSEQNTYADIEAAYKCLEESYGVKQEDIILYGQSVGSGPTVELAARLPQLRAVVLHSPILSGVRVMYPVKRTYWFDIYKNVDKIPLVNCPVLIIHGTADEVVDCSHGKQLWELCKEKYEPLWIKGGNHCDLELYPEFIRHLKKFITTVEKSPSQRYSSRQSTDQFEQPRKSTDVYEVSRKSTDRREKPRKSTDRPEKLKNQGLSADKLEKLRISFDHMQRSRRSVDCHEKSRKSIDHQLEKARKSVDRLDRIRNG*	ABHD17	https://phytozome-next.jgi.doe.gov/
Eucgr.I02080.1	Eucgr.I02080	Eucalyptus grandis	rose gum	71139	Myrtaceae	Eudicot	MGAVTSAMAAKFAFFPPTPPSYGVTRDDVTGKLRMTGVSVKENVDVLSLPTKRGNEIVALYVKNPVAALTVLYSHGNAADLGQMYELFSELSVHLRVNLMGYDYSGYGRSTGKPSEQNTYHDIEAAYRCLVEKYGVKEEDVILYGQSVGSGPTLDLATRLPRLRAVVLHSPILSGLRVMYPVKRTYWFDIYKNIDKIPYVTCPVLVIHGTADDVVDWSHGKKLWELCKEKYEPLWIKGGNHCDLELYPQYIRHLKKFISAIEKAPHLRNKPVLNGDQPENPRTSTDFREKSRSSTDQREKSRPSTDQRERPRLSTDRREKSRASIEKREKSQKSVDFPEKVSNGTDQPEKGRNSIDRFGGIMRSRLCNIDCFRPPATGV*	ABHD17	https://phytozome-next.jgi.doe.gov/
Eucgr.J01512.1	Eucgr.J01512	Eucalyptus grandis	rose gum	71139	Myrtaceae	Eudicot	MGGVTSSIAAKFAFFPPQPPSYSVVEEDDGGGGGGGGGGGGGGGGGEGEQRRKLRIPECADGDAAAPIDVMKLRTRRGNEIVAVHVAHPKASATMLYSHGNAADLGQMMELFVELSKRLRVNIMGYDYSGYGQSTGKPTEYNTYADIDAAYKCLKEQYGVQDEKLILYGQSVGSGPTVDLASRVPNLRGVVLHSPILSGLRVLYPVKRTYWFDIYKNLDKIGLVNCPVFIIHGTADEVVDCSHGRQLAELCKTKYEPLWINGGGHCNLELYTEYIKHLRKFVLSLNKAKVTTNNTRENNGDSEAEKKPPDTGASDTFELAPDLPEVSRNSLDSRLEKSKKSVKPEQSRMSTDRLEWFRRKRGLIW*	ABHD17	https://phytozome-next.jgi.doe.gov/
Eucgr.K02770.1	Eucgr.K02770	Eucalyptus grandis	rose gum	71139	Myrtaceae	Eudicot	MGGVTSSMAAKFAFFPPNPPSYRIITDHATGLLLLDCFPHRENVDVLRLTTRRGTEIAAVYVRYPMATSTLLYSHGNATDIGQMYELFVDLSIHLKVNLMGYDYSGYGQSSGKPSENNTYADIEAAFKCLKENYGAKEEDIILYGQSVGSGPTVDLAARLPRLRAVVLHSPILSGLRVMYPVKRTYWFDIYKNIDKIPLVKCPVLVIHGTADEVVDFSHGKQLWELCQEKYDPLWLIGGNHCNLEAHPEYIRHLKKFILTVEKSPSRRSSSRKSIDGVEHSRRSTEYFDAPRKSTDRREKSRKSTDKPEKLRVPNHKYSNVERPDKFRIPFDHVERSRRSVEFYEKPRRSIDQQVEKGRKSVDCLDRFRSG*	ABHD17	https://phytozome-next.jgi.doe.gov/
Eucgr.C00843.1	Eucgr.C00843	Eucalyptus grandis	rose gum	71139	Myrtaceae	Eudicot	MVSYVNALLYGMGGIAVAGMALLVAFQERLVYVPVVPGLTKSYPFTPSRFRLPYEDVWLRSSDGVRLHAWFIKLFPDCRGPTVLFFQENAGNIAHRLEMVRIMLQKLQCNVFMLSYRGYGVSDGYPSQRGITLDAQAALDHLHARTDIDTSRIVVFGRSLGGAVGSVLTKNNPDKVAALILENTFTSILDMAGVLLPFLKWFIGKSTSKGLNVLNILVRSPWNTIDVVGQIKQPVLFLSGLQDEMVPPLHMKLLYAKAAAHNRQCIFVEFPTGMHMDTWLSGGDQYWRTIQQFLEQHVPEKKEENQSSENEIFSDFDCS*	ABHD13	https://phytozome-next.jgi.doe.gov/
MgTOL.A1208.1	MgTOL.A1208	Mimulus guttatus	Yellow Monkey Flower	4155	Phrymaceae	Eudicot	MGCLVSQLAAKFAFFPPKPATYQIKKRDDGKLVAASTTSSQPIAIEDSCMDVLSIQTKRGNNIVAFYLRNPYARLTVLYSHGNAADLGQLYDLFLQLKQNLRVNLIGYDYSGYGASTGKASEYDTYADIEAVYECLQTEYGVSQEDLILYGQSVGSGPTLHLAAQLPRLRGVVLHSAILSGLRVLCHVKFTLCCDIYKNVNKIRKVKSPVLVIHGTEDDVVNWLHGNGLWEMAREAYDPLWIKGGGHCNLELYPDYIRHLCRFIQEMENITTQTRLNKIRNTLSLHKRLNSDNKTCCCTTTPKCPQCFKLKSRSCCCCLPKCPKCPLWKLPKCFKPNCLCQCMKCSCRCSICSCLCAAKCSCL*	ABHD17	https://phytozome-next.jgi.doe.gov/
MgTOL.D1883.1	MgTOL.D1883	Mimulus guttatus	Yellow Monkey Flower	4155	Phrymaceae	Eudicot	MGGVTSSMAAKLAFFPPTPASYKAVTDDATGLLLLQPFPHRENVDVLKLPTRRGTEIVAVYVRYPMASSTLLYSHGNAADIGQMYELFIELSIHLRVNLLGYDYSGYGQSTGKPSEHNTYADIEAAYKCLEESYGAKQEDIILYGQSVGSGPTVDLAARLPRLKAVVLHSPILSGLRVMYPVKRTYWFDIYKNIDKIPLVKCPVLVIHGTSDDVVDYSHGKQLYELCQEKYEPLWIKGGNHCDLELYPEYIKHLKKYVSTIEKPPSQRNMSRRSVERPEHSRRSTDFIDAPRKSTDRREKPRRSTDRPEKLKTFDYKFHNDDKLSKLRASFDQMERSRRSVEYHEKSRMSVDVQFEKGRKSVDWLERVRAA*	ABHD17	https://phytozome-next.jgi.doe.gov/
MgTOL.H0247.1	MgTOL.H0247	Mimulus guttatus	Yellow Monkey Flower	4155	Phrymaceae	Eudicot	MGGVTSSIAAKFAFFPPTPPSYTVVADGGALCIPEVPRRDDIDVLRLKTRRGNDIVAVHVSHPKATATVLYSHGNAADIGQMYELFVELSLRLRVNLIGYDYSGYGQSSGKPSEYNTYADIDAVYKCLKEQYGVKDEQLILYGQSVGSGPTSDLASRLPNLRGVVLHSPILSGLRVLYPVKRTYWFDIYKNIDKVGAINCPVLVIHGTADDVVDCCHGKQLWELCKVKYEPVWIKGGGHCNLELYPDFIKKLKKFIQTLGKSKPVVNDSVATSLDSDSKNKSGESDNNTDTFVELQPKF*	ABHD17	https://phytozome-next.jgi.doe.gov/
MgTOL.H0625.1	MgTOL.H0625	Mimulus guttatus	Yellow Monkey Flower	4155	Phrymaceae	Eudicot	MGAVTSSMAAKFAFFPPDPASYEVTVEKGAGKLKMTEVAENENVDVLKVKSKRGTEIVAVYVKNPSAKLTLLYSHGNAADLGQMYDLFIELSIHLRVNLMGYDYSGYGKSTGKPSEQNTYADIEAAYECLQETYGVKEEDIILYGQSVGSGPTLDLASRLSRLRGVVLHSPILSGLRVMYPVKRTYWFDIYKNIDKIPLVKCPVLVIHGTEDDVVDCSHGKQLWELCKEKYEPLWVKGGNHCNLELYPEYIKHLKKFVSAIEKSGHLRNGTVPSIDLMADSRPRQSTDQREKSRSSTDHRENPRVSTDLKEKSRASIDKRERSRKNMELSEKTSNVTEQPEKARNSIDRFGDMMRSAVLCNIDCFKPVGTKV*	ABHD17	https://phytozome-next.jgi.doe.gov/
MgTOL.K0332.1	MgTOL.K0332	Mimulus guttatus	Yellow Monkey Flower	4155	Phrymaceae	Eudicot	MGNVTSSVAAKFAFFPPDPPTYDVYRDDDEDGRLLMSGLTADKNVDVHLLDTKGGNKIVATFWKHPSGRFTILYSHGNAADLGQMQELFIELRAHLRVNIMSYDYSGYGASTGKPSELNTYYDIEAVYNCLKSEYNIKQEDVILYGQSVGSGPTLHLASRFPRLRAVVLHSAILSGIRVLYNVKMTFWFDIFKNIDKIRSVSCPVLVIHGTNDDIVDWSHGKRLWELAKEKYDPLWVQGGGHCNLETFPEYIKHLRKFVNAMEKLSFSKRGKARAGPAPSITEAKHNKCLRFGK*	ABHD17	https://phytozome-next.jgi.doe.gov/
MgTOL.K1324.1	MgTOL.K1324	Mimulus guttatus	Yellow Monkey Flower	4155	Phrymaceae	Eudicot	MGGMTSSMAAKFAFFPPNPPSYKLVHDAATELLLLSPFPHRENVEIMRLPTRRGTEIVALYVRHPMANSTLLYSHGNAADLGQMYELFIELSIHLRVNLLGYDYSGYGQSSGKPSEQNTYADIEAAFKCLEENYGTKQEDVILYGQSVGSGPTLDLACRLPRLRAVVLHSPILSGVRVMYAVKRTYWFDIYKNIEKIPLVKCPVLIIHGTADEVVDFSHGKHLWELCKEKYEPLWIKGGNHCNLELYPDYVKHLRKFVATVERSLSHRKSSRKSTDQLEPSRKSTDMFDLPRKSQDRREKPRPSTDKAERSKTQSQNVDKLRISFDPIDRTRRSVDCIDKSWRTVDHHQLERAPRKSVDSLDRILRNG*	ABHD17	https://phytozome-next.jgi.doe.gov/
MgTOL.L1352.1	MgTOL.L1352	Mimulus guttatus	Yellow Monkey Flower	4155	Phrymaceae	Eudicot	MVAYVSALLYGVGGIVVAGMALLVAFQEKLVYVPVLPGLAKSYPITPARLHLLYEDVWLTSSDGVRLHAWFIKLFPDCRGPTVLFFQENAGNIAHRLEMVRIMLQKLQCNVFMLSYRGYGASDGFPSQHGITKDAQAALEHLVQRTDIDTSRLVVFGRSLGGAVGAVLAKNNPDKVAALILENTFTSILDMAGVLLPFLKWFIGRSSSKGPKILNFLVRSPWSTIDVIGQIKQPILLLSGLQDEMVPPSHMEMLYAKAAAHNRQCTFVEFPTGMHMDTWLSGGDRYWRSVQDFLVKTVPATKDNDSSTLEYLAR*	ABHD13	https://phytozome-next.jgi.doe.gov/
FvH4_1g01310.t1	FvH4_1g01310	Fragaria vesca	Woodland Strawberry	57918	Rosaceae	Eudicot	MGNVTSGVAAKFAFFPPDPPTYHVSKDEGGKLVFSGVSADKNMEPHLLETKAGNRVVATFWKHPFARFTILYSHGNAADLGQMHELFIELRAHLRVNIMSYDYSGYGASSGKPSEFNTYHDIEAVYNCLKTEYGVKQEDLILYGQSVGSGPTLHMGSRLKRLRAVVLHSAILSGIRVLYNIKVTFWFDIFKNIDKIRHVSCPVLVIHGTEDDIVDLSHGKRLWELSKEKYDPLWVKGGGHCNLETYPEYIKHLRKFINAMEKLSLSNPSKKEQTPTPSMELKHNKCLRFSKK*	ABHD17	https://phytozome-next.jgi.doe.gov/
FvH4_4g29030.t1	FvH4_4g29030	Fragaria vesca	Woodland Strawberry	57918	Rosaceae	Eudicot	MGSATSSMAAKFAFFPPDPPSYNIFVEEPTGKMRISDVHPREDVDVMTINTKKGNEIVALFIKNPSASLTMLYSHGNAADIGQMYHVFSELSVYLGVNLMGYDYSGYGQSSGKPSEQDTYADIEAAYKCLEETYGVKEEDVILYGQSVGSGPTLDLAARLPNLRAVVLHSPILSGLRVMYPVKKTFWFDIYKNIDKMPLVNSPVLVIHGTEDDVVDISHGKQLWELSKDKYEPLWLKGGNHSNLELYPEYLRHLRKFISAVEKLPRHRNLTELSPLKTIDDSKKARSSSGKRDKARWSTGQLREKSRRSTENREKPWSRSSTYSREKSGRKQSVDRSGKARNSTDSDRARNSFDRLGDMVRSVGLCNVDCMKPAAFENFDA*	ABHD17	https://phytozome-next.jgi.doe.gov/
FvH4_5g06791.t1	FvH4_5g06791	Fragaria vesca	Woodland Strawberry	57918	Rosaceae	Eudicot	MGGVTSSMAAKLAFFPPNPPSYKVIKDNPTGLLLMDPFPHRENVDVLKFPTRRGNEIVAVYVRHPMATSTVLYSHGNATDIGQMYELFIELSIHLRVNLMGYDYSGYGQSSGKPSEHNTYADIEAAYKCLEERYGAKQENIILYGQSVGSGPTVDLAARLPQLRAIVLHSPILSGLRVMYSVKRSYWFDIYKNIDKIPLVKCPVLVIHGTCDEVVDCSHGKQLWLLCQEKYEPLWLKGGNHCNLELFPEYVRHLNKFISTVEKAPPCKLSSRKSTDCVERPRRSVEYPRHSVDYCELPRKSTDKREKSRKSTDRRPEKLRVNEYKLNNSDKLEKFRISVDQIERSRRSVEYHHEKSSRRSVDHQLEKPRRSVDWLDRIRAG*	ABHD17	https://phytozome-next.jgi.doe.gov/
FvH4_5g23110.t1	FvH4_5g23110	Fragaria vesca	Woodland Strawberry	57918	Rosaceae	Eudicot	MGCMCSTLASKFAFFPPSPPTYKILHPENNDGKLTVVASPSSTTTSFPLPHAQDNSLDVLLIDNKRGSKIVAFYLRNPYARLTLLYSHGNAADLGQLYDLFVQLKVALRVNLIGYDYSGYGSSTGKPSEENTYADIEAVYECLETEYGVSQEDLILYGQSVGSGPTLHLASKLPRLRGVVLHSAILSGLRVVCHVKFTFCFDIYKNINKIKNVKCPVLVIHGTEDDIVNWLHGNGLWEMARDPYEPLWIKGGGHCNLELYPDYIRHLCRFVQEMENITTEIRLKKIRQNMHVHKRSCASHCCRIKVCRPKCPECSMPKCVKCSWRPKCSSCCWKPKCSSCWKPKCSSCWKPKCSSCWKPKCSSCWKPKCSSCWKPSCIKCCWRPKSLKCAGPSCCITCF…	ABHD17	https://phytozome-next.jgi.doe.gov/
FvH4_6g46130.t1	FvH4_6g46130	Fragaria vesca	Woodland Strawberry	57918	Rosaceae	Eudicot	MGAVTSSMAAKFAFFPPQPPSYGVEEEEESGKLRMTGVPARSNVDVLKLRTKRGNDVVAVYFKNPAAKLTVLHSHGNAADLGQMYELFSELSLHLRVNLLGYDYSGYGQSTGKPSEQNTYADIEAAYRCLVEKYGAKEEDVILYGQSVGSGPTLDLATRLPKLRAVVLHSPIMSGLRVMYPVKRSYWFDIYKNIDKIPLVNCPVLVIHGTADDVVDWSHGKQLWEHCKEKYEPLWIKGGNHCDLELYPQYIKHLKKFVSAVEKYPRLKKGSAPVSDQPEKPRGSTDIREKSLAKTDHKDVSRTSTDHRENPRVSTDCREKSRASTDKRDRSKKIMDQPEKPSNSVDQPDKARNSIDRFGEMFRSVGFCNIDCFRPTATSV*	ABHD17	https://phytozome-next.jgi.doe.gov/
FvH4_6g52100.t1	FvH4_6g52100	Fragaria vesca	Woodland Strawberry	57918	Rosaceae	Eudicot	MGGVTSSMAAKFAFFPPNPPSYKLITDEPTGLLLLSPFPHRENVEVLKLPTRRGTEVVAIYIRHPLATSTLLYSHGNAADLGQMYELFIELSIHLRVNLMGYDYSGYGQSSGKVCCRIEHLSILLTPASEQNTYADIEAAYKCLEESYGTKQEDIILYGQSVGSGPTLDLAARLPQLRAVVLHSPILSGLRVMYPVKRTYWFDIYKNIDKIPLVSCPVLIIHGTADEVVDCSHGKQLWELCKEKYEPLWLKGGNHCDLELYPEYIRHLKKFISTVEKSPSQRFSSRRSTDQFEQPRKSTDVYEVSRKSTDRREKPKKSTTDRPEKLKNQFISADKLEKLKLSLDHMDRSRRSVDCHEKSRKSVDHQLDRARKSVDRLDRIRSG*	ABHD17	https://phytozome-next.jgi.doe.gov/
FvH4_7g12140.t1	FvH4_7g12140	Fragaria vesca	Woodland Strawberry	57918	Rosaceae	Eudicot	MGLMHAMFSSLASRYMFHPPELPFYTLNEEEGSKKLKLRLRHILNPNIPSCKPEYLETLDIFKIRTKRGNDIVALYVKNPSASLTILYSHTNAEDLGVLLRDKSFRELSNDLGMNVMVYDYSGYGQSTGKPSEKDTYADIEAAYGCLVDRYGAKEEDVILYGRSIGSGPTIDLATRLPKLRGVVLESGITSVFRVASLAFCGVVSKRRSYSFDIYKNLEKIALASCGDSWNR*	ABHD17	https://phytozome-next.jgi.doe.gov/
FvH4_1g08150.t1	FvH4_1g08150	Fragaria vesca	Woodland Strawberry	57918	Rosaceae	Eudicot	MVSYMNALLYGVGGIVVAGMALLVALQERLVYVPVLPGLTKSYQITPARLRLTYEDVWLRSPDGVRLHAWFIKLFPDCRGPTLLFFQENAGNIAHRLEMVRIMLQKLQCNVFMLSYRGYGASDGFPSQHGIIKDAQAALDHLSERTDIDTSRIVVFGRSLGGAVGSVVAKNNPDKVAALIVENTFTSILDMAGVLLPFLKYFIGGSGCKGPKILNFLVRSPWSTIDVIGEVKQPILFLSGLQDEMIPPVHMHMLYAKAAAHNRQCVFVEFPNGMHMDTWLSGGDQYWRTIKEFLKEHVPEGRDDESSKTAVKSSI*	ABHD13	https://phytozome-next.jgi.doe.gov/
Gohir.A03G107000.1	Gohir.A03G107000	Gossypium hirsutum	upland cotton	3635	Malvaceae	Eudicot	MGTATSSMAAKFAFFPPNPPSYNITVDEASGKMRFSDVNYQRDNVDVLKLSTKRGNEIVAMYVKNPSASLTVLYSHGNAADIGQMYHIFTELSVHLNVNLMGYDYSGYGQSSGKPSEQDTYADIEAAYKCLEEMYGIKQQDTILYGQSVGSGPALELAIRLPHLRAVILHSPILSGLRVMYPVKRTLWFDIYKNIDKIPLVDCPVLVIHGTEDEVVNFSHGKQLWELCKEKYEPLWLKGGNHCDLELYPEYLRHLRKFISAIEKLQRPHDALDLIPKDQTEQASNNATEQSKEKSRPSIDYREKGRPSFGHREKSRLSTDSRDKARASIDKREKSRKSIDRSFKARNSTDHSERARNSFDRLGDMVRSVGLCNVDCLKQTAAEV*	ABHD17	https://phytozome-next.jgi.doe.gov/
Gohir.A05G050700.1	Gohir.A05G050700	Gossypium hirsutum	upland cotton	3635	Malvaceae	Eudicot	MGNVTSSVAAKFAFFPPDPPTYEVCKDSDGRLVLPGIRADLNMDVHLLDTKGGNKIVANYWKHPIAKLTLLYSHGNAADLGQMHELFIELRAHLRVNIMSYDYSGYGGSSGKPTELNTYYDIEAVYNCLKKEYGVKQEDLIIYGQSVGSGPTLHLASRLQRPRGVVLHSAILSGIRVLYPVKMTFWFDIFKNIDKIRRVNCQVLVIHGTDDEVVDWYHGKRLWELSKEKYEPLWVKGGGHCNLETYPEYIKHLRKFINTMEKISITKPEKELDSKPSITEEETKHNKCLRLKKKVAGSKKE*	ABHD17	https://phytozome-next.jgi.doe.gov/
Gohir.A05G353400.1	Gohir.A05G353400	Gossypium hirsutum	upland cotton	3635	Malvaceae	Eudicot	MGGVTSSMAAKFAFFPPNPPSYKVVTDDLTGLLLLTPFPHRENVEVLKLPTRRGTEIVAIYIRHPMATSTLLYSHGNATDLGQMYELFIELSIHLRVNLMGYDYSGYGQSSGKPSEQSTYADIEAAYKCLEESYGTKQEDIILYGQSVGSGPTLDLAARLPRLRAVVLHSPILSGLRVMYPVKRTYWFDIYKNIDKIPLVNCPVLIIHGTSDEVVDCSHGKQLWELCKEKYEPLWLKGGNHCDLEQYPEYIRHLKKFISTVEKSPSQRYSSRRSTDQSEQSRKSTDAFEVSRKSADRREKPRKSTDRPEKLKNQSNNLDKLEKLRISFDQLEKSRRSVDCHEKSRKNVDHQLERARKSVDLLDRIRTG*	ABHD17	https://phytozome-next.jgi.doe.gov/
Gohir.A06G096500.1	Gohir.A06G096500	Gossypium hirsutum	upland cotton	3635	Malvaceae	Eudicot	MGNVTSNVAAKLAFFPPDPPTYKVCGEENGKLVMPGVTADKNMDVNLIDTKGGNKIVATFWRHPFARFTLLYSHANAADIGQMHELFYELRAHLRVNIMSYDYSGYGASSGKPTELNTYYDIEAVYNCLQKEYGVKQEDLILYGQSVGSGPTLHLAARLPKLRGVVLHSAILSGIRVLYPVKMTFWFDIFKNIDKIRRVTSPVLVLHGTNDETVDWSHGKRLWELSKEKYEPLWVKGGGHCNLESYPEYIQHLNQFINAMEMNSIRRSKQLTPNPSITEPKHDKCLRFKKRVAALKKGCCIVPKNRSS*	ABHD17	https://phytozome-next.jgi.doe.gov/
Gohir.A07G025500.1	Gohir.A07G025500	Gossypium hirsutum	upland cotton	3635	Malvaceae	Eudicot	MGNVTSNVAARFAFFPPDPPTYDVHKDESGKLVLQGMTADKNIDVHMLDTKGGNKIIATFWRHPVARLTLLYSHGNAADLGQMHELFNELRAHLRVNIMSYDYSGYGASTGKPTEFNTYYDIEAVYNCLKKEYGVKQEDLIVYGQSVGSGPTLHLASRVKKLGGVVLHSAILSGIRVLYPVKMTFWFDIFKNIDKIRRVQCPVLVIHGTDDEIVDWSHGKRLWELSKEKYDPLWVKGGGHCNLETFPEYIKHLRKFISTIEKISISKPAKQLTSAPSITEHKHCKCLRLKAKKEKEESRVGADSCIVSKYV*	ABHD17	https://phytozome-next.jgi.doe.gov/
Gohir.A07G055000.1	Gohir.A07G055000	Gossypium hirsutum	upland cotton	3635	Malvaceae	Eudicot	MGGVTSSMAAKFAFFPPNPPSYKLVKDEATGISVLDPFPHRENVDVLRIPTRRGNEIVAVYVRNPMATSTLLYSHGNAADIGQMYELFIELSIHLRVNLMGYDYSGYGQSSGKPSEQNTYADIEAAYKCLEESYGAKQENIILYGQSVGSGPTVDLASRLPRLRAVVLHSPILSGLRVMYPVKRTYWFDIYKNIDKISMVKSPVLIIHGTNDDVVNCSHGKQLWELCQEKYEPLWVKGGNHCDLELYPEYIRHVKKFISTVEKTPSRRNGSQRSTDGIEQLRQSTDHYEPPRRSMDQRDKPRRSTDTREKPRKSTDTREKPRKSTDRPPRLKFHEYTKFNSIDKLEKLKVSLDHMERMERSRRSVEYHDKSSRSNDQQLEKGRKSVDWLDRIRAD*	ABHD17	https://phytozome-next.jgi.doe.gov/
Gohir.A07G174200.1	Gohir.A07G174200	Gossypium hirsutum	upland cotton	3635	Malvaceae	Eudicot	MGGVTSSIASKFAFFPPNPPSYTVVEDDACGGRLYIPEVPRRDDVDVLKLRTRRGNDIVSVHIKHPKASATLLYSHGNAADLGQMFELFVELCNRLRVNIMGYDYCGYGQSTGKPTECNTYADIDAAYTCLKERYGVKDEDLILYGQSVGSGPTVDLASRLPNLRGVVLHSPILSGMRVLYPVKRTYWFDIYKNIDKIGAVNCQVLVIHGTADEVVHHSHGKQLWELCKNKYDPLWVNGGGHCNLEIYPEFIRHLKKFVLSLNKSKAAAANGSEKVVVNSDKWSNKPSEGGTSDTFELGADLPEVSRNSLDSRLEKSKKSNKPEKSRMSTDRVDRFRRKKGLVW*	ABHD17	https://phytozome-next.jgi.doe.gov/
Gohir.A09G244500.1	Gohir.A09G244500	Gossypium hirsutum	upland cotton	3635	Malvaceae	Eudicot	MGGVTSSMAAKFAFFPPSPPSYKLIKDEETGILVLDPFPHRENVDVLRLPTRRGNEIVAVYVRHPMATSTLLYSHGNAADIGQMYELFIELSIHLRVNLMGYDYSGYGQSSGKPSEQNTYADIEAAYKCLEENYGAKQENIILYGQSVGSGPTVDLATRLPRLRAVVLHSPILSGLRVMYPVKRSYWFDIYKNIDKISLVKCPVLIIHGTNDDVVDCSHGKQLWELCQEKYEPLWVKGGNHCDLELYPDYIRHLKKFISTVEKSPSRRNASRKSTDGIEQSRQSTEYFEAPRRSIDRREKPRKSTDTRDKPRKSTDTREKPRKSIDRPEKLKVHEHNKFNNMDKLEKLRTSLDQMERMERSRRSVEYHEKSRRSVDLQLEKGRKSFDWIDRIPAV*	ABHD17	https://phytozome-next.jgi.doe.gov/
Gohir.A11G165200.1	Gohir.A11G165200	Gossypium hirsutum	upland cotton	3635	Malvaceae	Eudicot	MGGVTSSIAAKFAFFPPNPPSYRVLEDELCAGQLYIPEVPRRDGVNVLKLRTRRGNDIVAVHIKHPKASATLLYSHGNAADLGQMFELFVELCNRLRVNLMGYDYSGYGQSTGKPTECNTYADIDAAYKCLKEEYGVKDEQLILYGQSVGSGPTVDLASRLPNLRGVVLHSPILSGMRVLYPVKRTYWFDIYKNIDKIGAVNCQVLVIHGTADEVVDCSHGKQLWELCKNKYDPLWVNGGGHCNLELYPEFIRHLKKFVLSLHKSKAATNGSEKIAVNSDNQTKPPDGGTSDTFKLDADLPEVSRNSLDSRLEKSKKSNKPEKSRMSTDRVDRFRRKKGLVW*	ABHD17	https://phytozome-next.jgi.doe.gov/
Gohir.A12G206000.1	Gohir.A12G206000	Gossypium hirsutum	upland cotton	3635	Malvaceae	Eudicot	MGCMLSQLAAKFAFFPPSPPTYQVKKGDNGKLTVVSSSSMPAPVADDPSLDVLLIDTKRGNKIVAFYLKNPYARLTVLYSHGNAADLGQLYDLFVQLKVNLRVNLMGYDYSGYGASTGKPSESNTYADIEAVYQCLQTEYGISQEDLILYGQSVGSGPTLHLAAKLPRLRGVVLHSGILSGLRVLCHVKFNFCFDIYQNIKKIQKVKCPVLVIHGTEDDVVNWLHGNGLWKMAREPYEPLWIKGGGHCNLELYPDYILHLCKFIYEMENTTTAIRLKRIRQSLSLPTRSNTNSSAQGDGCCKIKICQPKCLKCPKPRCGKCFRLPKSLCCWKPCNCCWKPECRLSCCCCCFCFKCSEWRCCVGIHKGINGKQEG*	ABHD17	https://phytozome-next.jgi.doe.gov/
Gohir.D02G132100.1	Gohir.D02G132100	Gossypium hirsutum	upland cotton	3635	Malvaceae	Eudicot	MGTATSSMAAKFAFFPPNPPSYNITVDEASGKMRFSDVNYQRDNVDVLKLSTKRGNEIVAMYVKNPSASLTVLYSHGNAADIGQMYHIFTELSVHLNVNLMGYDYSGYGQSSGKPSEQDTYADIEAANKCLEEMYGIKQEDTILYGQSVGSGPALELAIRLPHLRAVILHSPILSGLRVMYPVKRTLWFDIYKNIDKIPLVDCPVLVIHGTEDEVVNFSHGKQLWELCKEKYEPLWLKGGNHCDLELYPEYLRHLRKFISAIEKLQRPRDAPDLKPKDQTEQASNNVTEQSKEKSRPSIDYREKGRPSFGHREKSRLSTDSRDKARASIDKREKSRKSIDRSFKARNSTDHSERARNSFDRLGDMVRSVGLCNVDCLKQTAAEV*	ABHD17	https://phytozome-next.jgi.doe.gov/
Gohir.D04G059900.1	Gohir.D04G059900	Gossypium hirsutum	upland cotton	3635	Malvaceae	Eudicot	MGGVTSSMAAKFAFFPPNPPSYKVVTDDLTGLLLLTPFPHRENVEVLKLPTRRGTEIVAIYIRHPMATSTLLYSHGNATDLGQMYELFIELSIHLRVNLMGYDYSGYGQSSGKPSEQSTYADIEAAYKCLEESYGTKQEDIILYGQSVGSGPTLDLAARLPRLRAVVLHSPILSGLRVMYPVKRTYWFDIYKNIDKIPLVNCPVLIIHGTSDEVVDCSHGKQLWELCKEKYEPLWLKGGNHCDLEQYPEYIRHLKKFISTVEKSPSQRYSSRRSTDQFEQSRKSTDAFEVSRKSTDRREKPRKSTDRPEKLKNQSNNLDKLEKLRISFDQLEKSRRSVDCHEKSRKNVDHQLERARKSVDLLDRIRTG*	ABHD17	https://phytozome-next.jgi.doe.gov/
Gohir.D05G052300.1	Gohir.D05G052300	Gossypium hirsutum	upland cotton	3635	Malvaceae	Eudicot	MGNVTSSVAAKFAFFPPDPPTYEVCKDSDGRLVLPGIRADLNMDVHLLDTKGGNKVVANYWKHPIAKLTLLYSHGNAADLGQMHELFIELRAHLRVNIMSYDYSGYGGSSGKPTELNTYYDIEAVYNCLKKEYGVTQEDLIIYGQSVGSGPTLHLASRLQRPRGVVLHSAILSGIRVLYPVKMTFWFDIFKNIDKIRRVNCPVLVIHGTDDEVVDWYHGKRLWELSKEKYEPLWVKGGGHCNLETYPEYIKHLRKFINTVEKISITKPEKELDSKPSFTEEETKHNKCLRLKKKVAGSKKE*	ABHD17	https://phytozome-next.jgi.doe.gov/
Gohir.D06G096800.1	Gohir.D06G096800	Gossypium hirsutum	upland cotton	3635	Malvaceae	Eudicot	MFIKKMGNVTSNVAAKLAFFPPDPPTYEVCREENGKLVMPGVTADKNMDVNLIDTKGGNKIVATFWRHPFARFTLLYSHANAADIGQMHELFYELRAHLRVNIMSYDYSGYGASSGKPTELNTYYDIEAVYNCLQKEYGVKQEDLILYGQSVGSGPTLHLAARLPKLRGVVLHSAILSGIRVLYPVKMTFWFDIFKNIDKIRRVTCPVLVVHGTNDETVDWSHGKRLWELSKEKYEPLWVKGGGHCNLESYPEYIQHLNQFINAMEMNSIRRSKQLTPNRSITEPKHDKCLRFKKRVAALKKGCCIVPKNRSS*	ABHD17	https://phytozome-next.jgi.doe.gov/
Gohir.D07G029200.1	Gohir.D07G029200	Gossypium hirsutum	upland cotton	3635	Malvaceae	Eudicot	MGNVTSNVAARFAFFPPDPPTYDVHKDESGKLVLQGVTADKNIDVHMLDTEGGNKIIATFWRHPVARLTLLYSHGNAADLGQMHELFNELRAHLRVNIMSYDYSGYGASTGKPTEFNTYYDIEAVYNCLKKEYGVKQEDLIVYGQSVGSGPTLHLASRVKKLGGVVLHSAILSGIRVLYPVKMTFWFDIFKNIDKIRRVQCPVLVIHGTDDEIVDWSHGKRLWELSKEKYDPLWVKGGGHCNLETFPEYIKHLRKFISTIEKISISKPAKQLTSTPRIAEHKHCKCLRLKAKKEKEES*	ABHD17	https://phytozome-next.jgi.doe.gov/
Gohir.D07G059300.1	Gohir.D07G059300	Gossypium hirsutum	upland cotton	3635	Malvaceae	Eudicot	MGGVTSSMAAKFAFFPPNPPSYKLVKDEATGISVLDPFPHRENVDVLRIPTRRGNEIVAVYVRNPMATSTLLYSHGNAADIGQMYELFIELSIHLRVNLMGYDYSGYGQSSGKPSEHNTYADIEAAYKCLEESYGAKQENIILYGQSVGSGPTVDLASRLPRLRAVVLHSPILSGLRVMYPVKRTYWFDIYKNIDKISMVKSPVLIIHGLICTFFWGEEVKCNPTTGPRASMGTNDDVVNCSHGKQLWELCQEKYEPLWVKGGNHCDLELYPEYIRHVKKFISTVEKTPSRRNGSRRSTDGIEQLRQSTDHYEPPRRSMDQRDKPRRSTDTREKPRKSTDTREKPRKSTDRPPRLKFHEYTKFNSIDKLEKLKVSLDCMERMERSRRSVEYHDKSSRSN…	ABHD17	https://phytozome-next.jgi.doe.gov/
Gohir.D07G181500.1	Gohir.D07G181500	Gossypium hirsutum	upland cotton	3635	Malvaceae	Eudicot	MGGVTSSIASKFAFFPPNPPSYTVVEDDACDGRLYIPEGPRRDDVDVLKLRTRRGNDIVAVHIKHPKASATLLYSHGNAADLGQMFELFVELCNRLRVNIMGYDYSGYGQSTGKPTECNTYADIDAAYTCLKERYGVKDEDLILYGQSVGSGPTVDLASRLPNLRGVVLHSPILSGMRVLYPVKRTYWFDIYKNIDKIGAVNCQVLVIHGTADEVVHHSHGKQLWELCKNKYDPLWVNGGGHCNLEIYPEFIRHLKKFVLSLNKSKAAAANGSEKVVVNSDKRSNKPSEGGTSDTFELGADLPEVSRNSLDSRLEKSKKSNKPEKSRMSTDRVDRFRRKKGLVW*	ABHD17	https://phytozome-next.jgi.doe.gov/
Gohir.D09G245400.1	Gohir.D09G245400	Gossypium hirsutum	upland cotton	3635	Malvaceae	Eudicot	MAAKFAFFPPSPPSYKLIKDEETGILVLDPFPHRENVDVLRLPTRRGNEIVAVYVRHPMGTSTLLYSHGNAADIGQMYELFIELSIHLRVNLMGYDYSGYGQSSGKPSQQNTYADIEAAYKCLEENYGAKQENIILYGQSVGSGPTVDLATRLPRLRAVVLHSPILSGLRVMYPVKRSYWFDIYKNIDKISLVKCPVLIIHGTNDDVVDCSHGKQLWELCQEKYEPLWVKGGNHCDLELYPDYIRHLKKFISTVEKSPSRRNASRKSTDGIEQSRQSTEYFEAPRRSIDRREKPRKSTDTRDKPRKSTDTREKPRKSIDRPEKLKVQEHNKFNNIDKLEKLRTSLDQMERMERSRRSVEYHEKSRRSVDLQLEKGRKSVDWIDRIPAV*	ABHD17	https://phytozome-next.jgi.doe.gov/
Gohir.D11G171200.1	Gohir.D11G171200	Gossypium hirsutum	upland cotton	3635	Malvaceae	Eudicot	MGGVTSSIAAKFAFFPPNPPSYRVLEDELCAGQLYIPEVPRRDGVDVLKLRTRRGNDIVAVHIKHPKASATLLYSHGNAADLGQMFELFVELCNRLRVNLMGYDYSGYGQSTGKPTECNTYADIDAAYKCLKEEYGVKDEQLILYGQSVGSGPTVDLASRLPNLRGVVLHSPILSGMRVLYPVKRTYWFDIYKNIDKIGAVNCQVLVIHGTADEVVDCSHGKQLWELCKNKYDPLWVNGGGHCNLELYPEFIRHLKKFVLSLHKSKAATNGSEKIAVNSDNQTKPPDGGTSDTFKLDADLPEVSRNSLDSRLEKSKKSNKPEKSRMSTDRVDRFRRKKGLVW*	ABHD17	https://phytozome-next.jgi.doe.gov/
Gohir.D12G208300.1	Gohir.D12G208300	Gossypium hirsutum	upland cotton	3635	Malvaceae	Eudicot	MGCMLSQLAAKFAFFPPSPPTYQIKKGDNGKLTVVSSSSMPAPVADDPSLDVLLIDTKRGNKIVAFYLKNPYARLTVLYSHGNAADLGQLYDLFVQLKVNLRVNLMGYDYSGYGASTGKPSESNTYADIEAVYQCLQTEYGISQEDLILYGQSVGSGPTLHLAAKLPRLRGVVLHSGILSGLRVLCHVKFNFCFDIYQNIKKIQKVKCPVLVIHGTEDDVVNWLHGNGLWKMAREPYEPVWIKGGGHCNLELYPDYILHLCKFIYEMENTTTAIRLKRIRESLGLPTRSNTNSSAQGDRCCKIKICQPKCLKCPKPRCGKCFRWPKSLCCWKPCNCCWKPECRLSCCCCCFCFKCSEWRCCVGIHKGVNGKQEG*	ABHD17	https://phytozome-next.jgi.doe.gov/
Gohir.A13G192200.1	Gohir.A13G192200	Gossypium hirsutum	upland cotton	3635	Malvaceae	Eudicot	MVSYVSVLLYGVGGMVMAGMALLVAFQEKLVYVPVLPGLTKSYPITPARLGLVYEDVWLRSLDGIRLHAWFIKLFPECRGPTILFFQENAGNIAHRLEMVRIMLQRLQCNVFMLSYRGYGASDGYPSQHGIINDAQAALDHLSQRTDIDTDRIVVFGRSLGGAVGSVLTKNNPDKVAAMILENTFTSILDMAGVLLPFLKWFIGGPGTKGPKILNFLVRSPWSTIDIIGQVKQPILFLSGLQDEMVPPSHMQMLYAKAAAHNRQCILVEFPTGMHMDTWLSGGDHYWKTIQQFFEKHVPKTGYGIDSQRRGD*	ABHD13	https://phytozome-next.jgi.doe.gov/
Gohir.D13G197600.1	Gohir.D13G197600	Gossypium hirsutum	upland cotton	3635	Malvaceae	Eudicot	MLSYVSVLLYGVGWIVVAGMALLVAFQEKLVYVPVLPGLTKSYPITPARLRLVYEDVWLRSSDGIRLHSWFIKLFPECRGPTILFFQENAGNIAHRLEMVRIMLQRLQCNVFMLSYRGYGASDGYPSQHGIINDAQAALDHLSQRTDIDTDRIVVFGRSLGGAVGSVLTKNNPDKVAALILENTFTSILDMAGVLLPFLKWVIGPKILNFLVRSPWSTIDIIGQVKQPILFLSGLQDEMVPPSHMQMLYAKAAARNRQCIFVEFPTGMHMDTWLSGGDQYWRTIQQFFEKHVPKTGYDIDSQRRGD*	ABHD13	https://phytozome-next.jgi.doe.gov/
Glyma.01G014100.1	Glyma.01G014100	Glycine max	Soybean	3847	Fabaceae	Eudicot	MGCMVSQLAAKFAFFPPSPPTYQLKKSGEDGKLTVVSAAAPIPHADDTSLDVLLVDTKHGNKIVAFYLRNPYARLTLLYSHGNAADLGQLYDLFVQLKVNLRVNLMGYDYSGYGASTGKPSESSTYADIEAIYECLETEYGVSQEDVILYGQSVGSGPTLHLAAKLPRLRGVVLHSGILSGLRVLCHVKFTFCFDIYKNINKIKKVKCPVLVIHGTEDDVVNWLHGNGLWKMARESYDPLWIKGGGHCNLELYPDYIRHLCKFIQEMESMTTEKRLKKIRQSANQSKSNTGCTCSRCCRVKCCRVKCPECSNCCCCMNVSWSINCPECCWRPSCKCCCFPKFRSCFGSICCTKWSWPSCCATKCSLSLPSCCCCYPKRARPNCCMSCFCWQCCVGKHSD…	ABHD17	https://phytozome-next.jgi.doe.gov/
Glyma.04G190500.1	Glyma.04G190500	Glycine max	Soybean	3847	Fabaceae	Eudicot	MGAVTSSMAAKLAFFPPSPPSYKVLKEEATGLLLMDPFPHRENVEVLRFPNRRGTEIVAIHVRHPMAKSTLLYSHGNAADIGQMYELFVELSIHLRINLMGYDYSGYGQSSGKPSEHNTYADIEAVYKYLEENYGAKQEDIILYGQSVGSGPTLDLASRLPRLRAVVLHSPILSGLRVMYPVKRTYWFDIYKNVDKIPLVKCPVLVIHGTADEVVDCSHGKQLWELCQQKYEPLWLKGGNHCNLELYPEYLRHLRKFISSVEKPPSQRVSFRRSIDRVEQSRGSTDCFETPRKSTDQRDKPRKSTDRTDKLKFHEFKFNNTEKLEKIRVQFDQMERSRRSVEYNDKSRSIEFQDKSRRSVDVQFERPRKSIDWLDRIRAS	ABHD17	https://phytozome-next.jgi.doe.gov/
Glyma.05G043600.1	Glyma.05G043600	Glycine max	Soybean	3847	Fabaceae	Eudicot	MGGVTSSMAAKMAFFPPNPASYKVVEEAATGALVLEAFPRRENVRVVKFGTRRGTEIVGVYIAHPMAKSTILYSHGNAADIGLMFELFVDLSTHLRVNLFGYDYSGYGQSSGKPSENNTYADIEAAYKYLEENYGTKQEDIILYGQSVGSGPTLDLATRLPRLRAVVLHSPILSGLRVMYPVKRTYWFDIYKNIDKIPLVKCPVLIIHGTDDEVVDCSHGKQLWELCKEKYEPLWLKGGNHCNLELYPEYLRHLRKFISIIENSPSQGQTLWKSIGGVEEARRSVDCFEAPRMSADLRDKPRKSTDKQEQLKFQGHKLSNVETVEKSRISFDHVARSQRNKENHDKSRKSVDVHFGRARKSFDWLDKIRAR	ABHD17	https://phytozome-next.jgi.doe.gov/
Glyma.05G114500.1	Glyma.05G114500	Glycine max	Soybean	3847	Fabaceae	Eudicot	MGGVTSSMAAKLAFFPPHPASYKVVKDELTGLLLLSPFPHRENVEILKLPTRRGTEIVSMYVRHPMAASTVLYSHGNATDLGQMYELFIQLSIHLRVNLIGYDYSGYGQSSGKPSEQNTYADIEAVYKCLEESYGTKQEDIILYGQSVGSGPTLDLAAKLPQLRAVVLHSPILSGLRVMYPVKRSYWFDIYKNIDKIPLVNCPILIIHGTSDEVVDCSHGKQLWELCKEKYEPLWLKGGNHCDLEQFPEYIRHLKKFIATVEKSTSQRYSFRRSMEQFEQPRKSTDVFEVSRKSTDRREKPRLSTDRPQKLKNLSNNADKLEKLRVTFDHMDRSRRSVDCLEKSRKSLDHQLEKARKSVDMLERIRT	ABHD17	https://phytozome-next.jgi.doe.gov/
Glyma.06G174900.1	Glyma.06G174900	Glycine max	Soybean	3847	Fabaceae	Eudicot	MGGVTSSMAAKLAFFPPSPASYKVLKEEATGLLLMEPFPHRENVEILRFPNRRGTEIVAMYVRHPMAKSTLLYSHGNAADIGQMYELFVELSIHLRVNLMGYDYSGYGQSSGKPSEHNTYADIEAAYKYLEENYGVKQEDIILYGQSVGSGPTLDLASRLPRLRAVVLHSPILSGLRVMYPVKRTYWFDIYKNIDKIPLVKCPVLVIHGTADEVVDCSHGKQLWELCQQKYEPLWLKGGNHCNLELYPEYLRHLRKFISSVEKPPSQRVSFRRSIDSRVEQSRGSTDCFETPRKSTDQRDKPRKSTDRTDKLKFHEFKFNNTEKLEKIRVQFDQMERSRRSVEYNDKSRSIEFQDKSRRSVDVQFERPRKSIDWLDRIRAS	ABHD17	https://phytozome-next.jgi.doe.gov/
Glyma.08G253700.1	Glyma.08G253700	Glycine max	Soybean	3847	Fabaceae	Eudicot	MGAVTSSMAAKFAFFPPNPPSYGVGADDVTGKLKMTGVATRENVDVLKLCTRRGNSVVAMYIRNPSASLTMLYSHGNAADLGQLYDLFSQLSLHLRLNLLCYDYSGYGQSSGKPSEQNTYADIEAAYKCLVEMYGAKEEDIILYGQSVGSGPTTDLATRLPNLRAVILHSPILSGLRVIYPVKKTYWFDIYKNIDKIPLVNCPVLVIHGTADDVVDYSHGKQLWEHCKQKYEPLWIKGGNHCNLELYPQYIKHLKKFITAIETSSHKKTGSGPVPDQLDRPRNSTDFREKPRLSMDLRETLRRSIDFKEKPRTSTDHKEKSRAGPDKKDKSRKSVDRSEKACNGAEIPEKARNSIDRFGDMVRSVGLCNIGCFRPSATHAKR	ABHD17	https://phytozome-next.jgi.doe.gov/
Glyma.09G208000.1	Glyma.09G208000	Glycine max	Soybean	3847	Fabaceae	Eudicot	MGCMVSQLAAKFAFFPPSPPTYQLKKNEDGKLTVVSAAAPIPHADDTSLDVLLVDTKHGNKIVAFYLRNPYARLTLLYSHGNAADLGQLYDLFVQLKVNLRVNLMGYDYSGYGASTGKPSESSTYADIEAIYECLETEYGVSQEDVILYGQSVGSGPTLHLAAKLPRLRGVVLHSGILSGLRVLCHVKFTFCLDIYKNINKIKKVKCPVLVIHGTEDDVVNWLHGNGLWKMSRESYDPLWIKGGGHCNLELYPDYIRHLCKFIQEMESMTTEKRLKKIRQSANQSKSNTGCTCSRCCRVKCCRVKCPECSNCCCCMNVSWSINCPECCWRPSCKCCRLPKFPSCFRSICRTKWSWPSCCATKCSLSLPSCCCCCYPKRARPSCCCMNCFCWQCCVGKHS…	ABHD17	https://phytozome-next.jgi.doe.gov/
Glyma.13G044600.1	Glyma.13G044600	Glycine max	Soybean	3847	Fabaceae	Eudicot	MGGVTSSIAAKFAFFPPHPPSYTVVAAEVGGVSDPPPAPPRLEIPEVPSKDNVDVLKLRTRRGNEIVAVYVKYHRPTCTMLYSHGNAADLGQMFELFVELSNRLRLNVMGYDYSGYGQSTGKPTECNTYADIDAAYKCLKEQYGVKDEQLILYGQSVGSGPTLDLASRIPELRGVVLHSPILSGLRVLYPVKRTYWFDIYKNIDKVGAVKCPVLVIHGTADEVVDVSHGKQLWELCKVKYEPLWVSGGGHCNLELYPEFIKHLKKFVQTIGKSKATANGSKKDTVESENQGKASKESESGTSGTSELSTEIPEVSRNSLDSRLEKSKKPGKPEKSRMSTDHVDRFRRRKGLVW	ABHD17	https://phytozome-next.jgi.doe.gov/
Glyma.13G051500.1	Glyma.13G051500	Glycine max	Soybean	3847	Fabaceae	Eudicot	MGAVTSSMAAKFAFFPPDPPSYTVAEEAEGRARMAEVALRENVDVLKVRTERGNIVVAMYIKNPTASLTLLYSHGNAADLGQMYELFSELSIHLRVNLMGYDYSGYGQSSGKPSEQNTYADIEAVYKCLQEKYGAKEEDIVLYGQSVGSGPTIDLASRLPNLRAVILHSPILSGLRVMYSVKRTYWFDIYKNIDKIPLVNCPVLVIHGTADDVVDCSHGKQLWENCKQKYEPLWIKGGNHCDLELYPQYIKHLKKFITVIEKSPHQKTGSDLIPDQLDKPRNSIDFREKSRLSMDQKENLKSIDQKEKPSASTDRKEKSRASVDRRDKSRNSIDHPEKSFNGSDIPEKARNSIDRFGEMVRSVGLCNIDCFRPTATHA	ABHD17	https://phytozome-next.jgi.doe.gov/
Glyma.13G155600.1	Glyma.13G155600	Glycine max	Soybean	3847	Fabaceae	Eudicot	MGNVTGTVAAKFAFFPPEPPTYDVSREEDGRVVVSGVTADKNVDVHILHTKGGNEIVATFWKHPFARFTVLYSHGNAADLGQMHDLFIELRAHLRVNIMSYDYSGYGASTGKPSEFNTYCDIEAVYNCLKNEYGIKQEELILYGQSVGSGPTLHLASKLQKLRGVVLHSAILSGIRVLYPVKMTFWFDIFKNIDKIRHVNCPVFVIHGTNDDIVDWSHGKRLWELSKEKYDPLWVKGGGHCNLETFPEYIKYLRKFINAMEKLSLTKQTNKQLTQNPSITESRHNKCLRFGKK	ABHD17	https://phytozome-next.jgi.doe.gov/
Glyma.15G206300.1	Glyma.15G206300	Glycine max	Soybean	3847	Fabaceae	Eudicot	MGNVTGSVAARLAFFPPEPATYRVSREQDGRVVVSGAGLSEDRDLVAHVLETKGGNRIVATFWKHTFARFTLLYSHGNAADLGQMHDLFLELRAHLRVNIMSYDYAGYGASTGKPSEFNTYYDIEAVYDCLKSEYGIKQEDLILYGQSVGSGPTIHLATKLPNLRGVVLHSGILSGIRVLYPVKVTFWFDIFKNIDKIRHVDCPVLVIHGTNDEIVDWSHGKRLWELSKEKYDPLWVKGGGHCNLEAFPEYIKHLRKFLNAMEKLSITGETNKQPTHDPSDTEEEHKHNKCLRFGLR	ABHD17	https://phytozome-next.jgi.doe.gov/
Glyma.16G067500.1	Glyma.16G067500	Glycine max	Soybean	3847	Fabaceae	Eudicot	MGGVTSSMAAKFAFFPPNPPSYKVVTDDMTGLLLLTPFPHRENVEIQKLPTRRGTEIVALYIRHPMATSTVLYSHGNAADLGQMYELFIQLSIHLRVNLMGYDYSGYGQSSGKPSEQNTYSDIEAAYKCLEESYGAKQEDIILYGQSVGSGPTLDLAARLPQLRAVVLHSPILSGLRVMYPVKRTYWFDIYKNIDKIPQVNCPVLIIHGTSDEVVDCSHGKQLWELCKEKYEPLWLKGGNHCDLELFPEYIRHLKKFITTVEKSPSQRYSFRRSTDQFEQPRKSTDIFEVSRKSTDRREKPRKSTDKPEKLKNLSNNSDMLEKLRMTFDHKERSRRSVDCHEKSRKSIDHQLEKARKSVDRLDRIRSG	ABHD17	https://phytozome-next.jgi.doe.gov/
Glyma.17G126100.1	Glyma.17G126100	Glycine max	Soybean	3847	Fabaceae	Eudicot	MGGVTSSMAAKMAFFPPSPPSYEVVEEAATGALVLEAFPRRENVRVVKFGTRRGSEIVGVYIAHPMAKSTILYSHGNAADIGHMLELYVDLSTHLRVNLFGYDYSGYGQSSGKPSENNTYADIEAAYKYLEENYGTKQEDIILYGQSVGSGPTLDLATRLPRLRAVVLHSPILSGLRVMYPVKRTYWFDIYKNIDKIPLVKCPVLIIHGTDDEVVDCSHGKHLWELCKEKYEPLWLKGGNHCNLELYPEYLRHLRKFISIIEKSPSQWQTLWRSIGGVEEARRSVDCFEAPRMSADLRDKPRKSTDKQEQLKFQGHKLSNVETVEKSRISFDHVAGSQRNKENHDKSRKSVDVHFGRTRKSLDWLDKIRAR	ABHD17	https://phytozome-next.jgi.doe.gov/
Glyma.19G036800.1	Glyma.19G036800	Glycine max	Soybean	3847	Fabaceae	Eudicot	MGAVTSSMAAKFAFFPPDPPSYTVAEEVEGRARMAEVALRENVDVLKVKTERGNSVVAMYIKNPTASLTLLYSHGNAADLGQMYELFSELSIHLRVNLMGYDYSGYGQSSGKPSEQNTYADIEAVYKCLLEKYGAKEEDIVLYGQSVGSGPTIDLASRLSNLRAVILHSPILSGLRVMYPVKRTYWFDIYKNIDKIPLVNCPVLVIHGTADDVVDCSHGKQLWENCKQKYEPLWIKGGNHCDLELYPQYIKHLKKFITVIEKSPHQKTGSDRIPDQLDKPRNSIDFREKSRPSMDQRENLKSIDQKEKPSASTDHKEKSRASVDRRDKSRKSIDRPEKSYNGSDIPEKARNSIDRFGEMVRSVGLCNIDCFRPTATHA	ABHD17	https://phytozome-next.jgi.doe.gov/
Glyma.19G050600.1	Glyma.19G050600	Glycine max	Soybean	3847	Fabaceae	Eudicot	MGGVTSSIAAKFAFFPPHPPSYTVVAAAEGGGFSDPAPAPPRLAIPEVPSKDNVDVLKLRTRRGNEIVALYVKYHRPTCTMLYSHGNAADLGQMFELFVELSNRLRLNVMGYDYSGYGQSTGKPTECNTYADIDAAYKCLKEQYGVEDEQLILYGQSVGSGPTLDLASRIAELRGVILHSPILSGLRVLYPVKRTYWFDIYKNIDKVGAVKCPVLVIHGTADEVVDVSHGKQLWELCKVKYEPLWVSGGGHCNLELYPEFIKHLKKFVQTIGKSKATANGSKKDTVESDNQGKASKESESGTSVTSELSTEIPEVSRNSLDSRLEKSKKPDKPEKSRMSTDHVDRFRRRKGLVW	ABHD17	https://phytozome-next.jgi.doe.gov/
Glyma.19G053300.1	Glyma.19G053300	Glycine max	Soybean	3847	Fabaceae	Eudicot	MGGMTSSMAAKLAFFPPHPASYKVVKDEVTSLLLLSPFPHRENVEILKLPTRRGAEIVSMYVRHPMAASTVLYSHGNATDLGQMYELFIQLSIHLRVNLIGYDYSGYGQSSGKPSEQNTYADIEAVYKCLEESYGTKQEDIILYGQSVGSGPTLDLAARLPQLRAVVLHSPILSGLRVMYPVKRSYWFDIYKNIDKIPLVNCPVLIIHGTSDEVVDCSHGKQLWELCKEKYEPLWLKGGNHCDLEQFPEYIRHLKKFIATVEKSPSQRYSFRRSMEQFEQPRKSTDIFEVIRKSTDRREKPRLITDRPEKLKNLSNNADKLEKLRVTFDHMDRSRRSVDCLEKSRKSIDHQLEKARKSVDRLERIRT	ABHD17	https://phytozome-next.jgi.doe.gov/
Glyma.18G276000.1	Glyma.18G276000	Glycine max	Soybean	3847	Fabaceae	Eudicot	MGAMTSSMAAKFAFFPPNPPSYGVGLDDVTGKLKMTGVATRENVDVLKLCTRRGNSVVAMYIRNPSASLTMLYSHGNAADLGQMYELFSELSLHLRVNLLCYDYSGYGQSSGKPSEHNTYADIEAAYKCLVEMYGAKEEDIILYGQSVGSGPTTDLATRLPNLRAVILHSPILSGLRVMYPVKRTYWFDIYKNIDKIPLVNCPVLVIHGTDDDVVDYSHGKQLWEHCKQKYEPLWIKGGNHCNLELYPQYIKHLKKFITAIETSSLQKTGSGPVPDQLDRPRSSTDFREKPRLSMDLRENLRRSIDFKEKPRTSTNHKETSRAGPDKKDKSRKSVDRSEKAYIGAEIPEKARNSIDRFGDMVRSVGLCNIDCFRPRATHA	ABHD17	https://phytozome-next.jgi.doe.gov/
Glyma.17G051500.1	Glyma.17G051500	Glycine max	Soybean	3847	Fabaceae	Eudicot	MVSYVNILLYGVGGLVVAGMALLVAFQEKLVYVPVLPGLTKSYAINPSRLRLTYEDVWLQSDDGVRLHAWFIKLFPNCRGPTILFFQENAGNIAHRLEMVRIMLQQLHCNVFMLSYRGYGASDGYPSQHGITKDAQAALDHLSQRSDIDTSRIVVFGRSLGGAVGAVLTKNNPDKVAALILENTFTSILDMAGVLLPFLKWFIGGSSTNGPKVLNFLVRSPWSTIDVVGQIKQPILFLSGLQDEMVPPSHMQMLYAKAAARNNQCLFVDFPTGMHMDTWLAGGDQYWRTIQQFLEQHAPEQKEDRSSQNANDIGAR	ABHD13	https://phytozome-next.jgi.doe.gov/
Glyma.13G107800.1	Glyma.13G107800	Glycine max	Soybean	3847	Fabaceae	Eudicot	MVSYVNILLYGVGGLVVAGMALLVAFQEKLVYVPVLPGITKSYAINPSRLRLIYEDVWLQSSDGVRLHAWFIKLFPNCRGPTILFFQENAGNIAHRLEMVRIMLQQLHCNVFMLSYRGYGASDGYPSQHGITKDAQAALDHLSQRPDIDTSRIVVFGRSLGGAVGAVLTKNNPDKVAALILENTFTSILDMAGVLLPFLKWFIGGSSSNGPKVLNFLVRSPWSTIDVVGQIKQPILFLSGLQDEMVPPSHMQMLYAKAAARNNQCLFVDFPTGMHMDTWLAGGDQYWRTIQQFLEQHAPEQKEDRSSQNANDIGAR	ABHD13	https://phytozome-next.jgi.doe.gov/
Gorai.001G030500.1	Gorai.001G030500	Gossypium raimondii	Wild cotton	29730	Malvaceae	Eudicot	MYYAVSYLKREKGEKRSWEFLGCEMGNVTSNVAARFAFFPPDPPTYDVHKDESGKLVLQGVTADKNIDVHMLDTKGGNKIIATFWRHPVARLTLLYSHGNAADLGQMHELFNELRAHLRVNIMSYDYSGYGASTGKPTEFNTYYDIEAVYNCLKKEYGVKQEDLIVYGQSVGSGPTLHLASRVKKLGGVVLHSAILSGIRVLYPVKMTFWFDIFKNIDKIRRVQCPVLVIHVSILISYVPYLRPNVIMVHSFCLINPLQGTDDEIVDWSHGKRLWELSKEKYDPLWVKGGGHCNLETFPEYIKHLRKFISTIEKISISKPAKQLTSTPSITEHKHCKCLRLKAKKEKEES*	ABHD17	https://phytozome-next.jgi.doe.gov/
Gorai.001G062700.1	Gorai.001G062700	Gossypium raimondii	Wild cotton	29730	Malvaceae	Eudicot	MGGVTSSMAAKFAFFPPNPPSYKLVKDEATGISVLDPFPHRENVDVLRIPTRRGNEIVAVYVRNPMATSTLLYSHGNAADIGQMYELFIELSIHLRVNLMGYDYSGYGQSSGKPSEHNTYADIEAAYKCLEESYGAKQENIILYGQSVGSGPTVDLASRLPRLRAVVLHSPILSGLRVMYPVKRTYWFDIYKNIDKISMVKSPVLIIHGTNDDVVNCSHGKQLWELCQEKYEPLWVKGGNHCDLELYPEYIRHVKKFISTVEKTPSRRNGSRRSTDGIEQLRQSTDHYEPPRRSMDQRDKPRRSTDTREKPRKSTDTREKPRKSTDRPPRLKFHEYTKFNSIDKLEKLKVSLDRMERMERSRRSVEYHDKSSRSNDQQLEKGRKSVDWLDRIRAD*	ABHD17	https://phytozome-next.jgi.doe.gov/
Gorai.001G202500.1	Gorai.001G202500	Gossypium raimondii	Wild cotton	29730	Malvaceae	Eudicot	MGGVTSSIASKFAFFPPNPPSYTVVEDDACDGRLYIPEVPRRDDVDVLKLRTRRGNDIVAVHIKHPKASATLLYSHGNAADLGQMFELFVELCNRLRVNIMGYDYSGYGQSTGKPTECNTYADIDAAYTCLKERYGVKDEDLILYGQSVGSGPTVDLASRLPNLRGVVLHSPILSGMRVLYPVKRTYWFDIYKNIDKIGAVNCQVLVIHGTADEVVHHSHGKQLWELCKNKYDPLWVNGGGHCNLEIYPEFIRHLKKFVLSLNKSKAAAANGSEKVVVNSDKRSNKPSEGGTLDTFELGADLPDVSRNSLDSRLEKSKKSNKPEKSRMSTDRVDRFRRKKGLVW*	ABHD17	https://phytozome-next.jgi.doe.gov/
Gorai.005G148000.1	Gorai.005G148000	Gossypium raimondii	Wild cotton	29730	Malvaceae	Eudicot	MGTATSSMAAKFAFFPPNPPSYNITVNEASGKMRFSDVNYQRDNVDVLKLSTKRGNEIVAMYVKNPSASLTVLYSHGNAADIGQMYHIFTELSVHLNVNLMGYDYSGYGQSSGKPSEQDTYADIEAANKCLEEMYGIKQEDTILYGQSVGSGPALELAIRLPHLRAVILHSPILSGLRVMYPVKRTLWFDIYKNIDKIPLVDCPVLVIHGTEDEVVNFSHGKQLWELCKEKYEPLWLKGGNHCDLELYPEYLRHLRKFISAIEKLQRPRDAPDLKPKDQTEQASNNVTEQSKEKSRPSIDYREKGRPSFGHREKSRLSTDSRDKARASIDKREKSRKSIDRSFKARNSTDHSERARNSFDRLGDMVRSVGLCNVDCLKQTAAEV*	ABHD17	https://phytozome-next.jgi.doe.gov/
Gorai.006G269800.1	Gorai.006G269800	Gossypium raimondii	Wild cotton	29730	Malvaceae	Eudicot	MGGVTSSMAAKFAFFPPSPPSYKLIKDEETGILVLDPFPHRENVDVLRLPTRRGNEIVAVYVRHPMATSTLLYSHGNAADIGQMYELFIELSIHLRVNLMGYDYSGYGQSSGKPSEQNTYADIEAAYKCLEENYGAKQENIILYGQSVGSGPTVDLATRLPRLRAVVLHSPILSGLRVMYPVKRSYWFDIYKNIDKISLVKCPVLIIHGTNDDVVDCSHGKQLWELCQEKYEPLWVKGGNHCDLELYPDYIRHLKKFISTVEKTPSRRNASRKSTDGIEQSRQSTEYFEAPRRSIDRREKPRKSTDTRDKPRKSTDTREKPRKSIDRPEKLKVHEHNKFNNIDKLEKLRTSLDQMERMERSRRSVEYHEKSRRSVDLQLEKGRKSVDWIDRIPAV*	ABHD17	https://phytozome-next.jgi.doe.gov/
Gorai.007G183400.1	Gorai.007G183400	Gossypium raimondii	Wild cotton	29730	Malvaceae	Eudicot	MGGVTSSIAAKFAFFPPNPPSYRVLEDELCAGQLYIPEVPRRDGVDVLKLRTRRGNDIVAVHIKHPKASATLLYSHGNAADLGQMFELFVELCNRLRVNLMGYDYSGYGQSTGKPTECNTYADIDAAYKCLKEEYGVKDEQLILYGQSVGSGPTVDLASRLPNLRGVVLHSPILSGMRVLYPVKRTYWFDIYKNIDKIGAVNCQVLVIHGTADEVVDCSHGKQLWELCKNKYDPLWVNGGGHCNLELYPEFIRHLKKFVLSLHKSKAATNGSEKIAVNSDNQTKPPDGGTSDTFKLDADLPEVSRNSLDSRLEKSKKSNKPEKSRMSTDRVDRFRRKKGLVW*	ABHD17	https://phytozome-next.jgi.doe.gov/
Gorai.008G223800.1	Gorai.008G223800	Gossypium raimondii	Wild cotton	29730	Malvaceae	Eudicot	MGCMLSQLAAKFAFFPPSPPTYQVKKGDNGKLTVVSSSSMPAPVADDPSLDVLLIDTKRGNKIVAFYLKNPYARLTVLYSHGNAADLGQLYDLFVQLKVNLRVNLMGYDYSGYGASTGKPSESNTYADIEAVYQCLQTEYGISQEDLILYGQSVGSGPTLHLAAKLPRLRGVVLHSGILSGLRVLCHVKFNFCFDIYQNIKKIQKVKCPVLVIHGTEDDVVNWLHGNGLWKMAREPYEPLWIKGGGHCNLELYPDYILHLCKFIYEMENTTTAIRLKRIRESLGLPTRSNTNSSAQVDRCCKIKICQPKCLKCPKPRCGKCFWWPKSLCCWKPCNCCWKPECRLSCCCCCFCFKCSEWRCCVGIHKGINGKQEG*	ABHD17	https://phytozome-next.jgi.doe.gov/
Gorai.009G054100.1	Gorai.009G054100	Gossypium raimondii	Wild cotton	29730	Malvaceae	Eudicot	MGNVTSSVAAKFAFFPPDPPTYEVCKDSDGRLVLPGIRDDLNMDVHLLDTKGGNKIVANYWKHPIAKLTLLYSHGNAADLGQMHELFIELRAHLRVNIMSYDYSGYGGSSGKPTELNTYYDIEAVYNCLKKEYGVTQEDLIIYGQSVGSGPTLHLASRLQRPRGVVLHSAILSGIRVLYPVKMTFWFDIFKNIDKIRRVNCPVLVIHGTDDEVVDWYHGKRLWELSKEKYEPLWVKGGGHCNLETYPEYIKHLRKFINTVEKISITKLEKELDSKPSFTEEETKHNKCLRLKKKVAGSKKE*	ABHD17	https://phytozome-next.jgi.doe.gov/
Gorai.010G111600.1	Gorai.010G111600	Gossypium raimondii	Wild cotton	29730	Malvaceae	Eudicot	MGNVTSNVAAKLAFFPPDPPTYEVCREENGKLAMPGVTADKNMDVNLIDTKGGNKIVATFWRHPFARFTLLYSHANAADIGQMHELFYELRAHLRVNIMSYDYSGYGASSGKPTELNTYYDIEAVYNCLQKEYGVKQEDLILYGQSVGSGPTLHLAARLPKLRGVVLHSAILSGIRVLYPVKMTFWFDIFKNIDKIRRVTCPVLVVHGTNDETVDWSHGKRLWELSKEKYEPLWVKGGGHCNLESYPEYIQHLNQFINAMEMNSIRRSKQLTPNRSITEPKHDKCLRFKKRVAALKKGCCIVPKNRSS*	ABHD17	https://phytozome-next.jgi.doe.gov/
Gorai.010G233300.1	Gorai.010G233300	Gossypium raimondii	Wild cotton	29730	Malvaceae	Eudicot	MGGGSYEYSGYGQSSGKPSEQSTYADIEAAYKCLEESYGTKQEDIILYGQSVGSGPTLDLAARLPRLRAVVLHSPILSGLRVMYPVKRTYWFDIYKNIDKIPLVNCPVLIIHGTSDEVVDCSHGKQLWELCKEKYEPLWLKGGNHCDLEQYPEYIRHLKKFISTVEKSPSQRYSS	ABHD17	https://phytozome-next.jgi.doe.gov/
Gorai.012G066500.1	Gorai.012G066500	Gossypium raimondii	Wild cotton	29730	Malvaceae	Eudicot	MGGVTSSMAAKFAFFPPNPPSYKVVTDDLTGLLLLTPFPHRENVEVLKLPTRRGTEIVAIYIRHPMATSTLLYSHGNATDLGQMYELFIELSIHLRVNLMGYDYSGYGQSSGKPSEQSTYADIEAAYKCLEESYGTKQEDIILYGQSVGSGPTLDLAARLPRLRAVVLHSPILSGLRVMYPVKRTYWFDIYKNIDKIPLVNCPVLIIHGTSDEVVDCSHGKQLWELCKEKYEPLWLKGGNHCDLEQYPEYIRHLKKFISTVEKSPSQKSRKNVDHQLERARKSVDLLDRIRTG*	ABHD17	https://phytozome-next.jgi.doe.gov/
Gorai.001G226400.1	Gorai.001G226400	Gossypium raimondii	Wild cotton	29730	Malvaceae	Eudicot	VSNRFSVIFCSYDYSGYGQSSGKPSEQSTYADIEAAYKCLEESYGTKQEDIILYGQSVGSGPTLDLAARLPRLRAVVLHSPILSGLRVMYPVKRTYWFDIYKNIDKIPLVNCPVLIIHYIRHLKKFISTVEKSPSQRYSSRRSTDQFEQSRKSTDAFEVSRKSTDRREKPRKSTDRPEKLKNQSNNLDKLEKLRISFDQLEKSRRSVDCHEKSRKNVDHQLERAHKSVDLLDRIRTG*	ABHD17	https://phytozome-next.jgi.doe.gov/
Gorai.010G127700.1	Gorai.010G127700	Gossypium raimondii	Wild cotton	29730	Malvaceae	Eudicot	YDYSGYGQSSGMPSEQSTYADIEAAYKCLEESYGTKQEDIILYGQSVGSGPTLDLAARLPRLRAVVLHSPILSGLRVMYPVKRIYWFDIYKNIDKIPLVNCPVLIIHGTSDEVVDCSHGKQLWELCKEKYEPLWLKGENHCDLEQYPEYIRHLKKFISTVEKSPSQRYSSRRSTDQFEQSRKSVDLLDRIRTG*	ABHD17	https://phytozome-next.jgi.doe.gov/
Gorai.013G226300.1	Gorai.013G226300	Gossypium raimondii	Wild cotton	29730	Malvaceae	Eudicot	MVSYVSVLLYGVGGIVVAGMALLVAFQEKLVYVPVLPGLTKSYPITPARLRLVYEDVWLRSSDGIRLHSWFIKLFPECRGPTILFFQENAGNIAHRLEMVRIMLQRLQCNVFMLSYRGYGASDGYPSQHGIINDAQAALDHLSQRTDIDTDRIVVFGRSLGGAVGSVLTKNNPDKVAALILENTFTSILDMAGVLLPFLKWVIGGPGTKGPKILNFLVRSPWSTIDIIGQVKQPILFLSGLQDEMVPPSHMQMLYAKAAARNRQCIFVEFPTGMHMDTWLSGGDHYWRTIQQFFEKHVPKTGYDIDSQRRAAAGRSTL*	ABHD13	https://phytozome-next.jgi.doe.gov/
HORVU.MOREX.r3.3HG0281240.1	HORVU.MOREX.r3.3HG0281240	Hordeum vulgare	Barley	112509	Poaceae	Monocot	MGGVTSTIAARFAFFPPTPPSYTVVADAATGRLLIPEISRPPARRRRRDGGGDSSSAAAAEEEDATEVVRLRTRRGNEIVAVYVRHARASATLLYSHGNAADLGQMYGLFVELSRRLRVNIFGYDYAGYGRSTGKPTEYNTYADIEAAYNCLKEKYGVPDEDIILYGQSVGSGPTIDLASRLPNLRAVVLHSPILSGLRVLYPVKKSFWFDIYKNVDKISLVNCPVLVIHGTSDDVVDWSHGKQLWELCKVKHSPLWLSGGGHCNLELYPDYIRHLKKFVSSLGKKSTKPDLKELPATEDTSRKDAESVSSDKPQEAAKCRQISRKSLDSRVGKSKTVDVPEKPRMSSDDVDKFRRRRCLVW*	ABHD17	https://phytozome-next.jgi.doe.gov/
HORVU.MOREX.r3.6HG0574880.1	HORVU.MOREX.r3.6HG0574880	Hordeum vulgare	Barley	112509	Poaceae	Monocot	MGGVTSTVAARFAFFPPTPPSYGIEPLPPPDAAGAAAAAGPGEAKGKEGSVVVELTGVPRRANVEARRLRTKRGTDVVAMYARQTGAKLTLLYSHGNAADLGQMYELFVELSAHLNVNLMGYDYSGYGQSSGKPSEQNTYADIEAVYRCLIETYAASEENIILYGQSVGSGPTLDLASRLPRLRAVVVHSPILSGLRVMYPVKHTYWFDIYKNIDKIPLVSCPVLVIHGTADEVVDCSHGRALWELAKVKYEPLWVKGGNHCNLELYPEYIKHLKKFVGAIEKLPPPNDESPESSGASDRTQTEPEGTEEPRKSVDHREKTRPSLDHRKSTDRRDKPRGSTDRRDKSRKSVDNPDRPRASVDQPADRPRKSVDRFGGMMKAVRLRNIDCFKVPTTSSGS*	ABHD17	https://phytozome-next.jgi.doe.gov/
HORVU.MOREX.r3.6HG0624550.1	HORVU.MOREX.r3.6HG0624550	Hordeum vulgare	Barley	112509	Poaceae	Monocot	MGNVTSSVAARLAFFPPEPATYEVAAAEGGGGALRMTGVLPDADVDVHALPTRAGTRVVAAFWRYPSARLTLLYSHGNAADLGQMLGLFMELRSHLRVNIMCYDYSGYGASTGKPSEYNTYYDIEAVYDCLKKEYGIGPEELILYGQSVGSGPTLHLASRLEKLRGVVLHSGILSGIRVLYPVKVTLWFDIFKNIDKIKQVECPVLVIHGTADDIVDFSHGKRLWELAKEKYEPLWVKGGGHCNLETYPEYIRHLRKFVNAMEKLAKERAAKAPQVPPSSSSSMAEAKHNKCLRFGK*	ABHD17	https://phytozome-next.jgi.doe.gov/
HORVU.MOREX.r3.7HG0691800.1	HORVU.MOREX.r3.7HG0691800	Hordeum vulgare	Barley	112509	Poaceae	Monocot	MGGVTSSVAAKFAFFPPDPPSYGVVDEEPPPPGVAPAGSDAAALSRRVLMTGVPWREGVEARRLRTRRGTEIIAMYVGCPKASLTVLYSHGNAADLGKMYELFIEFSARLHVNIMGYDYSGYGRSSGKASEANTFADIESAYKCLVEVYGTREEDIVLYGQSVGSGPTVDLAAHLHHIRAVVLHSPILSGLRVMYSVKKTYWFDIYKNIEKIPLVKCPVLVIHGTSDDVVNFSHGKQIWELSQQKYEPLWIEGGDHCNLETFPVYIRHLKKFLSAVEKLPAGKEATPESEKLLAGNEKPSDSVALSEVHLMTSQRLEPSRQSSRHEQHPRLSTKRVYKHRRSTGVREKARSSTDKKERSRRSVDTFDRTRDENEQTDKPRKSIDRLGEMIRSIGLCNVD…	ABHD17	https://phytozome-next.jgi.doe.gov/
HORVU.MOREX.r3.7HG0698220.1	HORVU.MOREX.r3.7HG0698220	Hordeum vulgare	Barley	112509	Poaceae	Monocot	MLSGCSVSSLAARFAFFPPDPATYAVRKDEASGRLVASGVPRDNALDVLLLDTTRGTKVVAFYLRNPCARLTLLYSHGNAADLGQLYDLFVQLKVNLKVNLMGYDYSGYGASTGKPSEENTYADIEAVYQCLETEYGISQEELILYGQSVGSGPTLHLASRLPRLRGVVLHSAILSGLRVVCHVNFTFCFDIYKNVKKIKKVKCPVLVIHGTDDDVVNWSHGNELWKLAREPYDPLWIKGGGHCNLELYPDFIRHLSKFIREMESVTTKTRLKKIRQSLETAKTAYRVNTATSTTFTTNCCCRIRVRKPSCNFGCSCCHAVRKCFTFRVFKCPACCSCFKCCCGCGG*	ABHD17	https://phytozome-next.jgi.doe.gov/
HORVU.MOREX.r3.7HG0722640.1	HORVU.MOREX.r3.7HG0722640	Hordeum vulgare	Barley	112509	Poaceae	Monocot	MGAVASTVAARFAFFPPSPPSYGVEPPPSPAAAAADGAVVELSGVPRRGGVEARRLPTKRGTEVVAMYVRQPGARLTLLYSHGNAADLGQMYELFVELSSHLNVNLMGYDYSGYGQSSGKPSEQNTYSDIEAAYRCLIETYGASEENIILYGQSVGSGPTLDLASRLPHLRAVVLHSPISSGLRVMYPVKHTYWFDIYKNIDKVALVKCPVLVIHGTSDDVVDCSHGRALWELSKVKYEPLWVKGGNHCNLELYPEYIKHLKKFITAIEKSPPLKDESPESSGPSDLETGSESMESSRKSTDVRDKSRSSTDHRRSTDRREKPRSSIDRKDKSRKSVDHPDKPRASVDQSDKPRKSIDRFGGMMRSVKLCNIDCFKVTSTSGS*	ABHD17	https://phytozome-next.jgi.doe.gov/
HORVU.MOREX.r3.2HG0126160.1	HORVU.MOREX.r3.2HG0126160	Hordeum vulgare	Barley	112509	Poaceae	Monocot	MVGWLKALVYGAGGMAVVGLAALVALQERLVYVPVLPGLPRAYPITPTRLRLIYEDVWLRAADGVRLHSWFLRHSPTCRGPTILFFQENAGNIAHRLECVRLMMQRLQCNVFMLSYRGYGESEGYPSQSGITKDAQAALDHLLQRKDIDTSRIVIFGRSLGGAVGSVLAKNNPDKVSALILENTFTSILDMAGIMLPFLRWFIGGSSAKGPKLLNCVVRSPWSTLDVVAEVKQPILFLSGLQDELVPPSHMRMLYDKAVEHNRNCRFVDFPSGMHMDTWISGGDRYWRTIELFLDQYAPEVESSDVSCTSEIADDDKAA*	ABHD13	https://phytozome-next.jgi.doe.gov/
Joasc.04G057000.1	Joasc.04G057000	Joinvillea ascendens	Ohe	38723	Joinvilleaceae	Monocot	MLSGCSVSSLAARFAFFPPDPATYGVRKGEGSGRLVASGVPRDNAMDVLVLDTKRGNKVVAFFLRNPRARLTVLYSHGNAADLGQLYDLLVQLKVNLRVNLMGYDYSGYGASTGKPSEENTYADIEAVYQCLETEYGISQEDLILYGQSVGSGPTLHLAARLPRLRGVVLHSAILSGLRVVCHVNFTFCFDIYKNVNKIKKVKCPVLVIHGTEDDVVNWSHGNGLWKLAREPYEPLWIKGGGHCNLELYPDYIRHLCKFVREMESITTATRLKKIRQSLQFPKKAYRVNTATTTTFTTNCCCRIRFRKPTCPSCSCAPRRSCFTFRCFRCPACLFCSCRSCYNCCCDGDAH*	ABHD17	https://phytozome-next.jgi.doe.gov/
Joasc.07G119000.1	Joasc.07G119000	Joinvillea ascendens	Ohe	38723	Joinvilleaceae	Monocot	MGGVASTVAARFAFFPPSPPSYGIEAGEAGVVVEMSGVPRRRNVEARRLATKRGTEVVALYVRQPGARLTLLYSHGNAADLGQMYELFVELSSHLNVNLMGYDYSGYGQSSGKPSEQNTYADIEAAYRCLIETYGACEENIILYGQSVGSGPTLDLASRLSRLRAVVLHSPILSGLRVMYPVKHTYWFDIYKNIDKIPLVKCPVLVIHGTADEVVDCSHGRRLWELSKVKYEPLWIKGGNHCNLELYPDYIKHLKKFVTAIEKSPPSNDQSAESSGPSDPTQTGSESMDNSRKSTDYREKSRQSTDHRHSTDRREKPRASTDRREKSRKSIDHPEKPRASVDQPEKPRKSIDRFGGMMRSVGLCNIDCFKVTASGG*	ABHD17	https://phytozome-next.jgi.doe.gov/
Joasc.08G122800.1	Joasc.08G122800	Joinvillea ascendens	Ohe	38723	Joinvilleaceae	Monocot	MGGVTSSMAAKFAFFPPDPPSYGVAEEEETPPEAAAEEEAAGKTRRVAMTQVPWKEGVEARRVRTRRGTEIIAMYVRNPKAKLTVLYSHGNAADLGKMYELFVEFSARLHVNLMGYDYSGYGQSSGKASETNTYADIEAAYKCLVEVYGTREEDIVLYGQSVGSGPTLDLATRLPHLRAVVLHSPILSGLRVMYPVKKTYWFDIYKNIEKIPLVKCPVLVVHGTNDDVVDFSHGKQLWEQSQQKYEPLWIEGGNHCNLETFPVYIRHLKKFISAIEKSPAQKDAPTESVTTLSEAPRTSSDRSEPPRNSTSQEQPPRPSTGPVDKPRRSTGRREKARSSTDKKDRSRRSLDRSDKTKDDNEQPEKPRKSFDRFGEMIRSVGLCNIDCFKEPPPPRGEAC…	ABHD17	https://phytozome-next.jgi.doe.gov/
Joasc.09G088200.1	Joasc.09G088200	Joinvillea ascendens	Ohe	38723	Joinvilleaceae	Monocot	MGGVTSTIAARFAFFPPSPPSYTVVADDATGRLLIPEISPPASTSSAAAARRRRRGDGGDAAAAEEETEVVRLRTRRGHEIVGVYVRHARASATLLYSHGNAADLGQMYGLFVELSRRLRVNLFGYDYAGYGRSTGKPTEYNTYADIEAAYNCLKEKYGAADEDIILYGQSVGSGPTIDLASRLPNLRAVVLHSPILSGLRVLYPVKRTFWFDIYKNIDKIGLVNCPVLVIHGTSDDVVDCSHGKQLWELCKVKYSPLWLSGGGHCNLELYPDYIRHLKKFVSSLGKKATKDDPKDATKKDDTSNKDTEAESSDKPQEVAKCPQISRKSLDSRVGKSKTVDVPEKPRMSSDDVDKFRRRRCLVW*	ABHD17	https://phytozome-next.jgi.doe.gov/
Joasc.11G033900.1	Joasc.11G033900	Joinvillea ascendens	Ohe	38723	Joinvilleaceae	Monocot	MGNVTSSVAARLAFFPPEPATYEVLRDGDVSGEGGGGRRLRISGLAEDAGVEVRVLATKGGSRVVAAFWRHPAARLTVLYSHGNAADLGQMLGLFLELRAHLRVNIMSYDYSGYGASTGKPSEYNTYCDIEAVYDCLKKDYGIEQEDLILYGQSVGSGPTLHLASRLQKLRGVVLHSAILSGIRVLYPVKVTLWFDIFKNIDKIKQVDCPVLVIHGTADDIVDWSHGKRLWELAKEKYEPLWIKGGGHCNLETYPEYIKHLRKFMNAMEKLAKEKPAKPPQMLQSSSITEVKHNKCLRFGKR*	ABHD17	https://phytozome-next.jgi.doe.gov/
Joasc.13G013500.1	Joasc.13G013500	Joinvillea ascendens	Ohe	38723	Joinvilleaceae	Monocot	MGGVTSSVAAKMAFFPPTPASYEVEEEAGGLVTLSGQPHRENVEVLRLPTRRGNTVVALYVRHPDAASTLLYSHGNAADLGHLYHLFLHLSFHLRVNLLGYDYSGYGQSSGKPSEQNTYADIEAAYKCLIENFGAKEEEIILYGQSVGSGPTVDLASRLPRLRAVVLHSPILSGLRVMYPVKRTYWFDIYKNIDKIPQVNCPVLIIHGTADEVVDWSHGKQLWELCKEKYEPLWLKGGKHCDLELFPEYLKHLKKFIHTVEKSPSHRHAWRKSVDRIEPSRKSTDCFEPSRKSTDRKEKPRPSTDRLRTCEHRYSNVEKMDKIKISFDHVEKSRRSVDIFERPKKNIEQLERGRKSVDRLDRIWAG*	ABHD17	https://phytozome-next.jgi.doe.gov/
Joasc.01G036500.1	Joasc.01G036500	Joinvillea ascendens	Ohe	38723	Joinvilleaceae	Monocot	MVGWLKALAYGAGSMVVVGMAALVALQERLVYVPVLPGLARAYAITPARLRLMYEDVWLRAADGVRLHSWFIRHSPSCRGPTILFFQENAGNIAHRLEFVRLMMQRLQCNVFMLSYRGYGESDGYPSQEGIINDAQAALDHLAQRKDIDTSRIVVFGRSLGGAVGAVLAKKNPDKVSALILENTFTSILDMAGIMLPFLKWFIGGSASKGPKLLNCLVRSPWSTLDIVGQVKQPILFLSGLQDELVPPSHMRLLYAKAFEQNKNCRFVDFPSGMHMDTWISGGDRYWRTLQLFLDQYAPEAQNCDASCMTDDPDDDAAAR*	ABHD13	https://phytozome-next.jgi.doe.gov/
Kalaxd.01G222900.1	Kalaxd.01G222900	Kalanchoe laxiflora	Milky Widow's Thrill	1670617	Crassulaceae	Eudicot	MGGVTSSMAAKLAFFPPNPPNYKLVKDAATGLLLLDPFPHRENVDVLKLRNRRGNEIVAVYVRYPMATTTLLYSHGNAADIGQMYELFIELSIHLKVNIFGYDYSGYGQSTGKPSENSTYADIEAAYRCLEETYGTKQEDIILYGQSVGSGPTVDLAARLPRLKAIVLHSPILSGLRVMYPVKHTYWFDIYKNVDKIQSVKCPVLVIHGTADEVVDWSHGKKLWELCQVRYEPLWIKGGNHCDLEVYPDYLKHLKKFVATVERASYKRMLVGRKSIEHVEKSRSSTESVEPPRKSMSSRDKSKKSMECFEPPRKSMDSRDKSRKSSECLEPPRRSIDSRDKPRRSVDRSDKLRTFDFNFSNLDISEKTRMSCSQMDRPQKSLEYFEKSRKSIDHQLERG…	ABHD17	https://phytozome-next.jgi.doe.gov/
Kalaxd.01G253500.1	Kalaxd.01G253500	Kalanchoe laxiflora	Milky Widow's Thrill	1670617	Crassulaceae	Eudicot	MGGATSSMAAKFAFFPPDPPSYGVVKDEESGRLRMTAAGTEREGVEVLRVRTRRGNEIVVVYVKNLNAELTLLYSHGNAADVGQMLNVFVELSLHLGVSLMGYDYSGYGQSSGKPTEQDTYADIEAVYKCLDETYGVKEENIILYGQSVGSGPTIDLASRLPGLRAVVLHSPILSGLRVMYPVKKTFWFDIYKNIDKIALVCCPVLVIHGTEDEVVDWSHGKQLWDLCKEKYEPLWIKGGSHCNLELYPEYLRHLKKFISAVEKVQSHKTEASSGKETDQPKESSSSEPLEEKNKPNTSRTEKLKARHSTGQQRDTKPRLSFSKEKPQSSTEKREKARKSCEQCPSNGRLSTYQPEKARNSFDRLGDMVRSVSLCNADCFKPTPAEA*	ABHD17	https://phytozome-next.jgi.doe.gov/
Kalaxd.04G107700.1	Kalaxd.04G107700	Kalanchoe laxiflora	Milky Widow's Thrill	1670617	Crassulaceae	Eudicot	MGGVTSSIAAKFAFFPPTPPSYTLIADQSPSRFLIPEVPTREGVDVLKLRTRRGTEIVAVHVKHHKPTATLLYSHGNAADLGQMFPLFVELSLRLRINVMGYDYSGYGQSTGKPTEYNTYADIDAAYKCLKEQYGVEDEQLILYGQSVGSGPTVDLASRLGNLRGVVLHSPILSGLRVLYPVKRTYWFDIYKNIDKIGLVNCPVLVIHGTADEVVDCSHGKQLHELCKDKFEPLWLNGGGHCNLEFYPEFIKHLKKFVQAVGKPRATDGPQKTIGEADREIKPPENESSDGHEKGGVPEIARNSLDSRLDKSKKFNKPEKSRMSTDQVDRFRRKKGLVW*	ABHD17	https://phytozome-next.jgi.doe.gov/
Kalaxd.07G037600.1	Kalaxd.07G037600	Kalanchoe laxiflora	Milky Widow's Thrill	1670617	Crassulaceae	Eudicot	MGCVLSQLAAKFAYFPPSPPTYQVEQLENGKLAAVSTSMPIDNNASLDVLRLPTKRGNKIVAFYLRNPYARLTLLYSHGNAADLGQLYDLFVQLKINLRVNLIGYDYSGYGASTGKPSEYNTYADIEAVYECLESEYGVSQENLILYGQSVGSGPTLHLAAKLPRLRGVVLHSAILSGLRVLCHENFSFCCDIYRNISKIRKVKCPVLVIHGTEDEVVHWLHGNGLWKRAREPYEPLWIKGGGHCNLELYPDYIRHLCKFIQEMENMNTKTRLKKIRQNANQRSNKTCCRISICSLPKSFTCSRPKRRKCFWRPKCPKCSKPKCVSCCMPRPTCSNCCFPRPSCTSCCLPRTHCTNCCCLPWPKWPECSRPRCGNCSCWPCFCCPGTSLRSNTNNPNE*	ABHD17	https://phytozome-next.jgi.doe.gov/
Kalaxd.10G106300.1	Kalaxd.10G106300	Kalanchoe laxiflora	Milky Widow's Thrill	1670617	Crassulaceae	Eudicot	MVALPSCHRIVFLVKGFVDLENLGLFFFSFSFLLWLVDVVMGGVASSMAAKMAFFPPNPPNYTLVDDAATGLLLLDPFPHIENVDVLKLRNSRGNEIVAVYVRYPMATTTLLYSHGNAADIGQMYELFVELSIHLKINIFGYDYSGYGQSTGKPSENSTYADIEAAYRCLEETYGAKQEDIILYGQSVGSGPTVDLAARLPHLKAIVLHSPILSGLRVMYPVKHTYWFDIYKNIDKIQYAKCPALVIHKSLGHIEKSRKSIDPQLERGGKDIDWSNKRSGYRLHVAYDH*	ABHD17	https://phytozome-next.jgi.doe.gov/
Kalaxd.11G131700.1	Kalaxd.11G131700	Kalanchoe laxiflora	Milky Widow's Thrill	1670617	Crassulaceae	Eudicot	MGNVTSSVAARFAFFPPDPPTYDVLAGPDGTITFSGLTADKNVSVHLLETKGGNKIVSTFWKHPFARFTLLYSHGNAADLGQMMDLFVEFRAHLRVNVMSYDYSGYGASTGKPSEFDTYYDIEAVYDCLKRDHGVKQEDLIVYGQSVGSGPTLHLAARLQRLRGVILHSAILSGIRVIYPVKLTFWFDIFKNIDKIRQVTCPVLVIHGTNDEIVDFSHGKRLWELAKEKYEPLWVKGGGHCNLETYPEYIKHLRKFINSLEKMSLKKPKKELAPNPSIADGRHNRCLRFGIR*	ABHD17	https://phytozome-next.jgi.doe.gov/
Kalaxd.17G072900.1	Kalaxd.17G072900	Kalanchoe laxiflora	Milky Widow's Thrill	1670617	Crassulaceae	Eudicot	MGNVTSSVASRFAFFPPDPPTYDVLAEPDGRVVFSGLAADKNVNVHLLDTKGGNRVVANFWKHPFARFTLLYSHGNAADLGQMMELFVELRAHLKVNIMSYDYSGYGASTGKPSEFDTYYDIEAVYNCLKRDYGVKQEDLIIYGQSVGSGPTLHLAARLQRLRGVVLHSAILSGIRVIYPVKLTFWFDIFKNIDKIRQVTCPVLVIHGRDEIVDFSHGKRLWELAKEKYEPLWVNGGGHCNLETYPEYIKHLRKFIKALEKMSLQKPKKEPAPSPSITDDRNFRCLRFGIR*	ABHD17	https://phytozome-next.jgi.doe.gov/
Kalaxd.18G039200.1	Kalaxd.18G039200	Kalanchoe laxiflora	Milky Widow's Thrill	1670617	Crassulaceae	Eudicot	MGGMTSSMAAKFAFFPPTPPTYTLVTDDLTGLLLLSPFPHRENVEVLKLPTRRGSEIVAVFIRYPMARSTLLYSHGNAADLGQMYGLLIELSIHLRVNLLGYDYSGYGQSTGKPSEQNTYADIEAAYKCLEESYGVKQEDIILYGQSVGSGPTLDLAARLPDLRAVALHSPILSGLRVMYPVKRTYWFDIYKNIDKIPLVNCPVLIIHGTADEVVDCSHGRQLWELCKEKYEPLWVQGGNHSDLELFPEYIKHLKKFVSTVEKPPSQRHSTRKSVDQSRKSTDVLGLSRKSTDRRDKMRKSVDKREKHKNEERIEKSRKSVDCQPEPARNSVDSLANPCEPGDPLSKK*	ABHD17	https://phytozome-next.jgi.doe.gov/
Kalaxd.01G111600.1	Kalaxd.01G111600	Kalanchoe laxiflora	Milky Widow's Thrill	1670617	Crassulaceae	Eudicot	MVSYVSAVLYGVGGLVVAGMALLVAFQERLVYVPVLPGLTKAYPMTPARLRLVYEDVWLRSSDGVRLHAWFIKLFPDCRGPTILFFQENAGNLNSSQKDIAHRLEMVRIMLERLQCNVFMLSYRGYGASDGSPSQQGIIKDAQAALDHLHQRTDIDTSRIVVFGRSLGGAVGTVLTKNNPDKVAGLILENTFTSILDMAGILLPFLKWFIGGSGAKGFKVLNCVVRSPWSTIDIIGQVKQPILFLSGLQDEMVPASHMQMLYAKAAAHNNRCLFVEFPTGMHMDTWLAGGDRYWRTIKLYLEQNVPEKK*	ABHD13	https://phytozome-next.jgi.doe.gov/
Lcu.2RBY.2g051000.1	Lcu.2RBY.2g051000	Lens culinaris	lentil	3864	Fabaceae	Eudicot	MGGVTSSIAAKFAFFPPQPPSYTVVVSETSTGNDSPATIKLSIPEVPMKENVDIVKLKTRRGNEIAAVYVKYHRPACTMLYSHGNAADLGQMFELFVELSNRLRLNVMGYDYSGYGQSTGKPSEYNTYADIEAAYKCLKEQYGVKDEQLILYGQSVGSGPTLDLASRISELRGVVLHSPILSGLRVLYPVKRTYWFDIYKNIDKIGMVKCPVLVIHGTADEVVDVSHGKQLWELCKVKHEPLWVSGGGHCNLELYPEFIKHLKKFVQTVGKPKATTANGSEKDTVETENQGNKASKESEPGTSSTSELSTEIPEASRNSLDSRLKKSKKPDKPEKSRMSTDHVDRFRRRKGLVW*	ABHD17	https://phytozome-next.jgi.doe.gov/
Lcu.2RBY.3g040810.1	Lcu.2RBY.3g040810	Lens culinaris	lentil	3864	Fabaceae	Eudicot	MGGVTSSMASKLAFFPPNPPSYKLVKEEVTDLLLMEPFPHRENVEVLQLRNRRGTEIVAMYVRHPMAKSTVLYSHGNAADIGQMYELFVELSIHLRVNLIGYDYSGYGQSSGKPSETNTYADIEAVYKYLEENYGAKQEDIILYGQSVGSGPTLDIAARLPQLRAVILHSPILSGLRVMYPVKKTYWFDIYKNIDKIPLVKCPVLVIHGTADEVVDCSHGKRLWELCQQKYEPLWLKDGNHCNLELYPEYLRHLRRFISTVEKSPPQRLSFRRSVDKVEQSRGSTNISEKPRKSMEKPRKSTDCRDKPPKSSDRTEKQKYHEFKFKNSDKLDKLKVQFDQTERSTERSRRSVEYNNDKSRSIEFQEKSRRSVDVQFERPGKSIDWLDKIRAT*	ABHD17	https://phytozome-next.jgi.doe.gov/
Lcu.2RBY.5g014630.1	Lcu.2RBY.5g014630	Lens culinaris	lentil	3864	Fabaceae	Eudicot	MGCMVSQLASKFAFFPPSPPTYQLKNRDDGKLTVVSTASPIPHPDDNSLDVLLVDTKHGNKIVAFYLKNPYARLTLLYSHGNAADLGQLYDLFVQLKVNLRVNLMGYDYSGYGASTGKPSESSTYADIEAIYECLETEYGVSQEDVILYGQSVGSGPTLHLAAKLPRLRGVVLHSGILSGLRVLCHVKFSFCFDIYKNINKIKKVKCPVLVIHGTEDDVVNWLHGNRLWKMASESYEPLWIKGGGHCNLELYPEYIRHLCKYIQEMENMTTQKRLKKIQQNLDSQPKSNACYACTCRGMKCCCSCKCKLPKCSGCCSCINFSLSINCPDCCCKPSCFKCCRVPKLTNCFGSSCCTECSRPSCCSLKCSLPCCYPKCGRPSCCMSCFCWQCFMGKHNGRN…	ABHD17	https://phytozome-next.jgi.doe.gov/
Lcu.2RBY.6g005370.1	Lcu.2RBY.6g005370	Lens culinaris	lentil	3864	Fabaceae	Eudicot	MGAVTSSMAAKFAFFPPNPPSYGIGVDEATGKNKITGVSTRENVDVLKLCTKRANSIVALYIKNTSASLTVLYSHGNAADLGQMYELFSELSIHLRVNLLCYDYSGYGQSSGKPSEQNTYADIEAAYKCLIEMYGAKEEDIILYGQSVGSGPTTDLASRLPNLRAVILHSPILSGLRVMYPVKRTYWFDIYKNIDKIPLVNCPVLVIHGTADDVVDCSHGKQLWEHCKEKYEPLWVKGGNHCDLELYPQYIKHLKKFIAAIEKSSRQRTEPGPAPDQLDIPRNSKDFREKPRPSMDLRENSRRSIEFKDKSRISTDLKEKSRSGVDKRDKSRKSVDRSDKVINGADIPEKARNSIDRFGGMVRSVGLCNIDCFRPSATHA*	ABHD17	https://phytozome-next.jgi.doe.gov/
Lcu.2RBY.6g013550.1	Lcu.2RBY.6g013550	Lens culinaris	lentil	3864	Fabaceae	Eudicot	MGGVTSSMAAKFAFFPPNPPSYNLVKDELTSLLLITPFPHRENVEILKLPTRRGTEIVALYVRHPMATSTLLYSHGNAADLGQMYELFIELSIHLRVNLMGYDYSGYGQSSGKPSEQNTYSDIEAVYKCLEESYGAKQEDIILYGQSVGSGPTLEIAARLPQLRAVVLHSPILSGLRVMYPVKRSYWFDIYKNIDKIPLVNCPVLIVHGTSDEVVDCSHGKQLWELCKEKYEPLWLKGGNHCDLELFPEYIRHLKKFIITIEKSPSQRYSFRRSTDQQFEQPRKSTDIFEVSRKSTDRREKPRKSIDKPEKVKNLSSSNGGDMLEKLRMTFDHKERSRRSVDCHEKSRKSVDHQLEKGRKSVDRLDRIRTG*	ABHD17	https://phytozome-next.jgi.doe.gov/
Lcu.2RBY.7g073620.1	Lcu.2RBY.7g073620	Lens culinaris	lentil	3864	Fabaceae	Eudicot	MVSYINILFYGVGGLVVAGMALLVAFQEKLVYVPVLPGLTKSYAINPSRLRLTYEDVWLSSSDGVRLHAWFIKLFPDSRGPTILFFQENAGNIAHRLEMVRIMLDKLQCNVFMLSYRGYGASEGYPSQQGIIKDAQAALDHLSQRSDIDTSRIVVFGRSLGGAVGAVLTRNNPDKVAGLILENTFTSILDMAGVLLPFLKWVIGGSGSKGPKLLNFVVRSPWSTIDVVGEIKQPILFLSGLLDEMVPASHMQMLYAKAATRNNQCLFVEFPTGMHMDTWMTGGDHYWRTVQQFLEQHAPEKNEDRSSPNGNDAGAR*	ABHD13	https://phytozome-next.jgi.doe.gov/
Ler.1DRT.2g051120.1	Ler.1DRT.2g051120	Lens ervoides	wild lentil	41257	Fabaceae	Eudicot	MGGVTSSIAAKFAFFPPQPPSYTVVVSETSTGNDSPATIKLSIPEVPMKENVDIVKLKTRRGNEIAAVYVKYHRPACTMLYSHGNAADLGQMFELFVELSNRLRLNVMGYDYSGYGQSTGKPSEYNTYADIEAAYKCLKEQYGVKDEQLILYGQSVGSGPTLDLASRISELRGVVLHSPILSGLRVLYPVKRTYWFDIYKNIDKIGMVKCPVLVIHGTADEVVDVSHGKQLWELCKVKHEPLWVSGGGHCNLELYPEFIKHLKKFVQTVGKPKATTANGSEKDTVETENQGNKASKESEPGTSSTSELSTEVPEASRNSLDSRLKKSKKPDKPEKSRMSTDHVDRFRRRKGLVW*	ABHD17	https://phytozome-next.jgi.doe.gov/
Ler.1DRT.3g043280.1	Ler.1DRT.3g043280	Lens ervoides	wild lentil	41257	Fabaceae	Eudicot	MGGVTSSMASKLAFFPPNPPSYKLVKEEVTDLLLMEPFPHRENVEVLQLRNRRGTEIVAMYVRHPMAKSTVLYSHGNAADIGQMYELFVELSIHLRVNLIGYDYSGYGQSSGKPSETNTYADIEAVYKYLEENYGAKQEDIILYGQSVGSGPTLDIAARLPQLRAVILHSPILSGLRVMYPVKKTYWFDIYKNIDKIPLVKCPVLVIHGTADEVVDCSHGKRLWELCQQKYEPLWLKDGNHCNLELYPEYLRHLRRFISTVEKSPPQRLSFRRSVDKVEQSRGSTNISEKPRKSMEKPRKSTDCRDKPPKSSDRTEKQKYHEFKFKNSDKLDKLKVQFDQTERSTERSRRSVEYNNDKSRSIEFQEKSRRSVDVQFERPGKSIDWLDKIRAT*	ABHD17	https://phytozome-next.jgi.doe.gov/
Ler.1DRT.6g006430.1	Ler.1DRT.6g006430	Lens ervoides	wild lentil	41257	Fabaceae	Eudicot	MGAVTSSMAAKFAFFPPNPPSYGIGVDEATGKNKITGVSTRENVDVLKLCTKRANSIVALYIKNTSASLTVLYSHGNAADLGQMYELFSELSIHLRVNLLCYDYSGYGQSSGKPSEQNTYADIEAAYKCLIEMYGAKEEDIILYGQSVGSGPTTDLASRLPNLRAVILHSPILSGLRVMYPVKRTYWFDIYKNIDKIPLVNCPVLVIHGTADDVVDCSHGKQLWEHCKEKYEPLWVKGGNHCDLELYPQYIKHLKKFIAAIEKSSRQRTEPGPAPDQLDIPRNSKDFREKPRPSMDLRENSRRSIEFKDKSRISMDLKEKSRSGVDKRDKSRKSVDRSDKVINGADIPEKARNSIDRFGGMVRSVGLCNIDCFRPSATHA*	ABHD17	https://phytozome-next.jgi.doe.gov/
Ler.1DRT.6g015510.1	Ler.1DRT.6g015510	Lens ervoides	wild lentil	41257	Fabaceae	Eudicot	MGGVTSSMAAKFAFFPPNPPSYNLVKDELTSLLLITPFPHRENVEILKLPTRRGTEIVALYVRHPMATSTLLYSHGNAADLGQMYELFIELSIHLRVNLMGYDYSGYGQSSGKPSEQNTYSDIEAVYKCLEESYGAKQEDIILYGQSVGSGPTLEIAARLPQLRAVVLHSPILSGLRVMYPVKRSYWFDIYKNIDKIPLVNCPVLIVHGTSDEVVDCSHGKQLWELCKEKYEPLWLKGGNHCDLELFPEYIRHLKKFIITIEKSPSRRYSFRRSTDQQFEQPRKSTDIFEVSRKSTDRREKPRKSIDKPEKVKNLSSSNGGDMLEKLRMTFDHKERSRRSVDCHEKSRKSVDHQLEKGRKSVDRLDRIRTG*	ABHD17	https://phytozome-next.jgi.doe.gov/
Ler.1DRT.5g016400.1	Ler.1DRT.5g016400	Lens ervoides	wild lentil	41257	Fabaceae	Eudicot	MGCMVSQLASKFAFFPPSPPTYQLKNRDDGKLTVVSTASPIPHPDDNSLDVLLVDTKHGNKIVAFYLKNPYARLTLLYSHGNAADLGQLYDLFVQLKVNLRVNLMGYDYSGYGASTGKPSESSTYADIEAIYECLETEYGVSQEDVILYGQSVGSGPTLHLAAKLPRLRGVVLHSGILSGLRVLCHVKFSFCFDIYKNINKIKKVKCPVLVIHGTEDDVVNWLHGNRLWKMASESYEPLWIKGGGHCNLELYPEYIRHLCKYIQEMENMTTQKRLKKIQQNMDSQPKSNACYACTCRGMKCCCSCKCKLPKCSGCCSCINFSLSINCPDCCCKPSCFKCCCVPKLTNCFGSSCCTECSRPSCCSLKCSLPCCYPKCGRPSCCMSCFCWQCFMGKHNGRN…	ABHD17	https://phytozome-next.jgi.doe.gov/
Ler.1DRT.7g080850.1	Ler.1DRT.7g080850	Lens ervoides	wild lentil	41257	Fabaceae	Eudicot	MGNVTGPVAAKFAFFPPEPPTYEVLKTNDGVTVFSGTSDKNVDVHILDTKVGNKIVATLWKHPFARFTLLYSHGNAADLGQMVDLFIELRAHLRVNIMSYDYSGYGRSTGKPSEFNTYYDIEAVFDVLKSGYGFKQEDLILYGQSVGSGPTLHLASKLPKLRGVVLHSAILSGLRVLYPVKVTFWFDIFKNIDKIRHVNCPVFVIHGTEDEIVDCSHGKRLWELSKQKYNPLWVKGGGHCNLETFPEYIKYLRKFINAMEKISLTCQSSKQVTQSPSITESKNNKCLGFVKR*	ABHD17	https://phytozome-next.jgi.doe.gov/
Ler.1DRT.7g075750.1	Ler.1DRT.7g075750	Lens ervoides	wild lentil	41257	Fabaceae	Eudicot	MVSYINILFYGVGGLVVAGMALLVAFQEKLVYVPVLPGLTKSYAINPSRLRLTYEDVWLSSSDGVRLHAWFIKLFPDSRGPTILFFQENAGNIAHRLEMVRIMLDKLQCNVFMLSYRGYGASEGYPSQQGIIKDAQAALDHLSQRSDIDTSRIVVFGRSLGGAVGAVLTRNNPDKVAGLILENTFTSILDMAGVLLPFLKWVIGGSSSKGPKLLNFVVRSPWSTIDVVGEIKQPILFLSGLLDEMVPASHMQMLYAKAATRNNQCLFVEFPTGMHMDTWMTGGDHYWRTVQQFLEQHAPEKNEDRSSPNGNGNFFFHDVFPN*	ABHD13	https://phytozome-next.jgi.doe.gov/
Lj1g0006968.1	Lj1g0006968	Lotus japonicus		34305	Fabaceae	Eudicot	MAVETKLSSPRFRFAILPPPLAIRLLMGGQTKAKAVADAEYRADSEVRILRARLAARVAAEAVEERGLTSTGREPSRRSPPHGLFYISYNQSLSKCQIEFSPYFVEENYGAKQEDIILYGQFVGSGPTLDLAARLPRLRAVVLHSPILSGLKNIDKIPLVKCPLPLPSASNSCKYSSLLRWIGHYYFGIADEVVDCSHGKQLWELCQQKYEPLWIKGGNHCNLELYPEYLRHLRKFISTVEKSPSQRVSFRRSVDRVEQSRGSTDCFETPRKEY*	ABHD17	https://phytozome-next.jgi.doe.gov/
Lj1g0009132.1	Lj1g0009132	Lotus japonicus		34305	Fabaceae	Eudicot	MGGVTSSMAAKLAFFPPNPPSYKLVKEEATELLLMDAFPHRENVEVLKFPNRRGTEIVAVYVRHPMAKSTILYSHGNAADIGQMYELFVELSIHLRVNLMGYDYSGYGQSSGKPSEHNTYADIEAVYKYLEENYGAKQEDIILYGQSVGSGPTLDLAARLPRLRAVVLHSPILSGLRVMYPVKRSYWFDIYKNIDKIPLVKCPVLVIHGTADEVVDCSHGKQLWELCQQKYEPLWIKGGNHCNLELYPEYLRHLRKFISTVEKSPSQRVSFRRSVDRVEQSRGSTDCFETPRKSTEKRDKPRKSTERIEKLKFHEYKFNNAEKLEKLRVQFDQTERSRRSVEYSDKSRSIEFQDKSRRSVDVQFERPRKSIDWLDRIRAS*	ABHD17	https://phytozome-next.jgi.doe.gov/
Lj1g0021974.1	Lj1g0021974	Lotus japonicus		34305	Fabaceae	Eudicot	MGGVTSSMAAKFAFFPPNPPSYKLITDELTELLLITPFPHRENVEILKLPTRRGTEIVAVYVRHPMATSTLLYSHGNAADLGQMYELFIELSIHLRVNLMGYDYSGYGQSSGKPSEQNTYSDIEAVYKCLEESYGAKQEDVILYGQSVGSGPTLDLAARLPQLRAVVLHSPILSGLRVMYPVKRTYWFDIYKNIDKIPLVNCPVLVIHGTSDEVVDCSHGKQLWELCKEKYEPLWLKGGNHCDLELFPEYIRHLKKFIATVEKSPSQRFSFRRSTDQYEQPRKSTDVFEVSRKSTDRREKPRKSTEKLKSLSNSNGSDMLEKLRMSFDHKERSRRSVDCHEKSRKSVDHQLEKGRKSVDRLDRIRSG*	ABHD17	https://phytozome-next.jgi.doe.gov/
Lj2g0002356.1	Lj2g0002356	Lotus japonicus		34305	Fabaceae	Eudicot	MGCMVSQLAAKFAFFPPSPPTYQLKKRDDGKLTVVSAASPSVPIPHADDSSLDVLLVDTKHGNKIVAFYLKNPYARLTLLYSHGNAADLGQLYDLFVQLKVNLRVNLMGYDYSGYGASTGKPSESSTYADIEAIYECLESEYGVGQEDIILYGQSVGSGPTLHLAAKLPRLRGVVLHSGILSGLRVLCHVKFSFCFDIYKNINKIKKVKCPVLVIHGTEDDVVNWLHGNGLWKMARESYDPLWIKGGGHCNLELYPDYIRHLCKFIQEMESITTEKRLKKLRQSQGPQSNSSSCFSCSCCRMKCCSNNCTGCSNCSCINPECCNCSCINPECFNCSCINCSCSLKCTQCCCLPSCIKCCHLPKFSTCFGSSCCTKCSRPSCCFKCCCNLRCARPSCCCM…	ABHD17	https://phytozome-next.jgi.doe.gov/
Lj2g0002905.1	Lj2g0002905	Lotus japonicus		34305	Fabaceae	Eudicot	MGGVTSSIAAKFAFFPPQPPSYTVVAVSETTAASESSSPPPTRFSIPEVPRKDNVDVLKLRTRRGNEIVAMYVKYHKPTCTLLYSHGNAADLGQMFELFVELSNRLRLNVMGYDYSGYGQSTGKPTECNTYADIDAAYKCLKEQYGVKDEKLILYGQSVGSGPTLDLASRVPELRGVVLHSPILSGLRVLYPVKRTYWFDIFKNIDKIGMVKCPVLVIHGTSDEVVDVSHGKQLSELSKVKYEPLWVSGGGHCNLELYPEFIKHLKKFVLSIGKSKATANGSSEKDRKESENQGKDSKESESGTSCTTELSTEHPEVSRNSLDSRLEKSKKSDKPEKSRMSTDHVDRFRRRKRLVW*	ABHD17	https://phytozome-next.jgi.doe.gov/
Lj2g0012992.1	Lj2g0012992	Lotus japonicus		34305	Fabaceae	Eudicot	MGAVTSSMAAKFAFFPPDPPSYTLAEGEAGLKMVMTDVVTRENVDVLKVVTARGNSVVAMYVKNPAASLTLLYSHGNAADLGQMYELFCELSLHLRVNLIGYDYSGYGRSSGKPSEQNTYADIEAVYKCLQQKYGAKEEDIVLYGQSVGSGPTTDLATRLPNLRAAILHSPILSGLRVMYPVKRTYWFDIYKNIDKIPFVNCPVLVIHGTADDVVDCSHGKQLWEHCKQKYEPLWIKGGNHCDLELFPQYIKHLKKFIAAIEKSPHQKTGSGSVPHSLDKPRNSTDFREKSRPSMDVRENSRSIDYKEKPSATSDQKEKSRANIDKKDKSRKSLDRPEKAYNGSDMPEKARNSIDRFGEMVRSVGLCNIDCFRPTATHA*	ABHD17	https://phytozome-next.jgi.doe.gov/
Lj4g0000470.1	Lj4g0000470	Lotus japonicus		34305	Fabaceae	Eudicot	MGGVTSSMAAKLAFFPPNPPSYKVVKEAETGLLALEPFPKRENVDVVKFKTRRGAEIVAVYVRHPMAKSTVLYSHGNAADIGQMYELFLELSLNLRVNLFGYDYSGYGQSSGKPSENSTYADIEAAYKCLENKYGTKQEDIILYGQSVGSGPTLDLAVRLPQLRAVVLHSPILSGLRVMYPVKRTYWFDIYKNIDKIPLVKCPVLVIHGTADEVVDCSHGKQLWELCQEKYEPLWVKGGNHCNLELYPEYLRHLQKFISTIEKSPTQRPSFLRSMDRFEESRKSVDCFEAPRMSTDQRDKPRKSTDWKEKLKFHEYKLNNVEKIEKSRISCDHRSPRNTEHHDNKSRKSVDVQFGRARKSIDWLDRIRAR*	ABHD17	https://phytozome-next.jgi.doe.gov/
Lj4g0017079.1	Lj4g0017079	Lotus japonicus		34305	Fabaceae	Eudicot	MGNVTGTVAAKFAFFPPEPPTYDVYREQDGTAVFSGITADKNVDVHVLETKGGNRVVATFWKHPFARFTFLYSHGNAADLGQMHDLFIELRAHLRVNIMSYDYSGYGASTGKPSELNTYYDIEAVYNCLKNEYKLKQEDLILYGQSVGSGPTLHLASKLQRLRGVVLHSAILSGLRVLYPVKMTFWFDIYKNLDKIRHVNCPVFVIHGTNDDIVDLSHGKRLWELSKEKYDPLWVKGGGHCNLETFPEYLKYLRKFINAMEKLAITRPTNKQLTQNPSITEARHNKCLRFGKKVT*	ABHD17	https://phytozome-next.jgi.doe.gov/
Lj4g0027115.2	Lj4g0027115	Lotus japonicus		34305	Fabaceae	Eudicot	MVSYMNILLYGVGGLVVAGMALLVALQEKLVYVPVLPGLTKSYAINPSRLRLTYEDVWLSSSDGVRLHSWFIKLFPDCRGPTILFFQENAGNIAHRLEMVRIMLQQLQCNIFLLSYRGYGASDGYPSQHGITKDAQAALDHLSQRSDIDTSRIVVFGRSLGGAVGAGLTKNNPDKVAALILENTFTSILDMAGVLLPFLKWFIGGSGSKGPRLLNFLVRSPWSTIDVVGKIKQPILFLSGLQDEMIPPSHMQMLYAKAATHNNQCLFVEFPTGMHMDTWMTGGDRYWSTVREFLEQHVPEKKEDGSSQNGNATKSSL*	ABHD13	https://phytozome-next.jgi.doe.gov/
Lalb_Chr02g0158091	Lalb_Chr02g0158091	Lupinus albus	White Lupin	3870	Fabaceae	Eudicot	MGGVTSSMAAKFAFFPPNPPSYNLITDEITGLFILSTFPHRENVEILKLPTRRGTEIVAIYIRHPMATSTLLYSHGNAADLGQMYQLFIELSIHLRVNLMGYDYSGYGQSTGKPSEHNTYADIEAAYKCLEENYGTKQEDIILYGQSVGSGPTLDLAARLPQFRAVVLHSPILSGLRVMYPVRRSYWFDIYKNIDKIPQVSCPVLIIHGTSDEVVDCSHGKQLWELCKEKYEPLWLKGGNHCDLELFPEYMRHLKKFISTVEKSPSQRFSFRRSIDQFEQPRKSTDIFEVSRKSTDHRENPRQSTDRPEKLKNLSSNTDKLEKLRMSFDHKERSRRSVDCHEKSRKSVDHQLEKARKSVDRLDRIRT*	ABHD17	https://phytozome-next.jgi.doe.gov/
Lalb_Chr02g0158151	Lalb_Chr02g0158151	Lupinus albus	White Lupin	3870	Fabaceae	Eudicot	MGGVTSSIAAKFAFFPPQPPSYTVVADESEAATVESGKVYNIPEVPKKENVEVVKLRTRRGNEIVGVYVKYHRPTSTMLYSHGNAADLAQMFELFVELSNRLRINVMGYDYSGYGQSTGKPTECNTYSDIDAAYKCLKEQYGVKDEQLILYGQSVGSGPTLDLASQIPELRGVVLHSPILSGLRVLYPVKRSYWFDIYKNIDKIGMVKCPVLVIHGTADEVVDVSHGKQLWELSKVKYEPLWVSGGGHCNLELYPEFIKHLKKYVQTVGKSKANANGPKKDTVETEDQGKPSKESEVATSNAPEMITDIPEASRNSLDSHLEKSKKPKNPEKSRMSTDHVDRFRRRKGLVW*	ABHD17	https://phytozome-next.jgi.doe.gov/
Lalb_Chr05g0215741	Lalb_Chr05g0215741	Lupinus albus	White Lupin	3870	Fabaceae	Eudicot	MGCMVSQLASKFAFFPPSPPTYQLQKREDGNLTVVSTVSPVVSIQKAVDENSLDVLVVDTKHGNKIVAFYLKSPYARLTLLYSHGNAADLGQLYDLFVQLRVNLRVNLMGYDYSGYGASTGKPSESSTYADIEAIYECLETEYGVSQEDVILYGQSVGSGPTLHLAAKLPRLRGVVLHSGILSGLRVLCHENFTFCFDIYKNVNKIKKVKCPVLVIHGTDDDVVNWLHGNRLWKMARESYDPLWIKGGGHCNLELYPDYIRHLCKFIQEMENLTTEKHLKKIRQNVNLKTGSDIGSCCTCCGERCCTFTCPTCSECYCMNGSWSINCPECCKPIKCFRLPKLSNCFGPCCCIRCSRPSCCVKCSMPSCCYPKCARPRCCCMSCFGWKCCVGKHNGAKGK…	ABHD17	https://phytozome-next.jgi.doe.gov/
Lalb_Chr08g0233911	Lalb_Chr08g0233911	Lupinus albus	White Lupin	3870	Fabaceae	Eudicot	MGNVTGTVAAKFAFFPPDPPTYEVVKDEHGGYVLSGVTEDKNVNVHVLETKGGNKIVATFWKHPYARFTFLYSHGNAADLGQMHELFIELRAHLRINIMSYDYSGYGASTGKPSEFNTYYDIEAVYDCLKNEYETKQEDIILYGQSVGSGPTIHLATKLHNLRAVAIHSGILSGLRVLYPVKMTFWFDIFKNIDKIRHVNCPVLVIHGTNDDIVDVSHGKRLWELSKEKYEPLWVKGGGHCNIETFPEYLKHLRKFLNAMEKLTITGQTNKQLTQNPSFSENKNIKCLRFSKK*	ABHD17	https://phytozome-next.jgi.doe.gov/
Lalb_Chr08g0236891	Lalb_Chr08g0236891	Lupinus albus	White Lupin	3870	Fabaceae	Eudicot	MGGVTSSMAAKLAFFPPNPPSYNLVKEQVTGLFLLNPFPHRENVQVLNFPNRRGNEIVAIYVTHSMAKTTILYSHGNAADIGQMYELFIQLSIHLRVNIMGYDYSGYGQSSGKPSEHNTYADIEAAYKYLEENYGAKQEDIILYGQSVGSGPTLDLASRLPRLRAVVLHSPILSGLRVMYPVKRTYWFDIYKNIDKIPLVKCPVLVIHGTADEVVDCSHGKQLWELCQQKYEPLWLRGGNHCNLELYPEYLRHLRKFISTVEKSPSQRLSFRRSTEQSRGSVDFFETPRNSTDQRDKPRKSTDRKDKPRKSTDQKDKPRKSTDRTDKLKFHEHKVNNPENLENFRVHFDQMERSRRSIGYDKLRTIEYQDKSRRSVDVQFDRPRKSIDWLDRTRAG*	ABHD17	https://phytozome-next.jgi.doe.gov/
Lalb_Chr09g0325471	Lalb_Chr09g0325471	Lupinus albus	White Lupin	3870	Fabaceae	Eudicot	MGCMVSQLASKFAFFPPSPPTYQLKKWDDGKLTVVSTASPAVSIPNAADDNSLDVLVVDTKHGNKIVAFYLKNPYARLTLLYSHGNAADLGQLYDLFVQLKVNLRVNLMGYDYSGYGASTGKPSESSTYADIEAIYECLETEYGVSQEDVILYGQSVGSGPTLHLAAKLPRLRGVVLHSAILSGLRVLCHVNFTFCFDIYKVYITLLIMKRNL*	ABHD17	https://phytozome-next.jgi.doe.gov/
Lalb_Chr10g0092631	Lalb_Chr10g0092631	Lupinus albus	White Lupin	3870	Fabaceae	Eudicot	MGAVTSSMAAKFAFFPPNPPSYTVTAEEATGKTKMSGVEIKENVDVLKLCTKKGNNVVAIYIKNPSASLTMLYSHGNATDLGQMYELFNELSVHLRVNLLGYDYSGYGQSSGKPSEQNTYADIEAAYKCLVEKYEAKEEDIILYGQSVGSGPTTDLATRLPNLRAVILHSPILSGLRVMYPVKRTYWFDIYKNIDKIPLVNCPVLIIHGTDDDVVDCSHGKQLWEHCKQKYEPLWIKGGNHCDLELYPQYIKHLKKFIVAIEKSSRLKAGSGPIPDQLDKPRNSIDFREKPRTSMDLRENSRRSIDFKGKPRASTDQKEKSGAGTDKKDKSTNSVDRSEKAYIGAEVSDKARNSIDRFGEMVRSVGLCNIDCFRPTATHC*	ABHD17	https://phytozome-next.jgi.doe.gov/
Lalb_Chr10g0099261	Lalb_Chr10g0099261	Lupinus albus	White Lupin	3870	Fabaceae	Eudicot	MGNATSSMAAKFAFFPPKPPSYTLLMDESSGILRISEIAHHREDVDVVKLATRKGNTIVAMYVKNNSATLTVLYSHGNAADLGQMYPIFTELSAHLGVNLMGYDYSGYGQSSGKPSEQDTYADIEAAYKCLKENYGVKEEDTILYGQSVGSGPTLELATQLPKLRAVILHSPMLSGLRVMYPVKKTFWFDIYKNIDKIPLVKCPVLVIHGTKDEVVDISHGRKLWEFCNEKYEPLWLNGGNHCNLELFPEYLSHLVKFISAIEKLPPMQNVPELKPESLDTSSNSTDNKEKARSSIELRQKPRSSTGKIDKSRASTEKRERSRRSLDRPWKSRNSTDQMDKARNSFERLGEMVRSVGLCGSVDCIKPTVVSEV*	ABHD17	https://phytozome-next.jgi.doe.gov/
Lalb_Chr11g0069911	Lalb_Chr11g0069911	Lupinus albus	White Lupin	3870	Fabaceae	Eudicot	MGGVTSSMAAKLAFFPPNPPSYKLVKEQATSLFLLNPFPHRENVEVLKFPNRRGNEIVAIYVRHPMAKTTILYSHGNAADIGQMYELFVELSIHLRVNLMGYDYSGYGQSSGKPSEHNTYADIEAAYKYLEENYCTKQEDIILYGQSVGSGPAVDLASRLPRLRAVVLHSPILSGLRVMYAVKRTYWFDIYKNIDKIPLVKCPVLVIHGTADEVVDCSHGKQLWELCEQKYEPLWLKGGNHCNLELYPEYLRHLRKFISTVEKSPSQRLSFRRSTEQSRGSIDCFETPRKSTDQRDKPRKSTDQRDKPRKSTDQRDKPRKSTDRTEKLKIHENKVPNPEKLEKLRAHFDQMERSRRSIEYDKSRTIEYQDKSRRSVDVQFERPQKSIDWLDKTRAG*	ABHD17	https://phytozome-next.jgi.doe.gov/
Lalb_Chr13g0297481	Lalb_Chr13g0297481	Lupinus albus	White Lupin	3870	Fabaceae	Eudicot	MGIVTSLAAKFAFFPPNPPSYKVVKDEAMGLLKLETFPHRENVDVLKIPTKRGTKIVAVYIRHPMAKSTMIYSHGNATDIGHVYQLFIELSIHLRVNLLGYDYSGYGQSSGKPTERNTYADIEAAYKYLEENYGTKQEEIILYGQSIGSGPSLDLATRLPQLRAVVLHSPFLSGLRVMYPMKRTYFFDVYKNIDKIPLVMCPVLVIHGTADEVVDCSHGKKLWELCQEKYEPLWLERGNHCDLEHYPEYLKHLRNFITTIENPAF*	ABHD17	https://phytozome-next.jgi.doe.gov/
Lalb_Chr13g0301091	Lalb_Chr13g0301091	Lupinus albus	White Lupin	3870	Fabaceae	Eudicot	MGNVTGSVAAKFAFFPPDPPTYDVYRDEDGRLVFSGITADKNVDVHQLETKGGNKIVATLWRHPFARFTFLYSHGNAADLGQMYDLFIELRAQLRVNIMSYDYSGYGASTGKPSELNTYYDIEAVYNCLKSEYGIKQEDLVLYGQSVGSGPTLHLASKLHKLRGVVLHSAILSGLRVLYPVKMTFWFDIFKNIDKIRFVKCPVFVIHGTNDDIVDWSHGKQLWELSKEKYDPLWIKGGGHCNLETFPEYIKYMRKFINAMEKLSLTTQSNKQLPQNPSITESRHNKCLIFGKR*	ABHD17	https://phytozome-next.jgi.doe.gov/
Lalb_Chr16g0381051	Lalb_Chr16g0381051	Lupinus albus	White Lupin	3870	Fabaceae	Eudicot	MGCMVSLLASNFAFFPPSPPTYQLKKREDGKLTVVSTAVVIPNAADENSLDVLLVDTKHGNKIVAFYLKNPYARLTLLYSHGNAADLGQLYDLFLQLKVNLRVNLMGYDYSGYGASTGKPSESSTYADIEAIYECLETEYGVSQEDIILYGQSVGSGPTLHLAAKLPRLRGVVLHSAILSGLRVLCHVNFTFCFDIYKNINKIKKVKCPVLVIHGTEDDVVNWLHGNRLWKMAKESYEPLWIKGGGHCNLELYPDFIHHLCKFIQEMENLTTEKRLKKIRKSVKQHSRSNTGSCCTCRGEKCSTSNCPECSDCCCVNNVSWSLNCPECCKLSGCIKCCHVPKFSNCFGPCCCIKCSKPSCCVKCSMPSCCYPKCARPSCNCMSCFCCMGNHNGTNGKQE…	ABHD17	https://phytozome-next.jgi.doe.gov/
Lalb_Chr17g0336771	Lalb_Chr17g0336771	Lupinus albus	White Lupin	3870	Fabaceae	Eudicot	MGAVTSSMAAKFAFFPPNPPSYTVAVDEVTGKAKMTGVEMRENVDVLKLCTKRGNNIVAIYIKNPSATATVLYSHGNAADLGQMYELFTELSVHLRVNLLGYDYSGYGQSSGKPSEQNTYADIEAAYKCLVEKYGAKEEDIILYGQSVGSGPTTDLATRLPNLRAAVLHSPILSGLRVMYPVKRTYWFDIYKNIDKIPLVNCPVLIIHGTADDVVDCSHGKQLWELCKQKYEPLWVKGGNHCDLELYPRYIKHLKKFIVAIEKSHLKTRSGPIPDQLDKPRNSTDFREKPKTSMDLRDNSRQSLDFKENPRASIDQKGKSGAGTDKKDKSRKSVDHPEKAYNGAEVPDKARNSIDRFGEIVRSVGLCKINCFRLTATHS*	ABHD17	https://phytozome-next.jgi.doe.gov/
Lalb_Chr17g0341571	Lalb_Chr17g0341571	Lupinus albus	White Lupin	3870	Fabaceae	Eudicot	MGNATSSMPAKFAFFPSNPPSYTLLMDVSSGVLRIPEITHQREDVKVVKLATKKGNTIVAMYVKNNSATLTVLYSHGNATDLSQMYPIFNELSVHLGVNLMEYDYSGYGQSSGKPSEQDTNADIEAAYKCLVEKYGVKEEDTILYGQSLGSGPTLELATHFPRLRGVVLHSPFLSGLRVMYPLKKTLWFDIYKNIDKIPLVKCPVLVIHGTDDEVVDVSHGKTLWELCNEKYEPLWLNGGNHCNLELFPEYLAHLRKFISATTKKQPQPPMQNTEELNTNSLNISSNSIDQKEKSRSSTGSREKSRTSSGKRERSRKNTKWTKQESALKGWEK*	ABHD17	https://phytozome-next.jgi.doe.gov/
Lalb_Chr21g0318151	Lalb_Chr21g0318151	Lupinus albus	White Lupin	3870	Fabaceae	Eudicot	MGAVTSSLAAKLAFFPPSPPSYTVVEEEEGTKMRDVELTENVEVFKIKTERGNNIVAMYIKNQTASLTVLYSHGNAADLGQMYELFTKLSIHFKVNFMGYDYSGYGQSSGKPSEQNTYADIEAAYKCLQEKYGAKEEDIVLYGQSIGSGPTVYLAARLPNLRAVILHSAILSGLRVMYPVKRTYWFDIYKNIDKIPSVSCPVLVIHGTDDDVVDYSHGKQLWEHCKQKYEPLWIDGGTHCDLEFYPEYKKHLKKFISVIQKLPCQKTESESIHDQLDKPWNSAYFRKNSSARETTSASIYHKDKSRSSIDKRDKSRKSVDRSEKAENGTHMHEKSRISIDRFGEMVRSVSLSNINCFRPTMTQA*	ABHD17	https://phytozome-next.jgi.doe.gov/
Lalb_Chr21g0317691	Lalb_Chr21g0317691	Lupinus albus	White Lupin	3870	Fabaceae	Eudicot	MIILGMASQPARFPSEQNTYADIEAAYKCLEESYGAKQEDIILYGQSIGSGPNLDLAARLPQLRAVVLHSPILSGLRVMYSVRHSYWFDIYKNIDKISQVNCPVLIIHGTSDEVVDWSHGKQLWELCKEKYEPLWLIGGNHCDLELFPEYLGHLKKFISAVEKSPTQGSVFEGA*	ABHD17	https://phytozome-next.jgi.doe.gov/
Lalb_Chr12g0200011	Lalb_Chr12g0200011	Lupinus albus	White Lupin	3870	Fabaceae	Eudicot	MVSYVNIVMYGVGGLVVAGMTLLIAFQEKLVYVPVLPGLTKSYAITPSRLSLSYEDIWLRSSDGVRLHAWFIKLFPHCRGPTVLFFQENAGNIAHRLEMVRVMLQQLKCNVFMLSYRGYGASDGYPSQHGITKDAQAALDHLSQRSDIDTSRIVVFGRSLGGAVGAVVTKNNPDKVAALILENTFTSILDMAGVLLPFLKWFIGGSSSKGSKLLNFVVRSPWSTIDVVGEIKQPILFLSGLQDEMVPPAHMQMLYAKAAARNNRCLFVDFPTGMHMDTWLNGGDHYWRTIQQFFEQHVPEKKNESDIGAR*	ABHD13	https://phytozome-next.jgi.doe.gov/
Lalb_Chr07g0181031	Lalb_Chr07g0181031	Lupinus albus	White Lupin	3870	Fabaceae	Eudicot	MVSYVNILMYGVGGLVVAGMALLVAFQEKLVYVPVLPGLTKSYSITPSRLRLSYEDVWLRSSDGVRLHAWFIKLFPDCRGPTVLFFQENAGNIAHRLEMVRIMLQQLKCNVFLLSYRGYGESDGYPSQHGITKDAQAALDHLSQRSDIDTSRIFVFGRSLGGAVGAVLTKNNPDKIAALILENTFTSILDMAGVLLPFLKWFIGGSSSKGPKLLNFVVRSPWSTIDVVGEIKQPILFLSGLLDEMVPPSHMQMLYAKAAARNNQCLFVDFPTGMHMDTWLNGGDHYWRTIQQFLKQHVPEKKEGVSPQNENDTGAR*	ABHD13	https://phytozome-next.jgi.doe.gov/
Liphi.04G090400.1	Liphi.04G090400	Lindenbergia philippensis	heterotypic synonym	86093	Orobanchaceae	Eudicot	MGGVTSSMAAKFAFFPPNPPSYKLIHDGATGLLLLSPFPHRENVEVMKLPTRRGTEVVAMYVRHPMASSTVLYSHGNAADLGQMYELFIELSIHLRVNLLGYDYSGYGQSSGKPSEQNTYADIEAAYKCLEENYGTKQEDLILYGQSVGSGPTLDLAARLPRLRAVVLHSPILSGVRVMYAVKRTYWFDIYKNIDKIPLVNCPVLVIHGTADEVVDFSHGKQLWELCKEKYEPLWITGGNHCNLELYPEYIRHLKKFIATVERSPSHRFSTRKSSTDIFFEPSRKSTDIFDAPRKSTDRREKPRRSIDKPERSKNQSQNVDKLRMSFDQVERSRRSVDCIEKTWKSADHQFERGRKSVDRLDRIRTG*	ABHD17	https://phytozome-next.jgi.doe.gov/
Liphi.04G131500.1	Liphi.04G131500	Lindenbergia philippensis	heterotypic synonym	86093	Orobanchaceae	Eudicot	MGGVTSSIAAKFAFFPPTPPSYTVVADESRGGALSMPEVPPREGVDVVRLRTRRGNDVVAVHISHPKATATLLYSHGNAADLGQMYELFVEITLRLRVNLIGYDYSGYGQSSGKPTEYNTYADIDAVYKCLKEQYGVKDEQLILYGQSVGSGPTIDLASRVPNLRGVVLHSPILSGLRVLYPVKRTYWFDIYKNIDKIGAVNCPVLVIHGTADEVVDCSHGKQLWELCKVKYEPLWLNGGGHCNLELYPEFIKHLKKFVLALGKSKPPANGSLTATSLDSDSKNKSAESSTADTFELQPDLPEISRNSLDSRLDKSKKSSKPEKSRMSTDRVDRFRRRKGLIW*	ABHD17	https://phytozome-next.jgi.doe.gov/
Liphi.06G098100.1	Liphi.06G098100	Lindenbergia philippensis	heterotypic synonym	86093	Orobanchaceae	Eudicot	MGGVTSSMAAKLAFFPPTPPSYKVVTDDATGLVLLQPFPHRENVDVLRLPTRRGTEIVAVYVRYPMATSTLLYSHGNAADIGQMYELFIELSIHLRVNLLGYDYSGYGQSTGKPSEHNTYADIEAAYKCLEENYGAKQEDIILYGQSVGSGPTVDLASRLPRLRAVVLHSPILSGLRVMYPVKRTYWFDIYKNIDKIPLVKCPVLVIHGTADDVVDYSHGRQLYELSQEKYEPLWIKGGNHCDLELYPDYIKHLKKFVSFVEKPPSQRHILRRSIERPEHSRRSTDCLEAPRKSTDRREKPRRSVDRPDKLKTFEYKFHNEDKLPKLKVSFEQMERSRRSVEYHEKSRMSMDVQLEKGRKSIDWLDRVRAT*	ABHD17	https://phytozome-next.jgi.doe.gov/
Liphi.09G039900.1	Liphi.09G039900	Lindenbergia philippensis	heterotypic synonym	86093	Orobanchaceae	Eudicot	MGAVTSSMAAKFAFFPPNPASYRVAVEEGTGKLRMTEVAENENVDVLRVKTKRGTEIVAVYVKNPAAKLTVLYSHGNAADLGQMYDLFSELSIHLRVNLMGYDYSGYGQSTGKPSELNTYADIEAAYECLQEKYGVKEEDIILYGQSVGSGPTLDLASRLSRLRAVVLHSSILSGLRVMYPVKRTYWFDIYKNIDKIPLVQCPVLVIHGTDDDVVDWSHGKQLWELCKEKYEPLWVKGGNHCDLELYPEYIKHLKKFISAIEKSGHQRNGSITSIDKMDNAQNGLDCRPRQSTDQREKSRSSTDHREKSRVSTDRREKSRASIDRRDRSRKSVDYSDKTNNIPEQPEKARNSIDRFGDMMRSAVLCNIDCFKPVGTKV*	ABHD17	https://phytozome-next.jgi.doe.gov/
Liphi.12G034200.1	Liphi.12G034200	Lindenbergia philippensis	heterotypic synonym	86093	Orobanchaceae	Eudicot	MGNVTSNVAAKFAFFPPDPPTYDVYREDGRMVMSGLTADKNVDVHLLDTKGGNKIVATFWKHPSARLTILYSHGNAADLGQMQELFIELRAHLRVNIMSYDYSGYGASTGKPSEFNTYYDIEAAYNCLKSDYGIKQEDVILYGQSVGSGPTLHLAARFPRLRAVVLHSAILSGIRVLYNVKVTFWFDIFKNIDKIRNVCCPVLVIHGTNDDIVDLSHGKRLWELAQEKYDPLWVQGGGHCNLETFPEYIKHLRKFINAMEKLSFSKRNKPRPGPAPTITEFKHNKCLRFGKR*	ABHD17	https://phytozome-next.jgi.doe.gov/
Liphi.16G004800.1	Liphi.16G004800	Lindenbergia philippensis	heterotypic synonym	86093	Orobanchaceae	Eudicot	MGCLISQLAAKFAFFPPSPATYQVKKRDDGKLVAVSTTSSLPIPIDDSSLDVLSVKTKRGNTIVAFYLRNPYARLTVLYSHGNAADLGQLYDLFVQLKANLRVNLIGYDYSGYGASTGKPSEYDTYADIEAVYECLQTEYGISQEDLILYGQSVGSGPTLHLAAKLPRLRGVVLHSAILSGLRVLCHVKFTLCCDIYKNVNKIRKVKAPVLVIHGTEDDVVNWLHGNGLWKMAREPYEPLWIKGGGHCNLELYPDYIRHLCRFVQEMENITTQVRLKKIRLPKMSKSANNNNYNNRCCKINLKRPKCPKCSTPSCIKSCCCCFWPKCHVWRLKCPTWKPSCVGCCLKPSCPSCFSCRCKKSSCRCTMCSCLCAANCSCW*	ABHD17	https://phytozome-next.jgi.doe.gov/
Liphi.12G073700.1	Liphi.12G073700	Lindenbergia philippensis	heterotypic synonym	86093	Orobanchaceae	Eudicot	MVSYVSALLYGFGGIVVAGMALLVAFQEKLVYVPVLPGLTKAYPITPARLRLVYDDVWLTSSDGVRLHAWFIKLLPDCRGPTVLFFQENAGNIAHRLEMIRIMLQRLQCNVFMLSYRGYGASDGFPSQHGITKDAQAALDHLVQRTDIDTSRIVVFGRSLGGAVGAVLTKNNPDKVAALILENTFTSILDMAGVLLPFLKWFIRKSSSKNPGVLNFLVRSQWNTIDVIGEIKQPILFLSGLRDEMVPPSHMEMLYAKAAARNQQCLFVEFPTGMHMDTWLAGGDRYWSTIQEFLAKTVPETKNNDSSRNILTDSEGR*	ABHD13	https://phytozome-next.jgi.doe.gov/
Litul.03G061200.1	Litul.03G061200	Liriodendron tulipifera	Tulip tree	3415	Magnoliaceae	Basal angiosperm	MGGVTSSMAAKFAFFPPNPPSYKLTMDEPTGLLMLSCFPHRENVEVMKLPTRRGTEIVAVYVRNPMATSTLLYSHGNAADLGQMYELFIELSIHLKVNLMGYDYSGYGQSSGKPSEQNTYADIEAAYKCLEENYGAKEEDIILYGQSVGSGPTLDLAARLPRLRAVVLHSPILSGLRVMYPVKRTYWFDIYKNIDKIPLVNCPVLVIHGTSDEVVDCSHGKQLWDLCKEKYEPLWLKGGNHCDLELYPEYIRHLKKFISTVEKSPSQRHTSRRSTDRMEPSRRSTDCFEASRRSTDRREKPRPSTDRPEKLRSNDFRSNNMDKLEKLRISFDQMERSRRSVDCHEKSRMSTDQLERARKSVDRLDRIWAG*	ABHD17	https://phytozome-next.jgi.doe.gov/
Litul.05G155900.1	Litul.05G155900	Liriodendron tulipifera	Tulip tree	3415	Magnoliaceae	Basal angiosperm	MGCSISHLAAKFAFFPPKPPTYHVKTEDDGRVVVSGIPCENSMDVLLIDTKYGNKIVAFYLRNPYARLTVLYSHGNAADLGQLYDLFVQLKINLRVNLMGYDYSGYGASTGKPSESNTYADIEAVYQRLETEYGVSQEDLILYGQSVGSGPTLHLAARLPRLRGVVLHSAILSGLRVLCHVKCTLCFDIYKNIDKIQRVKCPVLVIHGTEDDVVNWFHGNGLWQLAREPYEPLWIKGGGHCNLELYPDYIRHLCRFIQEMENITTKSRLKKIRQSLRPPTRTASTTNFCCCRFRFQWPKCPSCPNCWRPRCVTLSLPRCFPRCLPCCLPHCLPRCSWRCEGRGCCCFCC*	ABHD17	https://phytozome-next.jgi.doe.gov/
Litul.06G044400.1	Litul.06G044400	Liriodendron tulipifera	Tulip tree	3415	Magnoliaceae	Basal angiosperm	MGGVTSSIAAKFAFFPPNPPSYRLIYDDEAGRFYIPEIQKRNDVDINKLRTRRGQEIITVYIKNPKATATVLYSHGNAADLGQMFELFMELSVHLRVNLLGYDYSGYGQSTGKPSEQNTFADIEAAYGCLTEQYGVREEDVILYGQSVGSGPTLDLASRLPHLRAVVLHSPILSGLRVLYPVKHTFWFDIYKNIDKIGLVNCPVLVIHGTADEVVDFSHGRQLWELSKEKYEPLWLSGGGHCDLEVYPEYIKHLKKFVSSTSKSKVAGNTSKSSRSSSNNQSKPIEVGTSESDKPEASSDQPQISRNSLDSRIEKSKKVDPPEKSRMSTDRIDRYRRRKGLVW*	ABHD17	https://phytozome-next.jgi.doe.gov/
Litul.08G042400.1	Litul.08G042400	Liriodendron tulipifera	Tulip tree	3415	Magnoliaceae	Basal angiosperm	MGGVTSSMAAKFAFFPPNPPSYKLVMDEIIGLLTLSCFPHRENVDVLKLPTRRGTEIVAVYVRNPMATSTLLYSHGNAADLGQMYELFVELSIHLKVNLMGYDYSGYGQSSGKPSEQNTYADIEAAYKCLEENYGAKEEEIILYGQSVGSGPTLDLATRLPRLRAVVLHSPILSGLRVMYPVKRTYWFDIYKNIDKIPLVNCPVLVIHGTSDQVVDCSHGKQLWELCKEKYEPLWLKGGNHCDLELYPEYIRHLKKFMSTVEKSPSQRHSSRRSTDQFEPSRRSTDCFEASRRSTNRREKPRASTDRPGKLRSNDFRLTNVDRLEKLRLSLDHTEKSRKSMDCHEKSRKNTDQLERGRKSVDRLDRIRAG*	ABHD17	https://phytozome-next.jgi.doe.gov/
Litul.12G051300.1	Litul.12G051300	Liriodendron tulipifera	Tulip tree	3415	Magnoliaceae	Basal angiosperm	MGNVTSTVAAKFAFFPPDPPTYDVFRGGEDGKLFFSGVTADKNMDVHLLDTKGGSKIVATFWKHPTARLTILYSHGNAADLGQMLELFVELRAHLKVNIMSYDYSGYGASSGKPSEFNTYHDIEAVYNCLKKEYGIKQEDVILYGQSVGSGPTLHLAARLQRLRAVVLHSAILSGIRVLYPVKMTFWFDIFKNIDKIRQVSCPVLVIHGTEDDIVDLSHGKRLWELAKEKYDPLWVKGGGHCNLETYPEYIKHLRKFIHAMEKLSLVKQTKQSQPPNPTITEAKHNKCLRFGKR*	ABHD17	https://phytozome-next.jgi.doe.gov/
Litul.12G093300.1	Litul.12G093300	Liriodendron tulipifera	Tulip tree	3415	Magnoliaceae	Basal angiosperm	MGGVTSSVASKFAFFPPNPPSYSLIVDESNGKTSLTGVSRKENVDVLKLCTKKGTEIVAMYVRQPSARLTVLYSHGNAADLGQMYELFTELSAHLRVNLMGYDYSGYGQSSGKPSEQNTYADIEAAYRSLEETYGAQEEDIILYGQSVGSGPTLELATRLPRLRAVILHAPILSGVRVMYPVKHTYWFDIYKNIDKIPLVTCPVLVIHGTADDVVSWSHGKKLWELCKEKYEPLWIKGGKHCDLENHSEYIKHLKKFISAVEKLSNPRNGSNQITDLSETPRTSSERWELSRKSTDSRERSKSSTDRREKSRGNTDRREKPRKSADLSEKGRSSTDQPEKGRKSFGEVMKSVCNIDCFKDPESQENKNDD*	ABHD17	https://phytozome-next.jgi.doe.gov/
Litul.14G092500.1	Litul.14G092500	Liriodendron tulipifera	Tulip tree	3415	Magnoliaceae	Basal angiosperm	MGGVTSSMASKFAFFPPDPPSYEVAVDESNGQARLTGVPYRENVDVMKLVTKKGSEIVAMYVRNAEADLTVLYSHGNAADLGQMYDLFTELSVHLRVNLMGYDYSGYGQSTGKASEQNTYADIEAAYRCLEDTYRAKEEDIILYGQSVGSGPTLELAARLPRLRAVVLHSPILSGLRVMYPVKRTYWFDIYKNIDKIPLVTCPVLIIHGTSDDVVDCSHGKQLWELCKEKYEPLWLKGGKHCDLELYPEYISHLKKFILAVERSPIIRNVTIQSSDLSEPSRKSSDFFELPRKSTDQREKPRPSTDYKDKSRTSTDRREKSRTSIDKREKSRRSVERSEKARNSVGPLERSRNSIDRFGRMMRSVGLCNIHCLKHAVYEV*	ABHD17	https://phytozome-next.jgi.doe.gov/
Litul.09G099300.1	Litul.09G099300	Liriodendron tulipifera	Tulip tree	3415	Magnoliaceae	Basal angiosperm	MVSYLNAALYGLYGLGGLVVAGVALLVAFQEKLVYVPVLPGLTKSYPITPARLRLKYEDVWLQSSDGVRLHSWFIKLFPECQGPTILFFQENAGNIAHRLEFVRVMLQKLQCNVFMLSYRGYGDSDGYPSQNGITRDAQAALDYLVKRTDIDTARIVVFGRSLGGAVGSVLARNNPDKVAALILENTFTSILDMAGVLLPFLKWFIGGSASKGPKVLNCLVRSPWSTIDVVGEIKQPILFLSGLQDEMVPPSHMKMLYDKAIEPNRRCLFIDFPTGMHMDTWLVGGDRYWRSIQLFLAQHLPKDNRSDGHINDADVR*	ABHD13	https://phytozome-next.jgi.doe.gov/
GSMUA_Achr9P02010_001	GSMUA_Achr9P02010_001	Musa acuminata	Banana	4641	Musaceae	Monocot	MGGVASSVAAKLAFFPPSPPSYEVVTDPGTGMARLSRFPHRENVEVLRLPTRRGTEIVAVYVRNPMASSTLLYSHGNAADLGQMYELFLELSIHLRVNLLGYDYSGYGQSTGKPSEQNTYADIEAAYKCLIEQYGAKEEEIILYGQSVGSGPTVDLATRLPRLRAIVLHSPILSGLRVMYPVKRTYWFDIYKNIDKIPLVKCPVLIIHGTSDEVVDCSHGKKLWELCKEKYEPLWLKGGKHCDLELFPEYIKHLKKFVSTVEKSPSHRSTWRISTERFEPPRKSSDCFEPSRKSIDHREKHRPSSDKSRNKDQRRSNMEKLGKSKTSFDHLEKCRRSVDCLEKSRKNTDQLDRGRKSVDRLDRIWAG*	ABHD17	https://phytozome-next.jgi.doe.gov/
GSMUA_Achr10P31330_001	GSMUA_Achr10P31330_001	Musa acuminata	Banana	4641	Musaceae	Monocot	MGGMTSTMAARFAFFPPDPPSYRVVVEDEASGRLSMTTVTPREGVEVRRLWTRRGSGIVAMYVTNPNAKLTLLYSHGNAADLGQMYELFVGLSNHLRVNLMGYDYSGYGQSSGKASEQNTYADIEAAYKCLKETYGAHEEDIILYGQSVGTGPTLELAARLPRLRAVVLHSPILSGLRVMYPVKHTYWFDIYKNIDKMPLVKCPVLVIHGTEDNVVDCSHGKRLWELCKEKYEPLWIKGGNHNNLELFPDYIRHLKKFISAIENLLVRKDESVERSDVTEAPRTSSDCLESSRMSTDQTDMREKSRKSVDSSKDMKDDMDQPEKPRKSSDRFGDMMRSMGLCNMDCLKDTASKA*	ABHD17	https://phytozome-next.jgi.doe.gov/
GSMUA_Achr8P17940_001	GSMUA_Achr8P17940_001	Musa acuminata	Banana	4641	Musaceae	Monocot	MGGVTSSIAAKFAFFPPNPPTYAVIADEQSGRLAIPGIAAAGRDDVHVVRLPTRRGNEIVAVYLRHPRATATLLYSHGNAADIGQMFDLFVELSVHLRVNLIGYDYSGYGQSTGKPTEYNTYADIEAVYNCLKEQYGVADEDLILYGQSVGSGPTLDLASRLQKLRAVVLHSPILSGLRVLYPVKRTYWFDIYKNIDKIGLVNCPILVIHGTSDEVVDCSHGKQLWELSKQKYEPLWLNGGGHCNLELYPEYIRHLKKFVSATQKDSAARSNLKETKPPTRDDESGQSEIKAADDEHRACSCSEIARKSLDSQLRKPPKADQPEKSRMSTDLGERKRRKGLVW*	ABHD17	https://phytozome-next.jgi.doe.gov/
GSMUA_Achr3P17130_001	GSMUA_Achr3P17130_001	Musa acuminata	Banana	4641	Musaceae	Monocot	MGGVTSSVAAKLAFFPPSPPSYEVVTEPESGVVTLSRFPHRENVEVLRLPTRRGTEIVALYVRNPMATSTLLYSHGNAADLGQMYELFVELSIHLRVNLLGYDYSGYGQSSGKPSEQNTYADIETTYKCLIENYGAKEEEIILYGQSVGSGPTVDLASRLPHLRAVVLHSPILSGLRVMYPVKRTYWFDIYKNIDKISLVHCPVLVIHGTSDDVVDFSHGKKLWELCNEKYEPLWLKGGRHCDLELFPEYIRHLKKFISTVEKSPSQRRTWRKGAEQFEPSRKSTDCFEPSRKSIDRREKSRSTTEKSRNKDQRSTNVEKLEKVKVSFDQLEKSRRSLDCFDKSRKNIDQLDRGRKSVDRLDRIWAG*	ABHD17	https://phytozome-next.jgi.doe.gov/
GSMUA_Achr8P28640_001	GSMUA_Achr8P28640_001	Musa acuminata	Banana	4641	Musaceae	Monocot	MGGVTSSVAAKLAFFPPSPPSYEVVTEPESGVVRLSRYPHRENVEVLRLPTRRGTEIVALYVRNPMAAFTVLYSHGNAADLGQMYELFLELSIHLRVNLLGYDYSGYGQSSGKPTEQNTYADIETAYKCLVENYGAKEEEIILYGQSVGSGPTVDLAARLPHFRAIMLHSPILSGLRVMYPVKRTYWFDIYKNIDKISLVNCPVLVIHGTSDEVVDFSHGKKLWELCNEKYEPLWLKGGKHCDLELFPEYLKHIKKFISTVEKSPSQRSTWRKSAEQFEPPRKSTDCFEPSRKSIDRREKSRQSTEKSRSKDQRTTNVENLEKLKISFDQMEKSRRSLDCFDKSRKNIDQLDRGRKSVDRLDRIWAG*	ABHD17	https://phytozome-next.jgi.doe.gov/
GSMUA_Achr9P07620_001	GSMUA_Achr9P07620_001	Musa acuminata	Banana	4641	Musaceae	Monocot	MGGVTSSVAAKLAFFPPSPPLYEVVTEPESGVVRLSCFPHRENVEVLRLPTRRGTEIVALYVRNPLAASTLLYSHGNAADLGQMYELFVELSIHLRVNLLGYDYSGYGQSSGKPSEQNTYADIEAAYKCLVEIYSAKEEEIVLYGQSVGSGPTVNLAARLPHLRAVILHSPILSGLRVMYPVKHTYWFDIYKNIDKISSVNCPVLVIHGTSDEVVDFSHGTKLWELCNKKYEPLWLKGGKHCDLELFPEYIKHLKKFISAVQKSPSQRSTWRRNADQFELSRMSTSRLEPSRMSFGRRERSKPSTAKSKSKDQTSPNVEKQEKMKISFDKTEKSRRSLDCFRLSGKHVADQPDRGRRSVDRLDRIWAG*	ABHD17	https://phytozome-next.jgi.doe.gov/
GSMUA_Achr3P28090_001	GSMUA_Achr3P28090_001	Musa acuminata	Banana	4641	Musaceae	Monocot	MGGVTSTMAAKFAFFPPSPPSYGVTAATEGRLEMTDVPPRENVEAWRLPTRRGTEIVAMYVKNPAASLTLLYSHGNAADLGQMYELFWQLSKHLCVNLMGYDYSGYGQSSGKPSEQNTYADIEAAYKCLEVAYGTHAEDIILYGQSVGSGPTLELAARLPNLRAAVLHSPILSGLRVMYPVKHTYWFDIYKNIDKIPLVQCPVLVIHGMVDDVVDWSHGKQLWELSKVKYEPLWVKAGNHCNLELFPEYIRHLKKFISAIEKAPPPRTASTESSVPQDPPSMSSDHLDHQRSMDKMENLRSSTDHKEKGGNSTDRREKPRLSTDKKEKSRKSFDISDRARNSMDQQEKPRKSFERLGGMIKSVSLCNIDCFKGPASQSEECKGQC*	ABHD17	https://phytozome-next.jgi.doe.gov/
GSMUA_Achr5P04500_001	GSMUA_Achr5P04500_001	Musa acuminata	Banana	4641	Musaceae	Monocot	MGNVTSSVAARFAFFPPEPATYEVFREGGAEGRLCLSGLSPERNVAVHLVETKVGNRVVATFWRHPLARFTLLYSHGNAADLGQMLDLFFELRAHLRVNIMSYDYSGYGASTGKPSEFNTYYDIEAVYDCLKKEYGIKQEDLILYGQSVGSGPTLHLAARLQKLRGVVLHSAILSGIRVLYPVKLTFWFDIFKNIDKIRQVNCPVLVIHGTADDIVDWTHGKRLWELSKEKYDPLWIKGGGHCNLESYPQYIRHLRKFINAMEKLSVAKQTTQSSLPTSTITEVKHNKCLRFGKR*	ABHD17	https://phytozome-next.jgi.doe.gov/
GSMUA_Achr11P09910_001	GSMUA_Achr11P09910_001	Musa acuminata	Banana	4641	Musaceae	Monocot	MGNVTSSVAARFAFFPPEPATYEVFREGGGEGPLCLSRLPPGKNVEVHLVETKAGNRVVATFWRHPLARFTLLYSHGNAADLGQMLDLFHELRSHLRVNIMSYDYSGYGASTGKPSEFNTYYDIEAVYDCLMKEYEIKQEDLILYGQSVGSGPTLHLAARLQKLGGVVLHSAILSGIRVLYPVKVTLWFDIFKNIDKIRQVNCPVLVIHGTSDEIVDWTHGKRLWELSKEKYDPLWIKGGGHCNLETFPQFIKHLRKFINAMEKLTLVKQITQSSLSISAVTEVKYNKCLRLGKR*	ABHD17	https://phytozome-next.jgi.doe.gov/
GSMUA_Achr9P13240_001	GSMUA_Achr9P13240_001	Musa acuminata	Banana	4641	Musaceae	Monocot	MGNVTSLVAARFAFFPPEPATYEVFRERGGDGRLCLTGLSPEKNVEVHLVETRAGNRVVATFWRHPRARFTVLYSHGNAADLGQMLDLFLELRAHLRVNIMSYDFSGYGASTGKPSEFNTYYDIEAVYDCLKKEYGIRQEDLILYGQSVGSGPTLHLAARLQKLRGVVLHSAILSGIRVLYPVKVTFCFDIFKNIDKIRQVNCPVFVIHGTADDIVDWTHGKRLWELSKIKYDPLWIKGGGHCNLETYPEYIKHLRKFINAMEKLPLVKQNNQSRLPTSTITESKHNKCLRFGKR*	ABHD17	https://phytozome-next.jgi.doe.gov/
GSMUA_Achr7P17430_001	GSMUA_Achr7P17430_001	Musa acuminata	Banana	4641	Musaceae	Monocot	MFSGCSVSSLAARFAFFPPDPPTYSVKKDDGGRLAASGVPRDHSMDVLVLDTKNGNKIVAFYLKNPCARLTVLYSHGNAADLGRLYDLFVQLKVNLRVNLMGYDYSGYGASTGKPSEYNTYADIEAVYQCLQTEYGVSQEDLILYGQSVGSGPTLHLAARLPRLRGVVLHSAILSGLRVVCHVNFNFCFDIYKNINKIKKVKCPVFAVHGTEDDVVNWLHGHGLWKLAKEPYEPLWIKGGGHCNLELYPDYIRHLRKFIQEMENITTATRLKKIRQTLKSPTKPVATTSAATTTSFTANCCCRIRFRKPDFPSCSSRRCPTVQCSNGSAYLCNWCCGGDGH*	ABHD17	https://phytozome-next.jgi.doe.gov/
GSMUA_Achr1P06250_001	GSMUA_Achr1P06250_001	Musa acuminata	Banana	4641	Musaceae	Monocot	MFSGCSVSSLAAKFTFFPPDPPTYSVKKDDSGRLVASGVPRDHSMDVLLLDTKHGTKLVAFYLKNPCARLTVLYSHGNAADLGQLYDLFVQLKVNLRVNLMGYDYSGYGASTGKPSEYNTYADIEAVYQCLQTEYGVGQEDLILYGQSVGSGPTLHLAAHLPRLRGVVLHSAILSGLRVVCHVKFSFCFDIYKNIDKIKKVKCPVFVIHGTEDDVVNWLHGHGLWKLAEEPYDPLWIKGGGHCNLELYPDYIRHLCKFIQEMENLTTATRLKKIRQTLKLPAKAVATTSTTTFTTNCCCQIRCRKPNCWSCPRRGCLMVRCSKGSAYLCNWCCGDWH*	ABHD17	https://phytozome-next.jgi.doe.gov/
GSMUA_Achr3P04580_001	GSMUA_Achr3P04580_001	Musa acuminata	Banana	4641	Musaceae	Monocot	MGNVTSSVAARFAFFPPEPATYEVFRERGGEGRLCLSGLPPENNVEVHLVETRAGNRVVATFWRHPNARFTLLYSHGNAADLGQMFDLFLRLRAHLRVNIMSYDYSGYGGSTGKPSEFNTYYDIEAVHDCLKKEYGIRQEDLILYGQSVGSGPTLHLATQLQGLRGVVLHGAILSGIRVLYPVKVTFWFDIFKNINKIQQVDCPVLVIHGTADGIVEWTHGKRLWELSKEKYDPLWIKGGGHCNLEAYPEYIRHLRKFISAMEKLPLVRQEKQSSVPTSTITESKHNKCLRFGKR*	ABHD17	https://phytozome-next.jgi.doe.gov/
GSMUA_Achr9P22710_001	GSMUA_Achr9P22710_001	Musa acuminata	Banana	4641	Musaceae	Monocot	MHQELLVDGMMLCQHLSLRCLHEEVLLMFLVKIHCTCLLLMYDYSGYGQSSGKPSEQNTYADIEAAYRCLEASYGIHAEDVILYGQSVGSGPTLELATHLPNLRAIVLHSPILSGLRVMYPVKHTYWFDIYKNIDKIPLVQCPVLVIHGMADDVVDSSHGKQLWERCKEKYEPLWIKGGNHCNLELFPEFIRHLKKFISVIEKAPPARTASSENSVLRNPPSTSTDYLDHQRKSTDRREKPRPSTDRKDKGRNSTDRREKPRISTDKKEKSRKSFDVTDKARSCVDQQEKPRKSFDRFGGMIKSVNLCNIDCFRVPASQAEECKGRC*	ABHD17	https://phytozome-next.jgi.doe.gov/
GSMUA_Achr1P06210_001	GSMUA_Achr1P06210_001	Musa acuminata	Banana	4641	Musaceae	Monocot	MGIPYFPFAHIGLVITMVMVPYKINFLAEVLYNGVYFLVTCRYDYSEYGASTGQPSEYNTYADIEAVSQCLQKEYGAGQEDLILYGQSVGSSPTLHLAAHLPRLRGVVLHNAILSGLRVVCHVKFSFCFVSYKNIDKIKKVKCPVFVIHGTEDDVVNWLHGHGLWKLAKEPYDPLWIKGGGHCNLELYPDYIRHLCMFIREMENLTTATRLKKIRQTLKLPAKAVATTSSTAFTTNCCCQIRCRKPDCWSCPRRGCLMVRCSKGSAYLCNWCCGDWH*	ABHD17	https://phytozome-next.jgi.doe.gov/
GSMUA_Achr1P06220_001	GSMUA_Achr1P06220_001	Musa acuminata	Banana	4641	Musaceae	Monocot	MANLSLAVPHCVWQLPRLRGIVLHSAILSGLRVVCHVKFSFCFVIYKNIDKMKKVKCPVFVIHGTEDDVVNWLHGHGLWKLAEEPYDPLWIKGGGHCNLELYPDYIRHLCKFIREMENLTTATRLKKIRQTLKLPAKAAATTSTTTFTTNCCCQIRCRKPDCWSCPRRGCLMVRCSKGSAYLCNWCCGDWH*	ABHD17	https://phytozome-next.jgi.doe.gov/
GSMUA_Achr8P30690_001	GSMUA_Achr8P30690_001	Musa acuminata	Banana	4641	Musaceae	Monocot	MVSFLKALVYGAGGLVVVGMVALVTFQERLVYVPVLPGLARAYPITPARLRLDYEDVFLRAADGVRLHAWFVKHSPPKPGPTVLFFQENAGNIAHRLEFVRIMMQRLQCNVFMLSYRGYGESDGHPSQHGIIMDAQAALDHLTQRKDIDTSRIVVFGRSLGGAVGAMLARNNSDKVSALILENTFTSILDMAAIMFPFLKWFIGGSGSKSPKVLNCIVRSPWSTIDIIDKIEQPIIFLSGLQDELVPPSHMQMLYAKAIENNRDCRFVDFPNGTHMDTWFNGGERYWRTIQLFLDQYIPEIKECNVNCEVDDKDEAAG*	ABHD13	https://phytozome-next.jgi.doe.gov/
GSMUA_AchrUn_randomP15130_001	GSMUA_AchrUn_randomP15130_001	Musa acuminata	Banana	4641	Musaceae	Monocot	MVSFLKALVYGAGGVAVVGMVALVAFQERLVYVPVVPGLARAYPFTPARLRLDYEDVFLRASDGVRLHAWFIKHSPPKPGPTILFFQENAGNIAHRLEFVRIMMQRLQCNVFMLSYRGYGESDGHPSQHGIIMDAQAALNHLTQRKDIDTSRIVVFGRSLGGAVGAVIVKNNPDKVSSLLLENTFTSILDMAGIMFPFLRWFIGCSGSKGPKILNCIVRSPWRTIDIIGKIKRPILFLSGLQDELVPPSHMQMLYSKTVENNWDCRFVEFPNGMHMDTWFSGGDRYWRTIQLFLDQYVPEIKEGNLNCQVDDDKDGDAAG*	ABHD13	https://phytozome-next.jgi.doe.gov/
MD02G1010900	MD02G1010900	Malus domestica	Apple	3750	Rosaceae	Eudicot	MGNVTAGVAAKFAFFPPDPPTYDVSKDEGGKLVFSGVTADKSMEVHLLDTKGGNKIVATFWRHPFARFTLLYSHGNAADLGQMHELFIELRAHLRVNIMSYDYSGYGASTGKPSEFNTYYDIEAVYNCLKSDYEIRQEDLIVYGQSVGSGPTLHLASHLKKLRAVVLHSAILSGIRVLYPVKLTFWFDIFKNIDKIRHVSCPVLVIHGTEDEIVDLSHGKRLWELSKEKYDPLWVKGGGHCNLETFPDYIKHLRKFINAMEKLALAKPQQEKKQLTSDGSITEVKHNKCLRFRKK*	ABHD17	https://plants.ensembl.org/
MD06G1038600	MD06G1038600	Malus domestica	Apple	3750	Rosaceae	Eudicot	MGCMLSQVAAKFAFFPPSPPTYKIQKRERDGKLSAVAASATTNTTSLPAVPPDNKSLDVLVIDTKRGNKIVAFYLRNPYARLTLLYSHGNAADLGQLYDLFLQLSLSLRVNLIGYDYSGYGASTGKPSEKNTYADIEAVYECLETEYGVSQEDLILYGQSVGSGPTLHLAAKLPRLRGVVLHSAILSGLRVLCHVKFKFCFDIYKNINKIKKVKCPVLVIHGTDDDIVNWLHGNALWKMARDPYEPLWIKGGGHCNLELYPDYIRHLCRFILEMENMTTEIRLKKIRQNMRLQKKRSCAMCASMCCSIKLCRPKCPECSRPKCLKCPPCWKPKCVKCCWRPKCPKCAGSSCCFRNVNWRCCGSGLNGEQDG*	ABHD17	https://plants.ensembl.org/
MD09G1020200	MD09G1020200	Malus domestica	Apple	3750	Rosaceae	Eudicot	MGGVTSSMAAKFAFFPPNPPSYKLITDDHTGLLLLSPFPHRENVEVLKLPTRRGTEVVAIYIRHPLATSTLLYSHGNAADLGQMYELFIELSIHLRVNLMGYDYSGYGQSTGKASEQNTYADIEAAYKCLEECYGTKQEDIILYGQSVGSGPTLDLAARLPQLRAVVLHSPILSGLRVMYPVKRSYWFDIYKNIDKIPLVHCPVLIIHGTADEVVDCSHGKQLWELCKEKYEPLWLKGGNHCDLELYPEYIRHLKKFISTVEKSPSQRYGSRRSTDQFEQPRKSTDVYEVSRKSTDRREKPRKSTDRPEKLKNQFISADKLEKLRVSFDHMERSRRSVDCHEKSRKSIDHQMDRARKSVDRLDRIRTG*	ABHD17	https://plants.ensembl.org/
MD09G1076700	MD09G1076700	Malus domestica	Apple	3750	Rosaceae	Eudicot	MGAVTSSMAAKFAFFPPSPPSYGVEKEEDTGKLKMTGVGTRENVDVLKLRTKRGNDVVAVYIRNPSAKLTVLHSHGNAADLGQIYELFSELSLHLRVNLLGYDYSGYGQSTGKPSEQNTYADIEAAYRCLVERYGAKEEDVILYGQSVGSGPTLDLATRLQKLRAVVLHSPIMSGLRVMYPVKRTYWFDIYKNIDKIPLVSCPVLVIHGTADDVVDWSHGKQLWDNCKEKYEPLWIKGGNHCDLELYPQYIKHVKKFVSTIEKYPHLRNKSGPVTVQTENPRKSTDTREKSCSSTDHKENSRPSTDHRENPRLSTDHREKSRASTDRRERTRKSMDQPEKASNSVEQPERARNSIDRFGEMFRSVGLCNIDCFKPTATSA*	ABHD17	https://plants.ensembl.org/
MD09G1255000	MD09G1255000	Malus domestica	Apple	3750	Rosaceae	Eudicot	MGGVTSSIAAKFAFFPPSPPSYRVVADESCGGRLYIPEVPRRDDVDVLKLRTRRGNEIVAVHVKHPKASATMLYSHGNAADLGQMYELFVELSARLRINLMGYDYSGYGQSTGKATEYNTYADIDAAYKCLKEKYGVKDEQLILYGQSVGSGPTVDLASRLATLRGVVLHSPILSGLRVLYPVKRTYWFDIYKNIDKISMVSCPVLVIHGTADEVVDSSHGKQLWVLCKEKYEPLWLSGGGHCNLELYPEFIKHLKKFVHSLSKSKSTTNGSRTSTVDSENKNKPSETGTSDSTEVGSDLPEVSRNSLDSRLEKSKKSNKPEKSRMSTDRVDTFRRKKGLVW*	ABHD17	https://plants.ensembl.org/
MD13G1055400	MD13G1055400	Malus domestica	Apple	3750	Rosaceae	Eudicot	MGSATSSMAAKFAFFPPDPPSYDTYVDEPTGKMRISDVLPRDDVDVLRLSTKKGNEIVAMYVKNPCASLTVLYSHGNAADLGQMYHIFTELSLHLGVNLMGYDYSGYGQSSGKPSEQDTYADIEAAYKCLEEKYGIKEEDVILYGQSVGSGPALDLAVRLPNLRAVVLHSPILSGLRVMYHVKKTFWFDIYKNIDKIPLVSCPVLVIHGTEDEVVDSSHGKQLWELCKEKYEPLWLKGGNHCNLELYPEYLRHLRKFISAIEKLPRLRNSTEQSADQSESPLKIEDIRDKARSSTDLRDKSRSSTGKRDKSRLSTDSRERSSTSTEKREKSRKSTDRSGKLRSSTDQSERARNSFDRLGDMVRSVGLCNVDCLKQAALEA*	ABHD17	https://plants.ensembl.org/
MD14G1165900	MD14G1165900	Malus domestica	Apple	3750	Rosaceae	Eudicot	MGGVTSSMAAKFAFFPPNPPSYKVVKDEATGLLLLDPLPHRENVDVLKFPTRRGNEIVAVYIRHPMATSTLLYSHGNATDIGQMYELFIELSIHLRVNLMAYDYSGYGQSSGKASEHNTYADIEAAYKCLEERYGAKQEDVILYGQSVGSGPTVDLAVRLPRLRAIVLHSPILSGLRVMYPVKRTYWFDIYKNIDKIPLVKCPVLVIHGTSDEVVDCSHGKQLWVLCQEKYEPLWLKGGNHCNLELYPEYIRHLNKFISTVEKSPSRRITSRKSTGHRKSTDRIEHPRRSVDFYEAPRKSTDRREKSRKSTDRPEKLNISEYKFNNIDKVDKFRISVDQIEKSRRSVEYRHEKSRRSVDCQLEKPRKSVDWLDRIRPG*	ABHD17	https://plants.ensembl.org/
MD15G1155900	MD15G1155900	Malus domestica	Apple	3750	Rosaceae	Eudicot	MGNVTAGVAAKFAFFPPDPPTYDVYKDEGGKLVFSSVTADKNMEVHLLDTKGGNKIVATFWRHPLARFTLLYSHGNAADLGQMHELFIELRSHLRVNIMSYDYSGYGASTGKPSEFNTYYDIEAVYNCLKNEYEIRQEDLIVYGQSVGSGPTLHLASRLKNLRAVVLHSAILSGIRVLYPVKLTFWFDIFKNIDKIRHVSSPVLVIHGTEDEIVDLSHGKRLWELSKEKYDPLWVKGGGHCNLETYPEYIKHLRKFINAMEKLSLTKPQQAKKQLTSDGSITEVKHNKCLRFGKR*	ABHD17	https://plants.ensembl.org/
MD16G1054200	MD16G1054200	Malus domestica	Apple	3750	Rosaceae	Eudicot	MGSATSSMAAKFAFFPPDPPSYDTYIDEPTGKMRISDVLPRDDVDVVKLSTKKGNEIVAMYVKNPCASLTLLYSHGNAADIGQMYHIFTELSLHLGVNLMGYDYSGYGQSSGKPSEQDTYADIEAAYKCLEEKYGIKEEDVILYGQSVGSGPALDLAIRLPNLRGVVLHSPILSGLRVMYAVKKTFWFDIYKNIDKIPQVSCPVLVIHGTEDEVVDFSHGKQLWELCKEKYEPLWLKGGNHCNLELYPEYLRHLRKFISAIEKLPRLRNSTEQSADQSESPLKTEDNKDKARSSTDLRDKSRSSTGQRDKSRLSTDSKERSRTSTEKREKSRRSTDRSGKARSSIDQSERARNSFDRLGDMVRSVGLCNVDCLKQAALEA*	ABHD17	https://plants.ensembl.org/
MD16G1270400	MD16G1270400	Malus domestica	Apple	3750	Rosaceae	Eudicot	MAVLPVNNSLDVLLIDTKRGDEEIVSAWRRRHCGVREQLRRRRDWISSIYLWVYHQSRRCTPTRVVEFEARSAGNTPRWNCSYALLTLLYSHDNAADLGQLYDLFLQLNLSLRVNLIGYDYSGYGASTGKPSETNTYADIEAVYECLGTEYGVSQEDLILYGQSVGSGPTPHLAAKLPRLRGVVLHSAILSGLSCHVKFTFCLDVYKSNSLKLVLFLFYAIRHSDGVQNFNKIKKVKCPVLVIHGTDDDIVNWLHGNAPWKMARDPYEPLWIKGGGHCNLELYPDYIRHLCRFILGIENITTEIRLKKIRQNMHLQKKRSCAICASMCCRIKLYQPKCPECSRPKCLKFPTCWKPKCIKCSWRPKCPKCAGPSCCFRSVTGDAVVVV*	ABHD17	https://plants.ensembl.org/
MD17G1020800	MD17G1020800	Malus domestica	Apple	3750	Rosaceae	Eudicot	MGGVTSSMAAKFAFFPPNPPSYKLITDEHTGLLLLSPFPHRENVEVLKLPTRRGTEVVAIYIRHPLATSTLLYSHGNAADLGQMYELFIELSIHLRVNLMGYDYSGYGQSTGKASEQNTYADIEAAYKCLEESYGTKQEDIILYGQSVGSGPTLDLAARLPQLRAVVLHSPILSGLRVMYPVKRTYWFDIYKNIDKIPLVHCPVLIIHGTADEVVDCSHGKQLWELCKEKYEPLWLKGGNHCDLELYPEYIRHLKKFISTVEKSPSQRYSSRRSTDQFEQPRKSTDVYEVSRKSTDRREKPRKSTDRPEKLKNQFISADKLEKLRVSFDHMERSRRSVDCHEKSRKSIDHQMDRARKSVDRLDRLRTG*	ABHD17	https://plants.ensembl.org/
MD17G1067200	MD17G1067200	Malus domestica	Apple	3750	Rosaceae	Eudicot	MGAVTSSMAAKFAFFPPSPPSYGVEKEEDSGKLKMTGVGTRENVDVLKLRTKRGNDVVAVYIRNPSAKLTVLHSHGNAADLGQMYELFSELSLHLRVNLLGYDYSGYGQSTGKPSEQNTYADVEAAYRCLVERYGAKEEDIILYGQSVGSGPTLDLATRLPRLRAVVLHSPIMSGLRVMYPVKRTYWFDIYKNIDKIPLVSCPVLVIHGTADDVVDWSHGKQLWDNCKEKYEPLWIKGGNHCDLELYPQYIKHVKKFVSTIEKYPHLRNKSGPVTGQPENPRKSTDIREKSCSSTDHKENCRPSTDHIENPRLSTDRRERSRASTDKRERTRKSMDQPEKASNSVDQPERARNSIDRFGEMFRSVGLCNIDCFKPTATSA*	ABHD17	https://plants.ensembl.org/
MD17G1247600	MD17G1247600	Malus domestica	Apple	3750	Rosaceae	Eudicot	MGGVTSSIAAKFAFFPPSPPSYTVVADESCGGRLHIPEVPRRDDVDVLKLRNRRGNEIVAVHVKHPKASATMLYSHGNAADLGQMFELFVELSARLRINLMGYDYSGYGQSTGKATEYNTYADIDAAYKCLKEKYGVKDEQLILYGQSVGSGPTVDLASRLPTLRGVVLHSPILSGLRVLYPVKRTYWFDIYKNIDKISMVNCPVLVIHGTADEVVDSSHGKQLWVLCKEKYDPLWLSGGGHGNLELYPEFIKHLKKFVHSLGKSKSTTNGSRTSTVDSENENKPSETGTSDSCEAGSDRPEVSRNSLDSRLEKSKKSNKPEKSRMSTDRADTFRRKKGLAW*	ABHD17	https://plants.ensembl.org/
MD15G1213300	MD15G1213300	Malus domestica	Apple	3750	Rosaceae	Eudicot	MVSYVNALLYGVGGLVVAGMALLVALQERLVYVPVLPGLTKSYPITPARLRLTYEDVWLHSSDGVRLHAWFIKLFPHCRGPTLLFFQENAGNIAHRLEMVRIMLQKLQCNVFMLSYRGYGASEGYPSQHGIIKDAQVALDHLSQRTDIDTSRIVVFGRSLGGAVGTVVTKNNPDKVAALIVENTFTSILDMAGVLLPFLKWFIGGSGSKGPKALNFLVRSPWSTIDVIGEVKQPILFLSGLQDEMIPPSHMQMLYAKAAAHNKQCVFVEFPTGMHMDTWLTGGDNYWRTVQEFLQQHVPAKNDDESSHTDRDVGAK	ABHD13	https://plants.ensembl.org/
MD02G1086100	MD02G1086100	Malus domestica	Apple	3750	Rosaceae	Eudicot	MVSYVSALLYGVGGLVVAGMTLLVALQERLVYVPVLPGLTKSYPITPARLRLTYEDVWLQSSDGVRLHAWFIKLFPLCRGPTLLFFQENAGNIAHRLEMVRIMLQQLQCNVFMLSYRGYGASEGYPSQHGIIKDAQVALDHLSQRTDIDTSRIVVFGRSLGGAVGTVVAKNNPDKVAALILENTFTSILDLVGVLFPFLKWFIGGSGSKGPKVLNFLVRSPWSTIDVIGEVKQPILFLSGLQDEMIPPSHLQMLYAKAAAHNKRCVFVEFPTGMHMDTWLAGGDEYWRTVQEFLQQHVPAKKDDGSSHSDSAAAIGSSL	ABHD13	https://plants.ensembl.org/
Manes.01G104700.1	Manes.01G104700	Manihot esculenta	Cassava	3983	Euphorbiaceae	Eudicot	MGTVTSTMAAKFAFFPPTPPCYQVAMDEASGKLMMMEMGTRENVDILKLDTKRGNRVVAVYFKNPAASLTLLYSHGNAADLGQMFDLFNELSLHLRVNLMGYDYSGYGQSSGKPSEQNTYADIEAAYRCLEERYGVKEEDVILYGQSVGSGPTLDLAARLMNLRAVILHSPIASGFRVMYPVKRTYWFDIYKNIDKMPMVNCPVLVIHGTADDVVDWSHGKQLWDLCKEKYEPLWVKGGNHCDLELYPQYIKHLKKFVSAVEKSPQLRNGPGPVADQMETPRKSTDCRETYTPNMDQKEKFTLNTEQREKPRVSTDCREKPRASIDRREKSRKSIDCPEKENHISDQPEKARNSIDRFGDMIRSVQLCNIACFKPATKAL*	ABHD17	https://phytozome-next.jgi.doe.gov/
Manes.01G112100.1	Manes.01G112100	Manihot esculenta	Cassava	3983	Euphorbiaceae	Eudicot	MGGVTSSIAAKFAFFPPNPPSYTVVEDESTPGRLVIPEVPRRDEVDILKLRTRRGNEIVAVHIKHPKASTTLLYSHGNAADLGQMFELFVELSKRLRINLMGYDYSGYGQSSGKPTECNTYADIEAAYNCLREQYGVKDEQLILYGQSVGSGPTVDLASQLTNLRGVVLHSPILSGMRVLYPVKRTYWFDIYKNIDKIGMVNCPVLIIHGTADEVVDCSHGKQLWELCKEKYEPLWISGGGHCNLELYPEFIKHLKKFVLTIGKSKTAPNGSKKTTVELENENKPSESGTSDTFELVPDLPEVSRNSLDSRLEKSKKPNKPEKSRMSTDRVDRFRRSKGMVW*	ABHD17	https://phytozome-next.jgi.doe.gov/
Manes.02G061100.2	Manes.02G061100	Manihot esculenta	Cassava	3983	Euphorbiaceae	Eudicot	MGAVSSTMAAKFAFFPPSPPSYQLAMDGATGKLMMVELGTRENVDVLKLDTKRGNRVVAVYIKNPAASLTVLYSHGNAADLGQMFDLFNELSLHLRVNLMGYDYSGYGQSSGKPTEQNTYADIEAAYRCLEERYGVKEEDIILYGQSVGSGPTLDLAARLIKLRAVVLHSPIASGLRVMYPVKRTYWFDIYKNVDKIPMVNCPVLVIHGTADDVVDWSHGKQLWDLCKEKYEPLWVKGGNHCDLELYPQYIKHLKKFISAIERSSHLRKGSVPVTDQAENPRKSTDCREASRANMDQREKFRHNIEQREKPRISTDCREKSRTSTDRRQKSRKSVDQPEKENHVLDQPEKARNSIDRFGYMIRSVRLCNIDCFKPTSTAL*	ABHD17	https://phytozome-next.jgi.doe.gov/
Manes.02G070300.1	Manes.02G070300	Manihot esculenta	Cassava	3983	Euphorbiaceae	Eudicot	MGGVTSSIAAKFAFFPPNPPSYTVVADESSPEKFVIPEVPRNDAVDVLKLRTRRGNQIVAIHIKHPRASSTLLYSHGNAADLGQMFELFVELSKRLRVNLMGYDYSGYGQSSGKPTECNTYADIDAAYNCLREQYGVRDEQLILYGQSVGSGPTVDLASRLPNLRSVVLHSPILSGMRVLYPVKRTYWFDIYKNIDKIGMVNCPVLVIHGTADEVVDCSHGKQLWELCKEKYEPLWISGGGHCNLELYPEFIKHLKKFVSTVGKTKTEANGSKKTTGELENQNKPSESGTSDTFELGADLPQISRNSLDSRLEKSKKPDKPEKSRMSTDRVDRFRRRKGLVW*	ABHD17	https://phytozome-next.jgi.doe.gov/
Manes.06G038600.8	Manes.06G038600	Manihot esculenta	Cassava	3983	Euphorbiaceae	Eudicot	MGNVTSNVAAKFAFFPPDPPTYDVCREDDGRLVLPGVSADKNMDVHLLETKGGNQIVATFWKHPFARFTLLYSHGNAADLGQMHDLFIELRAHLRVNIMSYDYSGYGASSGKPSEFNTYYDIEAVYNCLKEYYEVKQEDLILYGQSVGSGPTLHLGSRLQKLRGVVLHSAILSGLRVLYPVKMTFWFDIYKNIDKIRLVNCPVLVMHGTNDDIVDFSHGKRLWELAKEKYDPLWVKGGGHCNLETYPEYIKHLGKFMNELEKASITKPAKQLTSDPSIDLKHNKCLRWKKGSNSN*	ABHD17	https://phytozome-next.jgi.doe.gov/
Manes.06G078600.1	Manes.06G078600	Manihot esculenta	Cassava	3983	Euphorbiaceae	Eudicot	MGTAASSMAAKLAFYPPSPPSYNIVIDEETGKLRISNVCRRDDVDVLKLSTKKRNEIVAIYVKNPSALLTVLYSHGNAADIGQMYHLFSELSLNLNVNLMGYDYSGYGQSSGKPSEQHTYADIEAAYKCLKETYGVKEEDVILYGQSVGSGPTLELATHLPQLRAVILHTPILSGIRVMYPVKKTYRFDIYKNIDKIPLINCPVLVIHGTEDEVVDFSHGKQLWELCKEKYEPLWLKGGNHSNLELYPEYLRHLRRFISTIEKLNSHLIIASEQSSDQPNQPSNSPHDNMEKSRPSTDHGDKGPSTGHKEITGLSTNGREKGRASRDRREKSRKSIDRATQARNSFERLGDMFKSVGFCNVDCLKQTASKA*	ABHD17	https://phytozome-next.jgi.doe.gov/
Manes.06G112600.3	Manes.06G112600	Manihot esculenta	Cassava	3983	Euphorbiaceae	Eudicot	MGGVTSSMAAKFAFFPPNPPSYKLITDDATGLLLLDHFPHRENVDVLRLPTRRGTEIVAVYVRYPMATSTLLYSHGNAADIGQMYELFIELSIHLRVNLMGYDYSGYGQSSGKPSEHNTYADIEAAYKCLEESYGTKQENIILYGQSVGSGPTLDLAARLPRLRAVVLHSPILSGLRVMYPVKRTYWFDIYKNIDKIPLVKCPVLVIHGTSDEVVDCSHGKQLWELCQEKYEPLWVKGGNHCDLELYPEYLRHLKKFLSTVEKSPLRRNTARRSTDGLEQPRRSTDCYEGPRKSTDRREKPRKSTDRPEKLKFHEYKFTNIEKLEKLKTSFDQMERSRRSVEYHDKSRKSIDLQLEKARKSVDWIDRIRTG*	ABHD17	https://phytozome-next.jgi.doe.gov/
Manes.14G057000.1	Manes.14G057000	Manihot esculenta	Cassava	3983	Euphorbiaceae	Eudicot	MGGVTSSMAAKMAFFPPNPPSYKLITDDATGLLLLDHFPHRENVDVLRLPTRRGTDIVAVYVRHPMATSTLLYSHGNAADIGQMYELFIELSIHLRVNLMGYDYSGYGQSSGKPGEHNTYADIEAAYKCLEESYGTKQENIILYGQSVGSGPTLDLAARLPRLRAVVLHSPILSGLRVMYPVKRTYWFDIYKNIDKIPLVKCPVLVIHGTSDEVVDCSHGKQLWELCQEKYEPLWLKGGNHCNLEMYPEYLRHLKKFISTVEKSPSRRNTGRRSTDGIEQPRRSTDCFEAPRKSMDRRDKPRKSTDRTEKLKFHEYKFTNIEKLEKLKVSFDQMERSRRSVEYHEKSRKSIDLQLEKARKSVDWLDRIRAV*	ABHD17	https://phytozome-next.jgi.doe.gov/
Manes.14G091500.1	Manes.14G091500	Manihot esculenta	Cassava	3983	Euphorbiaceae	Eudicot	MGTATSSMAAKFAFFPPNPPSYTITVDEATGKLRISDVQQKDDVDVLKLSTKKGNEIVAIYVKNPLASLTVLYSHGNAADLGQMYHIFTELSLHLNVNLMGYDYSGYGQSSGKPSEQDTYADIDAAYMCLEETYGVKEEDVILYGQSVGSGPTLELATRLSQLRAVILHSPILSGLRVMYPVKKTFWFDIYKNIDKIPLVNCPVLVIHGTEDEVVDFSHGKQLWELCKEKYEPLWLKGGSHCNLELYPEYLRHLRKFISAIEKMPPHLRNGPGQSTDQPDQPSNTADSNKETSRPSTDQRDKARASTGQREKSRLSTDSRDKGRASTERREKSRKSIDRSAKARNSTDQPEKARNSFDRLGDMVRSVGLCNVDCLKPTASEA*	ABHD17	https://phytozome-next.jgi.doe.gov/
Manes.14G141900.1	Manes.14G141900	Manihot esculenta	Cassava	3983	Euphorbiaceae	Eudicot	MGNVTSNVAAKFAFFPPDPPTYDVCEEQDGRLLFSTITADKNMDVHLLETRGGNKIVATFWKHPFARFTILYSHGNAADLGQMHELFIELRAHLRVNIMSYDYSGYGASSGKPSELNTYSDIEAVYNCLMNEYEVKEEDLILYGQSVGSGPTLHLASRLEKLRGVVLHSAILSGIRVLCPVKMTFWFDIYKNIDKIRQVNCPVLVIHGTSDDIVDFSHGKRLWELAKEKYDPLWVKGGGHCNLETYPEYIKHLRKFMNAMEKISITKPTKQLTSIPSIDVKQNKCLRWKKAAPQS*	ABHD17	https://phytozome-next.jgi.doe.gov/
Manes.15G153700.1	Manes.15G153700	Manihot esculenta	Cassava	3983	Euphorbiaceae	Eudicot	MGGVTSSMAAKFAFFPPNPPSYKLITDDLTGLLLLSPFPHRENVEILKLPTRKGTEIVAMYIRHPMATSTLLYSHGNAADLGQMYELFIELSIHLRVNLMGYDYSGYGQSSGKPSEQNTYADIEAAYKCLEESYGTKQEDIILYGQSVGSGPTLDLAARLPQLRAVVLHSPILSGLRVMYPVKRTYWFDIYKNIDKIPLVNCPILIIHGTSDEVVDCSHGKQLWELCKEKYEPLWLKGGNHCDLEHFPEYIRHLKKFISTVEKSPSQRYSSRRSTDQFEQARKSTDVFEVSRKSTDRREKPRHSTDRPEKLKGQSNHAEKLEKLKNQSNNADKLEKLRISFDQMERSRRSVDCLEKSRKSIDHQLERARKSVDRLDRIRTG*	ABHD17	https://phytozome-next.jgi.doe.gov/
Manes.15G188100.1	Manes.15G188100	Manihot esculenta	Cassava	3983	Euphorbiaceae	Eudicot	MGCMFSQLAAKFAFFPPSPPTYQIKKRDDGTLTVVSSSSSMPLPLADDTSFDVLLIDTKRGNKIVAFYLRNPYARLTLLYSHGNAADLGQLYDLFVQLKINLRVNIMGYDYSGYGASTGKPSESDTYADIEAVYRCLQTEYGVSQEDIILYGQSVGSGPTLHLAAKLPRLRGVVLHSAILSGLRVLCHVKFTFCFDIYKNINKIRKVKCPVLVIHGTEDDVVNWLHGNGLWKLAREPYEPLWIKGGGHCNLELYPDYIRHLCMFIQEMENITTEIRLKKIRHNLRLKPRSNACASNKCCRFKLWRPRCPACFRSRCIKCLCRSKCLECWGLRCVKCCLQPKCPKCWIPSCCCSIECLHAQCCAGTHSGMNGKRDSR*	ABHD17	https://phytozome-next.jgi.doe.gov/
Manes.17G109400.1	Manes.17G109400	Manihot esculenta	Cassava	3983	Euphorbiaceae	Eudicot	MGGVTSSMAAKFAFFPPNPPSYKLITDDLNGLLLLSPFPHRENVEILKLPTRKGTEIVAMYIRHPMATSTLLYSHGNATDLGQMYELFIELSIHLRVNLMGYDYSGYGQSSGKPSEQNTYADIEAAYKCLEKSCGTKQEDIILYGQSVGSGPTLDLAARLPQLRAVVLHSPILSGLRVMYPVKRTYWFDIYKNIDKIPLVNCPVLIIHGTSDEVVDCSHGKQLWELCKEKYEPLWLKGGNHCDLEQFPEYIRHLKKFISTVEKPPSQRYTSRRSTDQFEQPRKSTDVFEVSRKSTDRREKPRHSTDRPEKLKNQSNHADKLEKLKNQSSNADKLEKLRVSFDQRSRKSVDCHEKSQKCIDHQLERARKSVDRLDRIRTG*	ABHD17	https://phytozome-next.jgi.doe.gov/
Manes.16G098000.4	Manes.16G098000	Manihot esculenta	Cassava	3983	Euphorbiaceae	Eudicot	MVSYVSALLYGVGGIVVAGMALLVAFQERLVYVPVLPGLTKSYPITPARLRLTYEDVWLRSSDGVRLHAWFIKLFPECRGPTILFFQENAGNIAHRLEMIRIMIQRLQCNVFMLSYRGYGASDGYPSQQGITKDSQAALDHLSQRTDIDTSRIVVFGRSLGGAVGALLTTNNPDKVAGLILENTFTSILDMAGVLLPFLKWFIGSRSTHSNGPKILNFLVRSPWSTIDVVSQIRQPILFLSGLQDEMVPPSHMALLYAKAAAHNKECIFVEFPTGMHMDTWLAGGDHYWRTIQQFLEKHVSEKKEHESYNTDQGIPFASENLLKPSLGKGIENGI*	ABHD13	https://phytozome-next.jgi.doe.gov/
Manes.03G037700.1	Manes.03G037700	Manihot esculenta	Cassava	3983	Euphorbiaceae	Eudicot	MVSYVNALLYGVGGIVVAGMALLVAFQEKLVYVPVLPGLTKSYSITPARLRLIYEDVWLRSSDGVRLHAWFIKLFPECRGPTILFFQENAGNIAHRLEMVRIMIQRLQCNVFMLSYRGYGASDGYPSQHGITKDAQAALDHLSQRTDIDTSRIVVFGRSLGGAVGALLVKNNSDKVAGLILENTFTSILDMAGILLPFLKWFIGSTYSKGPKILNFLIRSPWSTIDVINQVKQPILFLSGLQDEMVPPSHMEMLYAKAAAHNKECIFVEFPTGMHMDTWLAGGDHYWRTIQQFLEKYVPEEKENESYHTEQDMQGR*	ABHD13	https://phytozome-next.jgi.doe.gov/
Mapoly0127s0041.1	Mapoly0127s0041	Marchantia polymorpha	Common liverwort	3197	Marchantiaceae	Bryophyta	MGAVTSSVAARFAFFPPTPPSYKVLTDEHTGKKFLSDVNPRDNVEVKMLHTKRGQEIVALYVRYPTATLTLLYSHGNAADLGQMYELFVELSAHLRVNVLGYDYSGYGASSGKPSEANTYSDIEAAFECLRRDYGTREEDVVLYGQSVGSGPTLDLATSLPGLRAVILHSPILSGLRVMYPVKRTYWCDIFKNIDKIGSVKCPVLVMHGTSDEVVDWSHGKTLWDLCEKKYEPLWLKGGGHCNLELYPEYIRHLRKFISSL*	ABHD17	https://phytozome-next.jgi.doe.gov/
Mapoly0002s0260.1	Mapoly0002s0260	Marchantia polymorpha	Common liverwort	3197	Marchantiaceae	Bryophyta	MVNWLNGLLYGAGGILATCMVLLVTMQEKLVYVPVIPGMSKGYQITPARLRLKYEDIWLTAEDGVRLHSWFIKLQPAVQGPTILFFQENAGNIAHRLEFVNLMLQRLNCNVFMLSYRGYGDSDGFPSQHGLTMDAQAALDHLLQRTDIDPTRIVVFGRSLGGAVGSALVANNPGKISALILENTFTSVLDMAGVMLPLLKYVIGGTGSPGLRMLNFLVRSPWSTIDIVSKIENPILFLSGLRDEMVPPSHMRRLYDAAQLNADRQLIEFPNGMHMDTWLKGGDRYWRVLQLYLDKHASGSGHGATFSSDISSNGGVSESRSQISEQPKYEL*	ABHD13	https://phytozome-next.jgi.doe.gov/
Medtr6g018930.1	Medtr6g018930	Medicago truncatula	Barrel Medic	3880	Fabaceae	Eudicot	MGGVTSSIAAKFAFFPPQPPSYTLTVSESTATTAAANGTSPATKLLIPEVPMKENVDVVKVKTRRGNEIAAVYVKYHRPACTMLYSHGNAADLGQMFELFVELSNRLRINVMGYDYSGYGQSTGKPTEYNTYADIEAAYKCLKEQYGVKDEQLILYGQSVGSGPTLDLASRISELRGVVLHSPILSGLRVLYPVKRTYWFDIYKNIDKIGMVKCPVLVIHGTADEVVDVSHGKQLWELCKVKYEPLWVSGGGHCNLELYPEFIKHLKKFVQTLGKPKPTTANGSEKEAVVETENQSNKASKESETGTSSTSELSTEIPEASRNSLDSRLKKSKKPDKPEKSRMSTDHVDRFRRRKGLVW*	ABHD17	https://phytozome-next.jgi.doe.gov/
Medtr7g017430.1	Medtr7g017430	Medicago truncatula	Barrel Medic	3880	Fabaceae	Eudicot	MGAVTSSMAAKFAFFPPNPPSYGLGVDESTGKNKITGVSTRENVDVLKLCTKRGNNIVALYIKNSSASLTILYSHGNAADLGQMYELFSELSIHLRVNLLCYDYSGYGQSSGKPSEQNTYADIEAAYKCLVEMYGSKEEDIILYGQSVGSGPTTDLAARLPNLRAVILHSPILSGLRVMYPVKRTYWFDIYKNIDKIPMVNCPVLVIHGTADDVVDCSHGKQLWEHCKEKYEPLWVKGGNHCDLELYPQYIKHLKKFIAAIEKSSRNRIESGPTPDQPDIPRNSTDFREKPRPSMDIRENSRRSIEFKDKARISTDQKEKSRSGVDKRDKSRKSVDRADKVNNGAEIPEKARNSIDRFGGMVRSVGFCNIDCFRPSATHA*	ABHD17	https://phytozome-next.jgi.doe.gov/
Medtr7g032640.1	Medtr7g032640	Medicago truncatula	Barrel Medic	3880	Fabaceae	Eudicot	MGGVTSSMASKFAFFPPNPPSYKLIKDDLTGLLLLTPYPHRENVEIMKLSTRRGTEIVAVYVRHPMATSTLLYSHGNAADLGQMYELFIELSIHLRVNLMGYDYSGYGQSSGKPSEQNTYSDIEAVYKCLEESFGAKQEDIILYGQSVGSGPTLDLAARLPQLRAVVLHSPILSGLRVMYPVKRSYWFDIYKNIDKIPLVNCPVLIVHGTSDEVVDCSHGKQLWELCKEKYEPLWLKGGNHCDLELFPEYIRHLKKFITTVEKSPSQRYSFRRSTDQFEQPRKSTDKFEVSRKSTDRREKPRKSTDKPEKVKNSSSSNGGDMLEKLRMTFDHKERSRRSVDCHEKSRKSVDHQLEKGRKSVDRLDRIRTG*	ABHD17	https://phytozome-next.jgi.doe.gov/
Medtr3g075410.1	Medtr3g075410	Medicago truncatula	Barrel Medic	3880	Fabaceae	Eudicot	MGGVTSSMAAKLAFFPPNPPSYKLIKEEATGLLLMEPFPHRENVEVLKFPNRRGIEIVAMYVRHPMAKTTVLYSHGNAADIGQMYELFVELSIHLRVNLIGYDYSGYGQSSGKPSEHNTYADIEAVYKCLEENYGAKQEDIILYGQSVGSGPTLDLAARLPRLRAVVLHSPILSGLRVMYPVKRTYWFDIYKNIDKIPLVKCPVLVIHGTADEVVDCSHGKHLWELCQQKYEPLWLKDGNHCNLELYPEYLRHLRKFISTVEKSPSQRLSFRRSVDRVEQSRGSTDCSEKPRKSTDHRDKPPRSTDKSEKLKYHEFKFNNPEKLEKLRVQFDQTERSRRSVEYNDKSRSIEFQEKSRRSVDVQFERPRKSIDWLDRIRAS*	ABHD17	https://phytozome-next.jgi.doe.gov/
Medtr8g037335.1	Medtr8g037335	Medicago truncatula	Barrel Medic	3880	Fabaceae	Eudicot	MGCMVSSLASKFAFFPPSPPTYQLKKNDDGKLTVVSTASPIPHPDDNSLDVLLVDTKHGNKIVAFYLKNPYARLTLLYSHGNAADLGQLYDLFVQLKVNLRVNLMGYDYSGYGASTGKPSESSTYADIEAIYECLETKYGVGQEDVILYGQSVGSGPTLHLAAKLPRLRGVVLHSGILSGLRVLCHVKFSFCFDIYKNINKIKKVKCPVLVIHGTEDDVVNWLHGNRLWKMARESYEPLWIKGGGHCNLELYPDYIRHLCKFIQEMEKMTTEKRLKKIRQSLESKSKSKCCSTSASSVAAYRSSQIVSDQHAAQNAQCLVVVVQNVHCLVATLNVQDQVVA*	ABHD17	https://phytozome-next.jgi.doe.gov/
Medtr5g029210.1	Medtr5g029210	Medicago truncatula	Barrel Medic	3880	Fabaceae	Eudicot	MGCMVSSLASKFAFFPPSPPTYQLKKNDDGKLTVVSTASPIPHPDDNSLDVLLVDTKHGNKIVAFYLKNPYARLTLLYSHGNAADLGQLYDLFVQLKVNLRVNLMGYDYSGYGASTGKPSESSTYADIEAIYECLETKYGVGQEDVILYGQSVGSGPTLHLAAKLPRLRGVVLHSGILSGLRVLCHVKFSFCFDIYKNINKIKKVKCPVLVIHGTEDDVVNWLHGNRLWKMARESYEPLWIKGGGHCNLELYPDYIRHLCKFIQEMEKMTTEKRLKKIRQSLESKSKSKCCSTCTCPSMKCCCSCKCKLPKCSSCCSCINFSLSINCPDCCWKPSCIKCCRLPKFTDCFGSTCCTKCSMPGCCCPKCSLPCCYPKCSRPSCCMSCFCWQCFMGKHSGRN…	ABHD17	https://phytozome-next.jgi.doe.gov/
Medtr4g125660.1	Medtr4g125660	Medicago truncatula	Barrel Medic	3880	Fabaceae	Eudicot	MVSYMNILLYGVGGLVVAGMALLVAFQEKLVYVPVLPGLTKSYAITPSRLRLTYEDIWLSSSDGVRLHAWFIKLFPDTRGPTILFFQENAGNIAHRLEMVRIMLQQLQCNVFMLSYRGYGASEGSPSQKGITKDAQAALDHLSQRSDIDTSRIVVFGRSLGGAVGAVLTRNNPEKVAGLILENTFTSILDMAGVLLPFLKWFIGGSGTKGPKLLNCVVRSPWSTIDVVGEIKQPILFLSGLQDEMVPASHMQMLYAKAAARNNRCLFVEFPTGMHMDTWLAGGDQYWRTIQQFLEQHAPERNVAARKSPL*	ABHD13	https://phytozome-next.jgi.doe.gov/
Nycol.B00628.1	Nycol.B00628	Nymphaea colorata	Water lily	210225	Nymphaeaceae	Basal angiosperm	MGAVTSSMAAKFAFFPPNPPSYKIVADESREGLSMTNVPHRENVDVLKIRTRKGNEIIAIYVRNPMANLTLLYSHGNAADLGQMYELFVQLSIHLRVNLMGYDYSGYGQSSGKPSENNTYADIEAAYNCLVEKYGEKEENIILYGQSVGSGPTLDLATRLHHLRAIVLHSPILSGMRVMYPVKRTYWFDIYKNIDKIPLVACPVLVIHGTSDEVVDWSHGKQLWELCKEKYEPLWLKGGNHCDLELYPEYIRHLRKFVSTVEKTQSRGGSRRSTDQHEPSRQSTDHFEASRKSTGQRENKSRTRTKGPPKLGTDLKRDIENSDNLKSSVSQFEKSRRSVDQHYRPRKCMEQLDRARKSVDRLDRIRAG*	ABHD17	https://phytozome-next.jgi.doe.gov/
Nycol.C00098.1	Nycol.C00098	Nymphaea colorata	Water lily	210225	Nymphaeaceae	Basal angiosperm	MGGVTSSVAAKFAFFPPNPPSYKIVEDEIGGGLSMTNVPHRENVDVLRLKTRKGNEIIAMYVRNPMANLTLLYSHGNAADLGQMYELFIELSIHLRVNLMGYDYSGYGQSSGKPSENNTYADVEAAYKCLLEEYGTKEENIVLYGQSVGSGPTLDLATRLSHLRGIVLHSPILSGLRVMYPVKRTYWFDIYKNIDKIPLVTCPVLVIHGTSDDVVDWSHGKRLWELCKEKYEPLWLEGGSHCDLELYPQYIRHLRKFISTIEKSKLNSGPRRSTDQFEPSRHSTDRRSVDGYEAPRKSTDLREKTRSGTDKLPKLSSDLKTKVEKFEKLKNSFSQFEKSRRSVDQHDRSRKCMEQLERARKSVDRLDRIRAG*	ABHD17	https://phytozome-next.jgi.doe.gov/
Nycol.C00654.1	Nycol.C00654	Nymphaea colorata	Water lily	210225	Nymphaeaceae	Basal angiosperm	MGAVTSSMAAKFAFFPPNPPSYKVVTDEVSGRLTLTDVPHRENVDVVKLSTRRGTEIVAMYVKNPMASLTLLYSHGNAADLGQMYELFTELSVHLRVNLMGYDYSGYGQSSGKPSEQNTYADIEAAYKCLQDTYGAKEEDVILYGQSVGSGPTLDLATRLPRLRAVVLHSPIMSGLRVMYPVKRSYWFDIYKNIDKIPYVSCPVLIIHGTADEVVDCSHGKQLWELCKEKYEPLWLKGGNHCNLEVYPEYIRHLKKFILAVEKSPGLKNGSKQSSDISEPSRRSTDCLEPARKSSDRREKSRPSTDKAERSRMSTDRRDKSRRSVDRQEKARTSVDQVEKPRKSTDQPPDRARNSIDRFGDMMRSVGLCNTDCFRISASRVLEDKEAHFSKEWPVSSHK…	ABHD17	https://phytozome-next.jgi.doe.gov/
Nycol.C01405.1	Nycol.C01405	Nymphaea colorata	Water lily	210225	Nymphaeaceae	Basal angiosperm	MGNVTSGVAARFAFFPPDPPSYDVYRDEGKFFLSGVAPDKNMDVHMLETKGGNKIVAAFWRHPVAKFTVLYSHGNAADLGQMMELFFELRTHLRVNIMCYDYSGYGASSGKATEFNTYYDIEAVYQCLKREYGIKQEDIILYGQSVGSGPTLHLAARLPKLRAVVLHSAILSGIRVLYPVKMTFWFDIFKNIDKIRHVNCPVLVIHGTQDDIVDFSHGKRLWELAKEKYEPLWIKGGGHCNLETYPEYIKHLRKFIHAMEKLSAIKPSKLTNPSNDSFAEAKHNRCLRFGNR*	ABHD17	https://phytozome-next.jgi.doe.gov/
Nycol.K01110.1	Nycol.K01110	Nymphaea colorata	Water lily	210225	Nymphaeaceae	Basal angiosperm	MGAVTSTIAARLAFFPPSPPSYGVGTDEESGRLYLTEIGRRDDVDLHRLKTRRGQEIVAVYLRHSAATATLLYSHGNAADLGQMLDLFIELSVHLRVNLMGYDYSGYGHSTGKPSECNTYADIEAAYKCLKEHYGVKDEDLILYGQSVGSGPTLDLASQLTELRAVVLHSPILSGLRVLYPVKHTYWFDIYKNIDKIGLVNCPVLVIHGTQDEVVNFSHGKLLWELSKEKFKPLWLEGGGHCNLELYPEYIKHLKKFVTAVAKSKAKRNSPKSTIAKPEHSTKTRDGVKEQDSEGAVSENLESSKSKLNNQLEKSRRSSDRRELSRVGVEIVGKLKRKRGMYR*	ABHD17	https://phytozome-next.jgi.doe.gov/
Nycol.L01229.1	Nycol.L01229	Nymphaea colorata	Water lily	210225	Nymphaeaceae	Basal angiosperm	MCGIFSHLAAKFAFFPPNPPSYQVKNENGRMVIANLPRDDAMDVLLLDTKYGNKIVALYFRNPYARLTVLYSHGNAADLGQLYDLFVQLKVNLRVNLIGYDYSGYGASTGKPTERNTYADIEAVYQCLETEYGVSQENLILYGQSVGSGPTLHLASRLPRLRGVVLHSAILSGLRVLCHLKVTFCFDIYQNVNKIRKVKCPVLVIHGTEDDVVNWLHGKGLWELAREPYEPLWIKGGGHCNLELYPDYIRHLRKFVVEMENTTTKMRLAQIRRCYLKPQNSRCCKFRLYCCRIRRRQLKFRLWRPRFRCPKWPDCCRLGC*	ABHD17	https://phytozome-next.jgi.doe.gov/
Nycol.H01147.1	Nycol.H01147	Nymphaea colorata	Water lily	210225	Nymphaeaceae	Basal angiosperm	MVNYVNALLYGVGGIVVAGMSLLVALQEKLVYVPVVPGLTKGYPITPARLHLKFEDVWLRSSDGVRLHAWFIKLFPDCRGPTLLFFQENAGNIAHRLEYIRIMLQQLQCNVFMLSYRGYGASEGYPSQHGIIKDAQAALDHLTQRTDIDTSKIIVFGRSLGGAVGAALAKNNPDKVSALILENTFTSVLDMAGVLLPFLRWFIGSTAFKGPKILNFLVRSPWNTVEIIDKIKQPILFLSGLQDEMVPPAHMRMLYEKASSSNSRTLFVDFPDGMHMDTWLSGAERYWRSIQLFFMRYLPQAEAQMVRPVGDSIHEDIQEKL*	ABHD13	https://phytozome-next.jgi.doe.gov/
LOC_Os01g49510.1	Os01g49510	Oryza sativa	rice	39947	Poaceae	Monocot	MGGVTSTIAARFAFFPPTPPSYTVVADAATGRLAIPEISRPPARRRRRDGGGDASASGAAPAEDEDGTEVVRLRTRRGNEIVGVHVRHERASATLLYSHGNAADLGQMYGLFVELSRRLRINLFGYDYSGYGRSTGKPTECNTYADIEAAYNCLKEKYGVADEDIILYGQSVGSGPTIDLASRLPNLRGVVLHSPILSGLRVLYPVKRTYWFDIYKNIDKIGLVNCPVLVIHGTSDDVVDCSHGKQLWELCKVKYSPLWLTGGGHCNLELYPDYIKHLKKFVSSLGKKSSKPDLKEITMKEGASSKDSEPASSEKPQEAPKCSQISRKSLDSRVGKSKTVDVPEKPRMSSDDVDKFRRRRCLVW*	ABHD17	https://plants.ensembl.org/
LOC_Os02g09770.1	Os02g09770	Oryza sativa	rice	39947	Poaceae	Monocot	MGAVTSTVAARFAFFPPSPPSYGAEAPPPPAAAGAGVGVEKDGGGGGVVVELTDVPRRGNVEARRLRTKRGTEVVAMYVRQAGARLTLLYSHGNAADLGQMFELFVELSAHLNVNLMGYDYSGYGQSSGKPSEHNTYADIEAVYRCLVETYGASEENIILYGQSVGSGPTLDLASRLPHLRAVVLHSPILSGLRVMYPVKHTYWFDIYKNIDKIPLVRCPVLVIHGTADEVVDCSHGRALWELSKVKYEPLWVKGGNHCNLELYPEYIKHLKKFVGAIEKSPPLYDESPESSGPSDNTQTNPEGTEESRKSTDCREKTRPSIDHRQSTDRRDKSRGSTDRRDKNRKSVDQPRASVDQPDRPRKSVDRFGGVMKSVRYIDCFRVTTASGS*	ABHD17	https://plants.ensembl.org/
LOC_Os02g55330.1	Os02g55330	Oryza sativa	rice	39947	Poaceae	Monocot	MTGVSADAGVEVHALPTKGGTRVVAAFWRHPSARLTLLYSHGNAADLGQMLGLFLELRAHLRVNIMSYDYSGYGASTGKPSEYNTYCDIEAVYDCLTKVYGIEPEDLILYGQSVGSGPTLHLASRLEKLRGVVLHSAILSGIRVLYPVKVTLWFDIFKNIDKIKQVDCPVLVIHGTADDIVDFSHGKRLWELAKEKYEPLWVKGGGHCNLETYPEYIRHLRKFINAMEKLSKDKTAKAPQLAPSSSNNNMTEVKHNKCLRFGKR*	ABHD17	https://plants.ensembl.org/
LOC_Os06g42730.1	Os06g42730	Oryza sativa	rice	39947	Poaceae	Monocot	MGAVASTVAARFAFFPPAPPSYGVEPPPSPSPAAAAEDGAVVELSGVPRRAGVEARRLPTGRGTEVVAMYVRQPGARLTLLYSHGNAADLGQMYELFVELSSHLNVNLMGYDYSGYGQSSGKPSEQNTYSDIEAAYRCLVETYGATEENIILYGQSVGSGPTLDLASRLPHLRAVVLHSPILSGLRVMYPVKHTYWFDIYKNIDKVPLVKCPVLVIHGTADEVVDCSHGRALWELSKIKYEPLWVKGGNHCNLELYPEYIKHLKKFVMAIEKLPPTKDESSGSSGPSDPCEIGSESMQSSRKSTDVKDKSRSSIDHRHSVDRREKPRGSIDRRDKSRKSIDHPDKPRASVDQPDRPRRSIDRFGGMMRSVTSVKLCNIDCFKVTYASGS*	ABHD17	https://plants.ensembl.org/
LOC_Os08g06420.1	Os08g06420	Oryza sativa	rice	39947	Poaceae	Monocot	MLSGCTVSSLAARFAFFPPEPATYAVRKDEACGGGGRLVASGVPRDAAVDVLLVDTRKGSKVVAFYLRNPAARLTVLYSHGNAADLGQLYDLFVQLKVNLKVNLMGYDYSGYGASTGKPSEENTYADIEAVYQCLETEYGISQEDLILYGQSVGSGPTLHLASRLPRLRGVVLHSAILSGLRVVCHVNFTFCFDIYKNVKKIKKVKSPVLVIHGTDDDVVNWSHGNELWKLAREPYDPLWIKGGGHCNLELYPDFIRHLSKFIREMENITTKTRLKKIRQSLQPAPKKVHHRASTGTTTTFTTNCCCRIRVRKPSCRCPGCNLSCGCCSGLMSCFSSRLFKCSTCFSSCSCRGCFKCPTCFSFSCSCCRSCLKCPTFKCCCCGSCRDEQ*	ABHD17	https://plants.ensembl.org/
LOC_Os08g38092.1	Os08g38092	Oryza sativa	rice	39947	Poaceae	Monocot	MGGVTSSVAAKFAFFPPDPPAYGVADEEEPPPPGSAAPAAAATARRVSLTGVPWREGVEARRVRTRRGTEIIAVYVRCPKARLTVLYSHGNAADIGKMYELFVEFSARLHVNLMGYDYSGYGRSSGKASEANTFADIEAAYKCLVEVYGTREEDIILYGQSVGSGPTVDLAAQLHRIRAVVLHSPILSGLRVMYSVKKTYWFDIYKNIEKMPLVKSPVLVIHGTNDDIVDCSHGKQLWELCQNKYEPLWIEGGDHCNLQTFPVYIRHLKKFISTIENMPLEKESSSTENEKLLAETETASDGSALSDAPWTTSQRLEPPRKSTRHELPPRLSNDRVDKRRRSTGRREKPRSIVEKKEKSRRSVDTFDRTRDEHDQPDKPRKSIDRLGEMIRSMGLCNVD…	ABHD17	https://plants.ensembl.org/
LOC_Os12g18860.1	Os12g18860	Oryza sativa	rice	39947	Poaceae	Monocot	MGGVTSSVAAKMAFFPPTPPSYALVDDPAAGVTTMTGQPHRENVEVLRLRTRRGNTVAAVYVRHPDAATTLLYSHGNAADLGHLYQLFLHLSFNLRVNVLGYDYSGYGQSSGKPSEHNTYADIEAAYKCLIENFGAKEEEIILYGQSVGSGPTVDLASRLHRLRAVVLHSPILSGLRVMYPVKRTYWFDIYKNIDKIPQVTCPVLIIHGTADEVVDWSHGKQLWELCKEKYEPLWLKGGKHCDLELFPEYLRHLKKFVNTVEKSPSPRNAWRESLDRIEPSRKSVDCFEPSRRSVDFFEPSRKSTDRREKSRPTRDRMRGVEHRYSNVEKTDKLKFSFDHMEKSRRSIDIFERPKKNIEQLDCGRKSVDRLDRIWAS*	ABHD17	https://plants.ensembl.org/
LOC_Os07g41730.1	Os07g41730	Oryza sativa	rice	39947	Poaceae	Monocot	MVGWLKALCYGAGGMAVVGLAALVALQERLVYVPVLPGIARAYPITPDRLRLIYEDVWLRAADGVRLHSWFIRHSPTCRGPTILFFQENAGNIAHRLDFVRLMMQRLQCNVFMLSYRGYGESDGYPSQKGIINDAQAALDHLVQRKDIDTSRIVVFGRSLGGAVGAVLAKNNPGKVSALILENTFTSILDMAGIMLPFLRWFIGGSSSKGPKLLNCVVRSPWSTLDIIAEVKQPIIFLSGLQDELVPPSHMRLLYEKAFEHNKNCRFVDFPNGMHMDTWNSGGDRYWRTIQLFLDQYAPEVQSCNTSCKSEIANDDEAEE*	ABHD13	https://plants.ensembl.org/
Phacu.WLD.002G160400.1	Phacu.WLD.002G160400	Phaseolus acutifolius	Tepary Bean	33129	Fabaceae	Eudicot	MGCMVSQLAAKFAFFPPSPPTYHLKKRDDGKLTVVSPAAPIPHADDTSLDVLLVDTKHGNKIVAFYLRNPYARLTLLYSHGNAADLGQLYDLFVQLKVNLRVNLMGYDYSGYGASTGKLFKIVQPSESSTYADIEAIYECLETEYGISQEDVILYGQSVGSGPTLHLASKLPRLRGVVLHSGILSGLRVLCHVKFTFCFDIYKNINKVKKVKCPVLVIHGTEDEVVNWLHGNGLWKMARESYEPLWIKGGGHCNLELYPDYIRHLCKFIQEMENMTTEKRLKKIRQSAKESKSNTCSTCSSCCRMKCCRVECPDCSNCCSDCMNVSWSINCPECCWRPSCIKGCCFLKFPSCFGSFCCTKCSWPSCCGVTKCSLPSCYPKCARPSCCCKSCFCWQCCVG…	ABHD17	https://phytozome-next.jgi.doe.gov/
Phacu.WLD.003G185400.1	Phacu.WLD.003G185400	Phaseolus acutifolius	Tepary Bean	33129	Fabaceae	Eudicot	MGNVTGTVAAKFAFFPPEPPTYDVCREGDGRVVLSGVTADKNVDVHILDTKGGNKIVATFWKHPFARFTFLYSHGNAADLGQMHDLFIELRAHLRVNIMSYDYSGYGASTGKPSEFNTYYDIEAVYNCLKREYGVKQEELILYGQSVGSGPTLHLASKLQKLRGVVLHSAILSGIRVLYPVKMTFWFDIFKNIDKIRHVNCPVFVIHGTNDDIVDWSHGKRLWELSKEKYDPLWVKGGGHCNLETFPEYIKYLRKFINAMEKLALTKQSSKQLSQNPSITESRHNKCLRFGKK*	ABHD17	https://phytozome-next.jgi.doe.gov/
Phacu.WLD.004G039400.1	Phacu.WLD.004G039400	Phaseolus acutifolius	Tepary Bean	33129	Fabaceae	Eudicot	MGAVTSSMAAKFAFFPPDPPSYTVAEEAEGRAKMVEVATRENVDVLKVRTERGNSVVAMYIKNPTASLTLLYSHGNAADLGQMYELFSELSLHLRVNLMGYDYSGYGQSSGKPSEQNTYADIEAVYKCLQEKYGAKEEDIVLYGQSVGSGPTIDLASRLPNLRAVILHSPILSGLRVMYPVKRTYWFDIYKNIDKIPLVSCPVLVIHGTADDVVDCSHGKQLWENCKQKYEPLWIKGGNHCDLELYPQYIKHLKKFVTVIEKSLHQKTGSGHIPDPQDKPRNSIDFREKSRPSMDLRENLRSIDHKEKPGASTVTDHKEKSRASIDRRDKSRKSIDRPEKAYHGADIPEKARNSIDRFGEMVRSVGLCNIDCFRPTATHA*	ABHD17	https://phytozome-next.jgi.doe.gov/
Phacu.WLD.004G058900.1	Phacu.WLD.004G058900	Phaseolus acutifolius	Tepary Bean	33129	Fabaceae	Eudicot	MGGVTSSMAAKLAFFPPNPASYKVVKDQVTGLLLLSPFPHRENVEILKLPTRRGTQILTMYVRHPMASSTLLYSHGNATDLGQMYDLFINLTIHLRVNLIGYDYSGYGQSSGKPSEQNTYADIEAVYKCLEETFGTKQEDIILYGQSVGSGPTLDLAAKLPQLRAVVLHSPILSGLKVLYPVKRSYWFDIYKNIDKIPLVNCPVLIIHGTSDEVVDCSHGKQLWELCKEKYEPLWLQGGNHCDLEQFPEYIRHLKKFIATVEKSPSQRYTFRRSMEQFEQPRKSTDVFDVSRKSTDRRDKPRLSTDRPEKLKNLSNNADKLERLRVTFDHIERSRRSVDCLEKSRKNIDHQHEKARKSVDRLERIRT*	ABHD17	https://phytozome-next.jgi.doe.gov/
Phacu.WLD.004G068700.1	Phacu.WLD.004G068700	Phaseolus acutifolius	Tepary Bean	33129	Fabaceae	Eudicot	MGGVTSSIAAKFAFFPPQPPSYTVVAAEGGADSGSPRLVIPEVPMKDNVDVLRLRTRRGNEIVAVYIKYHRPTSTMLYSHGNAADLGQMFELFVELSNRLRLNVMGYDYSGYGQSTGKPTEYNTYADIDAAYKCLKEQYGVKDEQLILYGQSVGSGPTLDLSSQIPELRGVVLHSPILSGLRVLYPVKRTYWFDIYKNIDKVGAVKCPVLVIHGTADEVVDVSHGKQLWELCKTIGKSKATANGSKKDIVESENEGKARKESESGASGTSELSKEIPEVSRNSLDSRLEKSKKPDKQEKSRMSTDHVDRFRRRKGLVW*	ABHD17	https://phytozome-next.jgi.doe.gov/
Phacu.WLD.008G026700.1	Phacu.WLD.008G026700	Phaseolus acutifolius	Tepary Bean	33129	Fabaceae	Eudicot	MGAVTSSMAAKFAFFPPNPPSYGVGVDDVTGKLKMTGVATRENVDVLKLCTKRGNTIVAIYIANPSASSTLLYSHGNAADLGQMYELFSELSHHLRVNLLCYDYSGYGQSSGKPSEQNTYADIEAAYKCLVEMYGAKEEDIILYGQSVGSGPTTDLATRLPNLRAAILHSPILSGLRVMYPVKRTYWFDIYKNIDKIPLVSCPVLVIHGTADDVVDCSHGKQLWEHCIQKYEPLWIKGGNHCNLELYPEYIKHLKKFIVAIERPPYQKTGSEPVPNHLDRPRSSTDFREKPRLSMDLRETLRRSFDFKEKPRISTDHKEKSRADKKDKSRKSIDHSEKACNRAEIPEKARNSIDRFGDMVRSVGLCHIDCFRPRATHA*	ABHD17	https://phytozome-next.jgi.doe.gov/
Phacu.WLD.009G202100.1	Phacu.WLD.009G202100	Phaseolus acutifolius	Tepary Bean	33129	Fabaceae	Eudicot	MGGVTSSMAAKLAFFPPSPPSYRLVKEEATGLLLMDPFPHRENVEVLRFPNRRGTEIVAVYVRHPTAKSTVLYSHGNAADIGQMYELFVELSIHLRVNLIGYDYSGYGQSSGKPSEHNTYADIEAAYKYLEENYGAKQEDIILYGQSVGSGPTLDLASRLPRLRAVVLHSPILSGLRVMYPVKRTYWFDIYKNIDKIPLVKCPVLVIHGTADEVVDCSHGKQLWELCQQKYEPLWLKGGNHCNLELYPEYLRHLRKFISSVEKPPSQRVSFRRSVDRVEQSRGSTDCFETPRKSTDQREKPRKSTDRTEKMKFHEFKFNNTEKLEKIRVQFDQMERSRRSVEYNDKSRSIEFQDKSRRSVDVQFERPRKSIDWLDRIRAS*	ABHD17	https://phytozome-next.jgi.doe.gov/
Phacu.WLD.009G232700.1	Phacu.WLD.009G232700	Phaseolus acutifolius	Tepary Bean	33129	Fabaceae	Eudicot	MGNVTGPVAARLAFFPPEPATYEISREPGGKVVVSGVSGDKNLEAHVLETKGGNKIVATFWKHPFARFTLLYSHGNAADLGQMHDLFLELRAHLRVNIMSYDYSGYGASTGKPSEFNTYYDIEAVYDCLKKDYGIEQEDLILYGQSVGSGPTIHLATKLRNVRGVVIHSGILSGIRVLYPVKVTFWFDIFKNIDKIRHVDCPVLVIHGTNDEIVDWSHGKRLWELSKEKYDPLWVKGGGHCNLEAFPEYIKHLRKFLNAMEKITITGETNKQQLTQNPSNTESKQNKCLRFGLIR*	ABHD17	https://phytozome-next.jgi.doe.gov/
Phacu.WLD.L016840.1	Phacu.WLD.L016840	Phaseolus acutifolius	Tepary Bean	33129	Fabaceae	Eudicot	MGGVTSSMAAKFAFFPPNPPSYKVVTDDLTGLLLLTPFRHRENVEILKLPTRRGTEIVALYIRHSMATSTLLYSHGNAADLGQMYELFIQLSIHLRVNLMGYDYSGYGQSSGKPSEQNTYSDIEAAYKCLEESYGAKQEDIILYGQSVGSGPTLDLAAKLPQLRAVVLHSPILSGLRVMYPVKRTYWFDIYKNIDKIPQVNCPVLIIHGTSDEVVDCSHGKQLWELCNEKYEPLWLKGGNHCDLELFPEYIRHLKKFITTVEKSPLQRYSFRRSTDQFEQPRKSTDIYEISRKSTDRREKPRKSIDRPEKLKNLSNNADMLEKLRMTFDNKERSRRSVDEKSRKNIDHQLEKARKSVDGLDRIRNG*	ABHD17	https://phytozome-next.jgi.doe.gov/
Phacu.WLD.003G141600.1	Phacu.WLD.003G141600	Phaseolus acutifolius	Tepary Bean	33129	Fabaceae	Eudicot	MVSYVNILLYGVGGLVVAGMALLVAFQEKLVYVPVLPGLTKSYAINPSRLRLTYEDIWLRSSDGVRLHAWFIKLFPDCRGPTILFFQENAGNIAHRLEMVRIMLQQLHCNVFMLSYRGYGASDGYPSQHGIIKDAQAALDHLSQRSDIDTSRIVVFGRSLGGAVGSVLTKNNPDKVAALILENTFTSILDMAGVLLPFLKWFIGGSSSKGPKVLNFLVRSPWSTIDVVGQIKQPILFLSGLQDEMVPPSHMQMLYAKAAARNNQCLFVEFPTGMHMDTWMAGGDHYWRTIQQFLEQHAPVQKEDTQNANDIGAR*	ABHD13	https://phytozome-next.jgi.doe.gov/
Podel.01G147000.1	Podel.01G147000	Populus deltoides	Cottonwood	3696	Salicaceae	Eudicot	MGCMFSQLAAQFAFFPPSPPTYQIKKGDNGKLSVVSTSSPSMPLPLADDNSLDVLMIDTKRGNKIVAFYLKNPYARLTVLYSHGNAADLGQLYDLFVQLKVNLRVNLMGYDYSGYGASSGKPSESNTYADIEAVYECLQTQYGVSQEDLILYGQSVGSGPTLHLAAKLPRLRGVVLHSAILSGLRVLCHVKFTFCFDIYKNINKIRKVKCPVLVIHGTEDDVVNWLHGDGLWKMAKEPYEPLWIKGGGHCNLELYPDYIRHLCRFIHEMENITTEIRLKKIRQNLCLKPRSKTDSNKCCRFKLWRPKCPECLRPRCIKCSWGPRCAECWRPRCSGCVKCCWRAPSCPKCPRPSCPKCPRPSCCCRIRCLPWRCCFGKQSGMNRKQDG*	ABHD17	https://phytozome-next.jgi.doe.gov/
Podel.01G361900.1	Podel.01G361900	Populus deltoides	Cottonwood	3696	Salicaceae	Eudicot	MGGVTSSMAAKFAFFPPNPPSYKLVTDELTGLLLLSPFPHRENVEILKLPTRKGTDIVAMYIRHPLATSTLLYSHGNAADLGQMYELFIELSIHLRVNLMGYDYSGYGQSSGKPSEQNTYADIEAAYKCLEESYGTKQEDIILYGQSVGSGPTLDLAARLPQLRAVVLHSPILSGLRVMYPVKRTYWFDIYKNIDKIPLVNCPVLIMHGTSDEVVDCSHGKQLWELCKEKYEPLWLKGGNHCDLEHYPEYIRHLKKFISTVEKSPSQRYSSRRSTDQFEQSRKSTDVFEVSRKSTDRREKPRHSTDRLEKPKIQSNHVDKLEKLKNLSNNADKLEKLRMSFDQMERSRRSVDCHEKSRKSIDHQLERARKSVDRSQVMDWLWASATAVFASRPICRKLA…	ABHD17	https://phytozome-next.jgi.doe.gov/
Podel.03G102700.1	Podel.03G102700	Populus deltoides	Cottonwood	3696	Salicaceae	Eudicot	MGCMLSQLAAKFAFFPPSPPTYQIKKRDNGKFSVVSTSPSMPLPLADDSSLDILLIDTKRGNKIVAFYLKNPYARLTVLYSHGNAADLGQLYDLFVQLKVNLRVNIMGYDYSGYGASSGKPSESNTYADIEAVYEFLQTQYGVSQEDIILYGQSVGSGPTLHLAAKLPRLRGVVLHSSILSGLRVLCQVKFTFCFDIYKNVNKIRKVKSPVLVIHGTEDDVVNWLHGDGLWKMAKEPYEPLWIEGGGHCNLELYPDYIRHLSRFIYEMENITAEIHLQKIRQNLRIKPRSENASNKCCGFKLWRPKCSECLRSRCIKCWWRPRCTQSRRPKCSSCVACCWRPRCPKCPIHGCCCRISCAPWRCYLGKHSGINGKQDG*	ABHD17	https://phytozome-next.jgi.doe.gov/
Podel.04G107400.1	Podel.04G107400	Populus deltoides	Cottonwood	3696	Salicaceae	Eudicot	MGGVTSTIAAKFAFFPPNPPSYTVVTDESLSAVSGGFTTRLCIPEVPRKDEVDFLKLRTRRGNEIVAVHIKHPRASATLLYSHGNAADLGQMFELFVELSNRLRINLMGYDYSGYGQSSGKPTECNTYADIDAAYKCLKEQYGVKDDQLILYGQSVGSGPTVDLSSRLPNLRGVVLHSPILSGMRVLYPVKRTYWFDIYKNIDKIGMVTCPVLVIHGTSDEVVDCSHGKQLWELCKEKYEPLWINGGGHCNLELYPEFIKHLKKFVLTIGKLKTATNGSKKTTESENQNKQTESGSSDTFELADLPVISRNSLDSRLEKSKKPNKPEKSRMSTDRVDRFRRKGLVW*	ABHD17	https://phytozome-next.jgi.doe.gov/
Podel.04G120700.1	Podel.04G120700	Populus deltoides	Cottonwood	3696	Salicaceae	Eudicot	MGAVTSTMAAKFAFFPPSPPSYELEEEDEEAEGGAKKLRMAAAAGVHNSNREYVDVLKLETKRGNHVVAVYFKNPAASLTVLYSHGNAADLGQMYDLFCELSLHLRVNLMGYDYSGYGQSTGKPTEQNTYVDIEAAYRCLEEKYGVKEEDVILYGQSVGSGPTLDLATRLPKLRAVVLHSPIASGLRVIYPVKRTYWFDIYKNIDKIPFINCPVLVIHGTADDVVSWSHGKQLWERCKEKYEPLWVKGGNHCDLELYPQYIKHLKKFISAIEKSSRLRNVSGSIVDQTEDPRKSTDFREVARSSIDQRETTRLSADKKEKPRLSTDRREKSRSSTDRRERSRKSMDHPESESNGSDQHEKARNSIDRFGDMIRSVGLCNIDCFKPTATAI*	ABHD17	https://phytozome-next.jgi.doe.gov/
Podel.06G196900.1	Podel.06G196900	Populus deltoides	Cottonwood	3696	Salicaceae	Eudicot	MGNVTSSVAAKFAFFPPDPPTYDVFRERDGRLALPGVTADKNMDVHLLETKVGNKIVATFWKHPFARFTVLYSHGNAADLGQMHELFIELRAHLRVNIMSYDYSGYGASSGKPSEFNTYHDIEATYNCLKKDYGIKQEDLIVYGQSVGSGPTLHLASRLQRLRGVVLHSAILSGIRVLYPVKMTFWFDIFKNIDKIRLVSCPVLVIHGTNDDIVDLSHGKRLWELAKEKYDPLWVKGGGHCNLETYPEYIKHLRKFINSMEKISMVKPTKKLTQNQSIEVKHNKCLRFGKT*	ABHD17	https://phytozome-next.jgi.doe.gov/
Podel.08G133400.1	Podel.08G133400	Populus deltoides	Cottonwood	3696	Salicaceae	Eudicot	MGVATSSMAAKFAFFPPNPPSYTILVDEETGKLRLSSDTLHQRDNVDVLRLCTKKGNEIVAMYAKNPSASLTVLYSHGNAADIGQMYHIFTELSLHLNVNLMGYDYSGYGQSSGKPSEQDTYADIEAAFKCLEETYGVKEEDIILYGQSLGSGPALELATCLPELRAVILHSPILSGLRVMHPIKKTFWFDIYKNIDKIPLVNCPVLVIHGTEDEVVNFSHGKQLWELCKEKYEPLWLKGGNHCNLELYPEYLKHLKKFICAIEKLQPRLRNVSAQSTDQPEQPLNTAEHNAEKPRPSTDHKEKARPSIGHREKSRLSTDSREKARASTDRRERARKSIDRMGKARNSTDQPEKARNSFDRLGDMVRSVGLCNVDCLKQTAAEA*	ABHD17	https://phytozome-next.jgi.doe.gov/
Podel.10G138300.1	Podel.10G138300	Populus deltoides	Cottonwood	3696	Salicaceae	Eudicot	MGTATSSMAAKFAFFPPNPPSYTILVDEETGKLRLPSDVMHQRDNVDILKLCTKKGNEIVATYVKNPSASLTVLYSHGNAADIGQMYHIFTELSSHLNVNLMGYDYSGYGQSSGKPSEHDTYSDIEAAYKCLEETYGVKEEDTILYGQSVGSGPALELATHLPGLRAVILHSPILSGLRVMYPIKKTFWFDIYKNIDKIPLVNCPVLVIHGTEDEVVNFSHGKQLWELCKEKYEPLWLKGGNHCNLELYPEYLKHLKKFMSAIEKLPPHLRNVSAQSTDQPEQPLNAAEYKADKPRPSTDHKEKARPSFGLREKSRLSTDNREKARASTDRRERTRKSIDRVGKARNSTDQQEKARNSFDRLGDMVRSVGLCNVDCLKQTAAEA*	ABHD17	https://phytozome-next.jgi.doe.gov/
Podel.12G095000.1	Podel.12G095000	Populus deltoides	Cottonwood	3696	Salicaceae	Eudicot	MGGVTSSMAAKLAFFPPNPPSYKLVTDDATGLLLLDHFPHRENVDILRLPTRRGTEIVAVHVRYPMATSTLLYSHGNAADIGQMYELFIELSIHLRVNLMGYDYSGYGQSSGKPSEQNTYADIEAAYKCLEESYGAKQENIILYGQSVGSGPTVDLAARLPRLKAVVLHSPILSGLRVMYSVKRTYWFDIYKNIDKIPLVKCPVLVIHGTADEVVDCSHGKQLWELCQEKYEPLWLKGGNHCNLELYPEYLRHLKKFITTVEKSPSGRSSGRRSVDGFEQARRSTDCFEAPRKSTDRREKPRKSTDRTEKMKFHEFKFTHTDKLEKLKVSFEHMERSRRSVEYYDKSRKSVDVQVEKARKSVDWLERIR*	ABHD17	https://phytozome-next.jgi.doe.gov/
Podel.15G092000.1	Podel.15G092000	Populus deltoides	Cottonwood	3696	Salicaceae	Eudicot	MGGVTSSMAAKLAFFPPNPPSYKLITDDATGLLLLEHFSHRENVDVLRLPTRRGTEIVAVYVRYPMATSTLLYSHGNAADIGQMYELFIELSIHLRVNLMGYDYSGYGQSSGKPSEHNTYADIEAAYKCLEESYGAKQENIILYGQSVGSGPTVDLAARLPRLRAVVLHSPILSGLRVMYPVKRSYWFDIYKNVDKIPLVKCPTLVIHGTADEVVDCSHGKQLWELCQEKYEPLWLKGGNHVIWRCIRSI*	ABHD17	https://phytozome-next.jgi.doe.gov/
Podel.17G105300.1	Podel.17G105300	Populus deltoides	Cottonwood	3696	Salicaceae	Eudicot	MGAVTSTMAAKFAFFPPSPPSYELEEEEAEDCGKKLRMVMGASVRSNNNNNNTNRKRVDVLKLETKRGNQVVAVYFKNPAASLTVLYSHGNAADLGQMYDLFCELSLHLRVNLMGYDYSGYGQSTGKPTEQNTYADIEAAYRCLEEKYGVKEEDVILYGQSVGSGPALDLATRLPKLRAVVLHSPIASGLRVMYPVKRTYWFDIYKNIDKIPLVNCPVLVIHGTADDVVDWSHGKQLWECCKEKYEPLWVKGGNHCDLELFPQYIKHLKKFISAIEKSSHLRNVSGPIVDRTEDHRKSTDFREALYQA*	ABHD17	https://phytozome-next.jgi.doe.gov/
Podel.17G127100.1	Podel.17G127100	Populus deltoides	Cottonwood	3696	Salicaceae	Eudicot	MGGVTSTIAAKFAFFPPNPASYTVVTDDSSSAVSGGSTTRLYIPEVPRKDDVDVLKLRTRRGNEIVAVHIKHPRASATLLYSHGNAADLGQMFELFVELSNRLRINLMGYDYSGYGQSSGKPTECNTYADIDAAYKCLKEQYGVKDDQLILYGQSVGSGPTVDLASRLPNLRGVVLHSPILSGMRVLYPVKRTYWFDIYKNIDKIGMVNCRVLIIHGTSDEVVDCSHGKQLWELCKEKYEPLWINGGGHCNLELYPEFIKHLKKFVLTIGKSKTATNGPKTTAESENQNKPSESASSDTFELGDLPEISRNSLDSRLEKSKKPNKPEKSRMSTDRVDRFRRRKGLVW*	ABHD17	https://phytozome-next.jgi.doe.gov/
Podel.18G116000.1	Podel.18G116000	Populus deltoides	Cottonwood	3696	Salicaceae	Eudicot	MGNVTSSVAAKFAFFPPDPPTYDVFRESDGRLVLPGVTADKNMEVHLLETKPGNKIVATFWKHPFARFTVLYSHGNAADLGQMHELFIELRAHLRVNIMSYDYSGYGASSGKPSEFNTYYDIEAVYNCLKKDYGIKQEDLILYGQSVGSGPTLHLASRLQKLRGVVLHSAILSGIRVLCPVKMTFWFDIYKNIDKIRLVSCPVLVIHGTNDDIVDLSHGKRLWELAKEKYDPLWVKGGGHCNLETYPEYIKHLRKFINAMEKISIVKPTKQLTQNPSIEVKHNKCLRFGIR*	ABHD17	https://phytozome-next.jgi.doe.gov/
Podel.18G116500.1	Podel.18G116500	Populus deltoides	Cottonwood	3696	Salicaceae	Eudicot	MGNVTSSVAAKFAFFPPDPPTYDVFRESDGRLVLPGVTADKNMEVHLLETKPGNKIVATFWKHPFARFTVLYSHGNAADLGQMHELFIELRAHLRVNIMSYDYSGYGASSGKPSEFNTYYDIEAVYNCLKKDYGIKQEDLILYGQSVGSGPTLHLASRLQKLRGVVLHSAILSGIRVLCPVKMTFWFDIYKNIDKIRLVSCPVLVIHGTNDDIVDLSHGKRLWELAKEKYDPLWVKGGGHCNLETYPEYIKHLRKS*	ABHD17	https://phytozome-next.jgi.doe.gov/
Podel.T245300.1	Podel.T245300	Populus deltoides	Cottonwood	3696	Salicaceae	Eudicot	MGGVTSTIAAKFAFFPPNPASYTVVTDDSSSAVSGGSTTRLYIPEDRRGNEIVAVHIKHPRASATLLYSHGNAADLGQMFELFVELSNRLRINLMGYDYSGYGQSSGKEQYGVKDDQLILYGQSVGSGPTNIDKIGMVNCRVLIIHGTSDEVVDCSHGKQLWELCKEKYEPLWINGGKSKTATNGPKTTAESENQNKPSESASSDTFELGDLPEISRNSLDSRLEKSKKPNKPEKSRMSTDRVDRLEEEKAWSGDYLCQELHK*	ABHD17	https://phytozome-next.jgi.doe.gov/
Podel.06G158400.1	Podel.06G158400	Populus deltoides	Cottonwood	3696	Salicaceae	Eudicot	MVSYVGVLLYGVGGIVVAGMALLVAFQEKLVYVPVLPGLTKSYPVTPARLRLLYEDVWLRSSDGVRLHAWFIKVLPESRGPTVLFFQENAGNIAHRLEMVRIMIQRLQCNVFMLSYRGYGASDGYPSQHGITKDAQAALDHLSQRTDIDTSRIVVFGRSLGGAVGALLTKNNPDKVAALILENTFTSILDMAGVILPFLKWFIGGTSSKGPKLLNFLVRSPWSTIDVVGQIKQPILFLSGLQDEMVPPFHMQMLYGKAAAHNRECVFVDFPNGMHMDTWLAGGDHYWRTTQQFLEKHVPEIKEHDSSHDDKDTEGR*	ABHD13	https://phytozome-next.jgi.doe.gov/
Podel.18G064100.1	Podel.18G064100	Populus deltoides	Cottonwood	3696	Salicaceae	Eudicot	MVSYVSAFLYGVGGIVVAGMALLVAFQEKLVYVPVLPGLTKSYSITPARLRLLYEDVWLRSSDGVRLHAWFIKLLPECRGPTVLFFQENAGNIAHRLEMVRIMIQRLQCNVFMLSYRGYGASDGYPSQHGIAKDAQAALDHLSQRTDIDTSRIVVFGRSLGGAVGALLTKNNPDKVAALILENTFTSILDMAGVLLPFLKWFIGGTGSKGPKILNFLVRSPWSTIDIVGQINQPILFLSGLQDEMVPPSHMQMLYAKVASHNRECIFVEFPNGMHMDTWLAGGDHYWRTIQQFIGNHVPEIKEHESSHDDKDTEGR*	ABHD13	https://phytozome-next.jgi.doe.gov/
Pahal.5G200100.1	Pahal.5G200100	Panicum hallii	Hall's Panic Grass	206008	Poaceae	Monocot	MGGVTSTIAARFAFFPPTPPSYTVVVADAATGRLAIPEISRAPGRRRRRDGGGGDSSSAAAAEEEDGTEVVRLRTRRGNEIVGVYVRHARASATMLYSHGNAADLGQMYGLFVELSRRLRVNLFGYDYSGYGRSTGKPTECNTYADIEAAYNCLKEKYGVADEDIILYGQSVGSGPTIDLASRLPNLRAVVLHSPILSGLRVLYPVKRTFWFDIYKNIDKIGLVNCPVLVIHGTSDDVVDCSHGKQLWEHCKVKYSPLWLSGGGHCNLELYPDYIRHLKKFVSSLNKKSPKPDPQEITANDDTTTKATEAACSEKEKPKEAAKCSQISRKSLDSRVGKSKTVDVAEKPRMSSDDIDKFRRRRCLVW*	ABHD17	https://phytozome-next.jgi.doe.gov/
Pahal.3G331300.1	Pahal.3G331300	Panicum hallii	Hall's Panic Grass	206008	Poaceae	Monocot	MGGVTSSVAAKMAFFPPTPPSYALVEDAGAGVTTLSGQPHRENVEVLRLRTRKGNTLAAMYVRHPDAESTVLYSHGNAADLGHLYQLFLHLSFNLRVNVLGYDYSGYGQSSGKPSEHNTYADIEAAYKCLIENFGAKEEEIILYGQSVGSGPTVDLASRLPRLRAVVLHSPILSGLRVMYPVKRTYWFDIYKNIDKIPQVSCPVLIIHGTADEVVDWSHGKQLWELCKEKYEPLWLRGGKHCDLELFPEYLRHLKKFVHTVEKSPSHRQAWRESVDRIEPSRKSIDFFEPSRKSTDRREKSRSTRDRTRNTEHRYSNVEKVDKLKISFDQFEKSRRSVDIFERPKRNIEQLDCGRKSVDRLDRIWAS*	ABHD17	https://phytozome-next.jgi.doe.gov/
Pahal.4G075500.1	Pahal.4G075500	Panicum hallii	Hall's Panic Grass	206008	Poaceae	Monocot	MGAVASTVAARFAFFPPTPPSYGVEPPPSPEAAAADSEVVELSGVPVSRGRGVEARRLPTKRGTEVVAMYVRQPGARLTLLYSHGNAADLGQMYELFLELSTHLNVNLMGYDYSGYGQSSGKPSEQNTYADIEAVYRCLIETYGTSEENIILYGQSVGSGPTLDLASRLSHLRAVVLHSPISSGLRVMYPVKHTYWFDIYKNIDKIPLVKCPVLVIHGTADEVVDCSHGRTLWELSKVKYEPLWVKGGNHCNLELYPEYIKHLKRFVTAIEKSPRVKDESPECSGPSDPSETGSEGAESSRRSTDIRDKPRSSIDHRPSTDRREKPRGSIDRRDKSRKSMDQPDKPRASVDQPDRPRKSIDRFGGMMRSVKLCNIDCFTAASGS*	ABHD17	https://phytozome-next.jgi.doe.gov/
Pahal.1G068200.1	Pahal.1G068200	Panicum hallii	Hall's Panic Grass	206008	Poaceae	Monocot	MGAVTSTVAARFAFFPPNPPSYGLEQLPPPPAAAAAPAAGAAAAEGEEVKEKGGGGGGGSSRVVELTGVPRRGNVEARRLRTKRGTEVVAMHVRQAGAKLTLLYSHGNAADLGQMYELFVELSSHLNVNLMGYDYSGYGQSSGKPSEQNTYADIEAVYRCLIETYGASEDNIILYGQSVGSGPTLDLASRLTRLRAVVLHSPILSGLRVMYPVKHTYWFDIYKNIDKIPLVRCPVLVIHGTADEVVDCSHGRALWELAKVKYEPLWIKGGNHCNLELYPEYIKHLKKFVGAIEKSPPPPPIDESMEASRPSDRAPMEPECTAEDSRKSTDCRDKTRSIVDHRHSTDRREKARGSTDRRDKGRKSVDHPEKPRASVDQSDRPRKSVDRFGGMMKSVRLCN…	ABHD17	https://phytozome-next.jgi.doe.gov/
Pahal.6G041700.1	Pahal.6G041700	Panicum hallii	Hall's Panic Grass	206008	Poaceae	Monocot	MLSGCSVSSLAARFAFFPPEPATYAVRKDEATGRLVASGVPRDNALDVLLVDTRRGNKVVAFYFRNPCARLTLLYSHGNAADLGQLYDLFVQLKVNLKINLMGYDYSGYGASTGKPSEENTYADIEAVYQCLETEYGISQEDIILYGQSVGSGPTLHLASRLPRLRGVVLHSAILSGLRVVCHVNFTLCFDIYKNVKKIKKVKCPVLVIHGTDDDVVNWSHGKELWKLAREPYDPLWIKGGGHCNLELYPDFIRHLSRFIREMETITTKIRLKKIRQSLQPRKKAHRTNTATTTTFTANCCCRIRVRKPTCPSCNFSCGCWGLRNCFTFRFLRCCHSCFSCSSCCSCRSCFKCCCCGDAR*	ABHD17	https://phytozome-next.jgi.doe.gov/
Pahal.1G432300.1	Pahal.1G432300	Panicum hallii	Hall's Panic Grass	206008	Poaceae	Monocot	MGNVTSSVAARLAFFPPEPATYGVEPAQDGAGAGGLLRMTGVSSDAGVEVRALPTRAGTRVVSAFWRHPSARLTLLYSHGNAADLGQMLGLFLELRAHLRVNIMSYDYSGYGASTGKPSEYNTYYDIEAVYDCLKKEYGIDEEELILYGQSVGSGPTLHLASRLEKLRGVVLHSGILSGIRVLYPVKVTLWFDIFKNIDKIKQVDCPVLVIHGTADDIVDFTHGKRLWELAKEKYEPLWVKGGGHCNLETHPEYIRHLRKFINAMEKLAKDKAPKASQVAPSSSMADVKHNKCLKFGKK*	ABHD17	https://phytozome-next.jgi.doe.gov/
Pahal.6G244600.1	Pahal.6G244600	Panicum hallii	Hall's Panic Grass	206008	Poaceae	Monocot	MGGVTSSVASKMAFFPPNPPSYGVVDEEEPPPPPGAAQGTNSTAAAEDARKVATRRVVMTGVRWSVGVEARRVRTRRGSEIIAMYVRHPGASLTVLFSHGNAADLGNMHRIFVELSARLHVNLMGYDYSGYGQSSGKPSEANTFADIEAAYKCLVDVYGTREEDIVLYGQSVGSGPTLHLAVRLDHIRAVVLHSPILSGLRVLYSVKKTYWFDIYKNIDKIPHVKCPVLVIHGTKDDVVDWSHGKRLWELCQQKYEPLWIEGGDHGNLETFPVYTRHLKRFLSAIKKLPAEKEAAAESGKSPAENKTPSDDIAISEVPSMISRRLEPSRKTAIHEQPMLGTEHVDKRRRSTGHREKARSSTDRKEKSRRSVDCFDRIDELEQTEKPRKSFDRIGEKIRS…	ABHD17	https://phytozome-next.jgi.doe.gov/
Pahal.2G443100.1	Pahal.2G443100	Panicum hallii	Hall's Panic Grass	206008	Poaceae	Monocot	MRPDPNPSPGPRPRSKADAPPSAAPSRSPVTTTRGGGGRRLVPHAASGGGGGRGGGEMSGWLKALAYGAGGVAVAGLAALVALQERLVYVPVLPGLARAYPITPARLRLSYEDVWLRAADGVRLHSWFIRHSPSCRGPTILFFQENAGNIAHRLEFVRLMMQRLQCNVFMLSYRGYGESGGYPSQKGITYDAQAALDHLAQRKDIDTSRIVIFGRSLGGAVGAVLAKNNPDKVAALILENTFTSILDMAGIMLPFLRWFIGGSSSKGPKLLNCVVRSPWSTLDIVGEVEQPILFLSGLQDELVPPSHMKMLYDKAVEHNTNCRFVDFPSGMHMDTWMSGGDRYWRAIQLFLDQYAPEVQSRDASFKSEIAEDDEAAD*	ABHD13	https://phytozome-next.jgi.doe.gov/
Phala.02G061300.1	Phala.02G061300	Pharus latifolius	Broad Stalk Grass	38686	Pharoideae	Monocot	MGGVTSTVAARFAFFPPTPPSYGVEPSPAAAAAPEDGVVELTGMPRREDVEARRVATKRGTEVVVIHVRHPGARLSVLYSHGNAADLGQMYELFVELSSHLNVNLMGYDYSGYGQSSGKPSEQNTYADIEAAYRCLVDTYGASEENIILYGQSVGSGPTLDMASRLPHLRAVVLHSPILSGLRVMYPVKHTYWFDIYKNVDKIPLVLCPVLVIHGTADDVVDCSHGRGLWELSKVKYEPLWIRGGNHCNLELYPEYIRHLKRFVAAIEKSPPPNAGSPESSGPSIQSPTGSEGMENSRKSTDYRDKPRPSTDRREKPRGSTDRREKGRRSVDYPERPRASVDQPERPRKSIDRFGGMMKSVKLCNIDCFKVTSASGG*	ABHD17	https://phytozome-next.jgi.doe.gov/
Phala.02G316600.1	Phala.02G316600	Pharus latifolius	Broad Stalk Grass	38686	Pharoideae	Monocot	MGNVTSSVAARLAFFPPEPATYTVASLEGGLLQMSGVAADAGVEVHALPTKAGTRVVAAFWRHPTARLTLLYSHGNAADLGQMLPLFLDLRAHLRVNIMSYDYSGYGASTGKPSEYNTYYDIEAVYDCLNKEYGIEQEDLILYGQSVGSGPTLHLASRLQKLRGVVLHSAILSGIRVLYPVKVTLWFDIFKNIDKIKQVDCPVLIIHGTADDIVDFSHGKRLWELAKEKYEPLWIKGGGHCNLETYPEYIRHLRKFISAMEKLAKDKPAKAAQMLPSSSITEVKHNKCLRFGKR*	ABHD17	https://phytozome-next.jgi.doe.gov/
Phala.03G192200.1	Phala.03G192200	Pharus latifolius	Broad Stalk Grass	38686	Pharoideae	Monocot	MGGVTSTIAARFAFFPPTPPSYTVVADGATGRLVIPEISRPPASARRRRRDGGDAAAAASAAEEEDTEVVRLRTRRGHEIVGVYVRNARATATLLYSHGNAADLGQMHGLFVELSRRLRVNLFGYDYAGYGRSTGKPTEYNTYADIEAAYNCLKEKYGTADEDIILYGQSVGSGPTIDLASRLPNLRAVVLHSPILSGLRVLYPVKRTFWFDIYKNIDKIGLVNCPVLVIHGTSDDVVDCSHGKQLWELCKVKYSPLWLSGGGHCNLELYPDYIRHLKKFVSSLGKKSTKTDSKDTTTKDDTSSKDNEAACSDKPQEVAKCPQISRKSLDSRVGKSKTVDVPEKPRMSSDDVDKFRRRRCLVW*	ABHD17	https://phytozome-next.jgi.doe.gov/
Phala.04G177100.1	Phala.04G177100	Pharus latifolius	Broad Stalk Grass	38686	Pharoideae	Monocot	MGGVASTVAARFAFFPPSPPSYSVEPPARAAEEAPAADGAVVELTGVPRRGGVEARRLPTKRGTEVVAMYVRQPGARLTLLYSHGNAADLGQMYELFVELSSHLNVNLMGYDYSGYGQSSGKPSEQNTYADIEAAYRCLIETYGASEENIILYGQSVGSGPTLDLASRLPHLRAVVLHSPILSGLRVMYPVKHTYWFDIYKNIDKIPSVKCPVLVIHGTADEVVDCSHGRALWELSKVKYEPLWIKGGNHCNLELYPEYIKHLKRFVTAMEKSPPVKEESPEIPGPSGHNETGSESTEDSRNSTDYRDKSRSSIDHRHSTDRREKPRSSIGRMDRSRKSIDHSEKPRASVDQPEKPRKSIDRFGGMMRSVKLCNIDCFKVTTTSGN*	ABHD17	https://phytozome-next.jgi.doe.gov/
Phala.08G054300.1	Phala.08G054300	Pharus latifolius	Broad Stalk Grass	38686	Pharoideae	Monocot	MGGVTSSMAAKFAFFPPDPPSYSVVDEEEPPPPGTPPPETSAAATTTAKRVALMGVPWREGVEARRVPTRRGTEIIAMYVRSPRAKLTVLYSHGNAADLGKMYELFVEFSTRLHVNLMGFDYSGYGQSSGKASEANTFADIEAAYKCLVEVYGTKDEDIVLYGQSVGSGPTLDLATRLPSVRAVVLHSPILSGLRVMYSVKKTYWFDIYKNIEKIPLVKCPVLVIHGTNDDVVDCSHGKQLWELSQQKYEPLWIEGGDHGNLETFPVYIRHLKKFIAAIEKLPENDAPTENITLSEAPRTSSESLEPSRASTSHEPHRLSTESAEKPRRSTGRREKARSSTDKKEKSRRSVDRLDKMKDENEQLDKPRKSFDRLGEMIRSVGLCNIDCFKEPPRSTQAC…	ABHD17	https://phytozome-next.jgi.doe.gov/
Phala.08G183000.1	Phala.08G183000	Pharus latifolius	Broad Stalk Grass	38686	Pharoideae	Monocot	MLSGCSVSSLAARFAFFPPDPATYAVRKDEGTGRLVASGVPRDNAMDVLLVDTKRGNKVVAFYLRNPCARLTVLYSHGNAADLGQLYDLFVQLKVNLRVNLMGYDYSGYGASTGKPSEENTYADIEAVYQCLETEYGISQEDLILYGQSVGSGPTLHLAARLPRLRGVVLHSAILSGLRVVCQVNFTFCFDIYKNVNKIKKVKCPVLVIHGTEDDVVNWSHGNGLWKLAREAYEPLWIKGGGHCNLELYPDYIRHLSKFVREMENITTRTRLKKIRQSLQSTAKAYQVNTASTTTFTTNCCCRIRVRKPTCPSCSSGSCCCIPRNCFTFHCFQCTTRLSCSCRSCFYNCCCRRDVR*	ABHD17	https://phytozome-next.jgi.doe.gov/
Phala.10G076500.1	Phala.10G076500	Pharus latifolius	Broad Stalk Grass	38686	Pharoideae	Monocot	MGGVTSSVAAKMAFFPPTPASYGVVEGAGGVATLSGQPHRENVEVLRLPTRRGNTIVAVYVRHPDAASTVLYSHGNAADLGHLFQLFLHLSFHLRVNLLGYDYSGYGQSSGKPSEQNTYADIEAAYKCLIENFGAKEEEVILYGQSVGSGPTVDLASHLPRLRAVVLHSPILSGLRVMYPVKRTYWFDIYKNIDKIPQVSCPVLIIHGTADEVVDWSHGKQLWELCKEKYEPLWLRGGKHCDLELFPEYLKHLKKFIHRVEKSPSHRHAWRESVDRIEPSRKSTDCFEPSRTSTDRREKSWPTRDRMRTSEHRYSNVEKMDKLKISFDQIEKSRRSVDIFERPKKNIEQLDCGRKSIDRLERIWAG*	ABHD17	https://phytozome-next.jgi.doe.gov/
Phala.05G057200.1	Phala.05G057200	Pharus latifolius	Broad Stalk Grass	38686	Pharoideae	Monocot	MVGWLRALAYGAGGMAVVGLAALVALQERLVYVPVLPGLARAYPMTPSRLRLIYEDVWLRAADGVRLHSWFIRHSRSCRGPTILFFQENAGNIAHRLEFVRLMMQRLQCNVFMLSYRGYGESDGYPSQKGIINDAQAALDHLVQRKDIDTSRVVVFGRSLGGAVGAVLAKNNPDKVSALILENTFTSILDMAGIMLPFLKWFIGGSSSKGPKILNCLVRSPWSTLDIVGEVKKPILFLSGLQDELVPPSHMKLLYDKAFEQNTDCRFVDFPNGMHMDTWISGGDRYWRTIQLFLDHYAPEVQSCDASCMSQNTDDGDCSSLFHLKKPKL*	ABHD13	https://phytozome-next.jgi.doe.gov/
Pl02G0000051100.1	Pl02G0000051100	Phaseolus lunatus	Java bean	3884	Fabaceae	Eudicot	MGCMVSQLAAKFAFFPPSPPTYHLKKRDDGKLTVVSPAAPIPHADDTSLDVLLVDTKHGNKIVAFYLRNPYARLTLLYSHGNAADLGQLYDLFVQLKVNLRVNLMGYDYSGYGASTGKPSESSTYADIEAIYECLETEYGVSQEDVILYGQSVGSGPTLHLASKLPRLRGVVLHSGILSGLRVLCHVKFTFCFDIYKNINKVKKVKCPVLVIHGTEDEVVNWLHGNGLWKMARESYEPLWIKGGGHCNLELYPDYIRHLCKFIQEMENMTTEKRLKKIRQSAKESKSNTCSTCSSCCRMKCCRVKCPDCSNCCSDCMNVSWSINCPECCWRPSCIKGCCFLKFPSCLGSFCCTKCSWPSCCGVTKCSLPSCYPKCARPSCCCKSCFCWQCCVGKHSNGT…	ABHD17	https://phytozome-next.jgi.doe.gov/
Pl03G0000233500.1	Pl03G0000233500	Phaseolus lunatus	Java bean	3884	Fabaceae	Eudicot	MGNVTGTVAAKFAFFPPEPPTYDVCREGDGRVVLSGVTADKNVDVHILDTKGGNKIVATFWKHPFARFTFLYSHGNAADLGQMHDLFIELRAHLRVNIMSYDYSGYGASTGKPSEFNTYYDIEAVYHCLKREYGIKQEELILYGQSVGSGPTLHLASKLQKLRGVVLHSAILSGIRVLYPVKMTFWFDIFKNIDKIRHVNCPVFVIHGTNDDIVDWSHGKRLWELSKEKYDPLWVKGGGHCNLETFPEYIKYLRKFINAMEKLALTKQSSKPLSQNPSITESRHNKCLRFGKK*	ABHD17	https://phytozome-next.jgi.doe.gov/
Pl04G0000047000.1	Pl04G0000047000	Phaseolus lunatus	Java bean	3884	Fabaceae	Eudicot	MGAVTSSMAAKFAFFPPDPPSYTVAEEAEGRAKMVEVATRENVDVLKVRTERGNSVVAMYIKNPTASLTLLYSHGNAADLGQMYELFSELSFHLRVNLMGYDYSGYGQSSGKPSEQNTYADIEAVYKCLQEKYGAKEEDIVLYGQSVGSGPTIDLASRLPNLRAVILHSPILSGLRVMYPVKRTYWFDIYKNIDKIPSVSCPVLVIHGTADDVVDCSHGKQLWENCKQKYEPLWIKGGNHCDLELYPQYIKHLKKFVTVIEKSLHQKTGSGHIPDPQDNPRNSIDFREKSRPSMDLRENLRSIDHKEKPGASTVTDHKEKSRASIDRRDKSRKSIDRPEKAYHGADIPEKARNSIDRFGEMVRSVGLCNIDCFRPTATHA*	ABHD17	https://phytozome-next.jgi.doe.gov/
Pl04G0000067100.1	Pl04G0000067100	Phaseolus lunatus	Java bean	3884	Fabaceae	Eudicot	MGGVTSSMAAKLAFFPPNPPSYKVVKDEVTGLLLLSPFPHRENVEILKLPTRRGTQILTMYVRHPMASSTLLYSHGNATDLGQMYDLFINLTIHLRVNLIGYDYSGYGQSSGKPSEQNTYADIEAVYKCLEETFGTKQEDIILYGQSVGSGPTLDLAAKLPQLRAVVLHSPILSGLRVMYPVKRSYWFDIYKNIDKIPLVNCPVLIIHGTSDEVVDCSHGKQLWELCKEKYEPLWLQGGNHCDLEQFPEYIRHLKKFIATVEKSPSQRYTFRRSMEQFEQPRKSTDVFDVSRKSTDRRDKPRLSTDRPEKLKNLSNNADKLERLRVTFDHIERSRRSVDCLEKSRKNIDHQHEKARKSVDRLERIRT*	ABHD17	https://phytozome-next.jgi.doe.gov/
Pl04G0000074400.1	Pl04G0000074400	Phaseolus lunatus	Java bean	3884	Fabaceae	Eudicot	MGGVTSSIAAKFAFFPPQPPSYTVVAAEGGADSGSPRLVIPEVPMKDNVDVLRLRTRRGNEIVAVYIKYHRPTSTMLYSHGNAADLGQMFELFVELSNRLRLNVMGYDYSGYGQSTGKPTEYNTYADIDAAYKCLKEQYGVKDEQLILYGQSVGSGPTLDLSSQIPELRGVVLHSPILSGLRVLYPVKRTYWFDIYKNIDKVGAVKCPVLVIHGTADEVVDVSHGKQLWELCKVKYEPLWVSGGGHCNLELYPEFIKHLKKFVQTIGKSKATANGSKKDMVESENEGKARKESESGASGTSELSKEIPEVSRNSLDSRLEKSKKPDKQEKSRMSTDHVDRFRRRKGLVW*	ABHD17	https://phytozome-next.jgi.doe.gov/
Pl08G0000028200.1	Pl08G0000028200	Phaseolus lunatus	Java bean	3884	Fabaceae	Eudicot	MGAVTSSMAAKFAFFPPNPPSYGVGVDDVTGKLKMTGVATRENVDVLKLCTKRGNTIVAIYIANPSASSTLLYSHGNAADLGQMYELFSELSHHLRVNLLCYDYSGYGQSSGKPSEQNTYADIEAAYKCLVEMYGVKEEDIILYGQSVGSGPTTDLATRLPNLRAAILHSPILSGLRVMYPVKRTYWFDIYKNIDKIPLVSCPVLVIHGTADDVVDCSHGKQLWEHCIQKYEPLWIKGGNHCNLELYPEYIKHLKKFIVAIERPPHQKTGSEPVPDHLDRPRSSTDFREKPRLSMDLRETLRRSFDFKEKPRISTDHKEKSRADKKDKSRKSIDHSEKACNRAEIPEKARNSIDRFGDMVRSVGLCHIDCFRPRATHA*	ABHD17	https://phytozome-next.jgi.doe.gov/
Pl08G0000212700.1	Pl08G0000212700	Phaseolus lunatus	Java bean	3884	Fabaceae	Eudicot	MISPLTRAWGECLVTPSFGFLTVARPARRLQEPSTGLRAVPAKHTDGASSGRCSSDAQVRQREHQKVSLRSLCVRLCVCPQSSSIRKLSALRLVLCILSLTAGAAWVPLDPSTSAPICPTYSLGTSLPSTWQTCNPLGDSNLNGFSSQRDSAPNCVFSSSCVVVSRLRTLPASGRFTDHRLRCSHRAADVTSTHTNDRCYTSRPRALLMGSGDVLEYDYSGYGQSSGKPSEQNTYSDIEAAYKCLEESYGAKQEDIILYGQSVGSGPTLDLAARLPQLRAVVLHSPILSGLRVMYPVKRTYWFDIYKNIDKIPQVNSPVLIIHGTSDEVVDCSHGKQLWELCNEKYEPLWLKGGNHCDLELFPEYIRHLKKFITTVEKSPLQRYSFRRSKDQFEQPRKS…	ABHD17	https://phytozome-next.jgi.doe.gov/
Pl09G0000231800.1	Pl09G0000231800	Phaseolus lunatus	Java bean	3884	Fabaceae	Eudicot	MGGVTSSMAAKLAFFPPSPPSYRLVKEEATGLLLMDPFPHRENVEVLRFPNRRGTEIVAVYVRHPTAKSTVLYSHGNAADIGQMYELFVELSIHLRVNLIGYDYSGYGQSSGKPSEHNTYADIEAAYKYLEENYGAKQEDIILYGQSVGSGPTLDLASRLPRLRAVVLHSPILSGLRVMYPVKRTYWFDIYKNIDKIPLVKCPVLVIHGTADEVVDCSHGKQLWELCQQKYEPLWLKGGNHCNLELYPEYLRHLRKFMSSVEKPPSQRVSFRRSVDRVEQSRGSTDCFETPRKSTDQRDKPRKSTDRTEKMKFHEFKFNNTEKLEKIRVQFDQMERSRRSVEYNDKSRSIEFQDKSRRSVDVQFERPRKSIDWLDRIRAS*	ABHD17	https://phytozome-next.jgi.doe.gov/
Pl09G0000277400.1	Pl09G0000277400	Phaseolus lunatus	Java bean	3884	Fabaceae	Eudicot	MDRSLQTRATLQFSLKGEVFSPLSDKFLPFLISRSSTSFISLMSDILSFTRFMSAHSYDYSGYGASTGKPSEFNTYYDIEAVYDCLKKDYGIEQEDLILYGQSVGSGPTIHLATKLRNLRGVVIHSGILSGIRVLYPVKVTFWFDIFKNIDKIRHVDCPVLVIHGTNDEIVDWSHGKRLWELSKEKYDPLWVKGGGHCNLEAFPEYIKHLRKFLNAMEKISITGETNKQQLTQNPSNTESKQNKCLRFGLIR*	ABHD17	https://phytozome-next.jgi.doe.gov/
Pl03G0000205200.1	Pl03G0000205200	Phaseolus lunatus	Java bean	3884	Fabaceae	Eudicot	MVSYVNILLYGVGGLVVAGMALLVAFQEKLVYVPVLPGLTKSYAINPSRLRLTYEDIWLRSSDGVRLHAWFIKLFPDCRGPTILFFQENAGNIAHRLEMVRIMLQQLHCNVFMLSYRGYGASDGYPSQHGIIKDAQAALDHLSQRSDIDTSRIVVFGRSLGGAVGSVLTKNNPDKVAALILENTFTSILDMAGVLLPFLKWFIGGSSSKGPKVLNFLVRSPWSTIDVVGQIKQPILFLSGLQDEMVPPSHMQMLYAKAAARNNQCLFVDFPTGMHMDTWMAGGDHYWRTIQQFLEQHAPVQKEDTQNANGTERPFTLSKAKNGEGSGWIGKELGYVRPNIFTNTA*	ABHD13	https://phytozome-next.jgi.doe.gov/
Pp3c11_18640V3.1	Pp3c11_18640	Physcomitrium patens		3218	Funariaceae	Bryophyte	MGAVTSSVAARFAFFPPTPPSYQVVVDEATGKLRMTDVAPRENVDVLKLQTRRNNEIVALFVRHPSASLTLLYSHGNAADLGQMHELFVELSVHLRINILGYDYSGYGASTGKPSEPNTYADIEAAYKCLEGTYGIREENIVLYGQSVGSGPTCDLATRLPSLRGVVLHSPILSGLRVMYPVKRTYWFDIYKNIDKIGQISCPVLVMHGTSDEVVDWTHGKQLHDLSKEKYEPLWLKGAGHCNLELYPEYIKHLRKFLQSLERSPDSTKKSLESA*	ABHD17	https://phytozome-next.jgi.doe.gov/
Pp3c15_14310V3.1	Pp3c15_14310	Physcomitrium patens		3218	Funariaceae	Bryophyte	MGGWWTWFNGLLYGVGGLACAGVAILVAFQEKLVYVPVIPGVKRGYPYSPTHFNLRYEDVWLTAKDGIRLHSWFIESHVKRPGPTFLFFQENAGNIAHRLHFVHLMVRKLQCNVFMLSYRGYGDSEGFPSQHGIKLDAQAALDYLHSRPDIDPSNIFVFGRSLGGAVGAALVKDSPRKVAGLILENTFTSVLDMAGVLLPGLRYIVNGKGGLLNWFVKSPWKTIELIKHVDAPILFLSGLLDEMVPPSHMRELYDAAQDTSSARHTLVEFPDGTHMETWSQGGDRYWRSIEIFVQNCAADTRSLSTSSIDT*	ABHD13	https://phytozome-next.jgi.doe.gov/
Prupe.1G295500.1	Prupe.1G295500	Prunus persica	Peach	3760	Rosaceae	Eudicot	MGSATSSMAAKFAFFPPDPPSYSVYVDEPTGKLRISDVHPRDDVDVVKLSTKKGNEIVAMFVKNPCASLTLLYSHGNAADLGQMYHIFTELSLHLGVNLMGYDYSGYGQSSGKPSEQDTYADIEAAYKCLEETYGIKEEDVILYGQSVGSGPALELAIRLPHLRAVVLHSPILSGLRVMYPVKKTFWFDIYKNIDKIPFVNCPVLVIHGTEDEVVDFSHGKQLWELCKEKYEPLWLKGGNHCNLELYPEYLRHLRKFISAIEKLPRVQSLPEPSADQLESSLKTIDNKEKARSSTDQKEKSRSSTGQREKSRLSTDGREKSRTSTDKREKSRKSTDRSGKARNSTDQSERARNSFDRLGDMVRSVGLCNVDCLKHAALEA*	ABHD17	https://phytozome-next.jgi.doe.gov/
Prupe.3G146300.1	Prupe.3G146300	Prunus persica	Peach	3760	Rosaceae	Eudicot	MNFGFACDENDKMGGVTSSIAAKFAFFPPNPPSYRVVPDESCGGVLYIPEVPRRDDVDVIKLRTRRGNEIVAVHVKHPKASATMLYSHGNAADLGQMFELFVELSARLRVNLMGYDYSGYGQSTGKATEYNTYADIDAAYKCLKEKYGVKDEQLILYGQSVGSGPTVDLASRLPTLRGVVLHSPILSGLRVLYPVKRTYWFDIYKNIDKMAMVNCPVLVIHGTADEVVDSSHGKQLWVLCKEKYEPLWLSGGGHCNLELYPEFIKHLKKFVHSLGRSKSATNGSKTSTVDSDECKPPETGTSDSSELGSDLPEVSRNSLDSRLEKSKKPNKPEKSRMSTDRVDTFKRRKGLVW*	ABHD17	https://phytozome-next.jgi.doe.gov/
Prupe.3G247400.1	Prupe.3G247400	Prunus persica	Peach	3760	Rosaceae	Eudicot	MGAVTSSMAAKFAFFPPNPPSYGLEKEEESGKLKMTGVGTRENVDVLKLKTKRGNDVVAVYIRNPSAKLTVLHSHGNAADLGQMYELFSELSLHLRVNLLGYDYSGYGQSTGKPSEQNTYADIEAAYRCLVERYGAKEEDVILYGQSVGSGPTLDLATRLPRLRAVVLHSPIMSGLRVMYPVKRTYWFDIYKNIDKIPLVSCPVLVIHGTADDVVDWSHGKQLWEHCKEKYEPLWIKGGNHCDLELYPQYIKHVKKFVSAVEKYPHLRNGFGPITDQPENPRRSTDTREKSCSTTDQQEHSRPSTDHRENPRLSTDHREKSRASTDKRERSRKSTDHPEKASNSMDQPEKARNSIDRFGEMFRSVGLCNIDCFKPTATSA*	ABHD17	https://phytozome-next.jgi.doe.gov/
Prupe.3G296100.1	Prupe.3G296100	Prunus persica	Peach	3760	Rosaceae	Eudicot	MGGVTSSMAAKFAFFPPNPPSYKLITDDHTGLLLLSPFPHRENVEVLKLPTRRGTEIVAIYIRHPLATSTLLYSHGNAADLGQMYELFIELSIHLRVNLMGYDYSGYGQSSGKASEQNTYADIEAAYKCLEESYGTKQEDIILYGQSVGSGPTLDLAARLPQLRAVVLHSPILSGLRVMYPVKRTYWFDIYKNIDKIPLVNCPVLIIHGTADEVVDCSHGKQLWELCKEKYEPLWLKGGNHCDLELYPEYIRHLKKFISTVEKSPSQRYNSRRSTDQFEQPRKSTDVYEVSRKSTDRREKPRKSTDRPEKLKNQFISADKLEKLRVSFDHMERSRRSVDCHEKSRKSIDHQLDRARKSVDRLDRIRTG*	ABHD17	https://phytozome-next.jgi.doe.gov/
Prupe.5G027400.1	Prupe.5G027400	Prunus persica	Peach	3760	Rosaceae	Eudicot	MGCMFSHLAAKFAFFPPSPPTYKIQKRDHDGKLTVVASASTTTSLPVPHADDLSLDVLLIDTKRGNKIVAFYLRNPYARLTLLYSHGNAADLGQLYDLFLQLKLSLRVNLIGYDYSGYGASTGKPSEENTYADIEAVYECLETEYGVSQEDLILYGQSVGSGPTLHLAAKLPRLRGVVLHSAILSGLRVLCHVKFTFCVDIYKNINKIKKVKCPVLVIHGTEDDIVNWLHGDALWKMARDAYEPLWIKGGGHCNLELYPDYIRHLCRFIQEMENITTEIRLRKIWQNMRTQKRSSASCAKCCRIKLCLPKCPECRRPKCVKCCSWQLKCPACWKPGSVKCSWRPKCLKGAEPSRCIRCFHWRCCIGTHSGLNGKQDG*	ABHD17	https://phytozome-next.jgi.doe.gov/
Prupe.5G160600.1	Prupe.5G160600	Prunus persica	Peach	3760	Rosaceae	Eudicot	MGGVTSSMAAKFAFFPPNPPSYKVVKDEATGLLLMDPLPHRENVDVLKFPTRRGNEIVAVYIRHPMATSTLLYSHGNATDIGQMYELFIELSIHLRVNLMGYDYSGYGQSSGKPSEHNTYADIEAAYKCLEERYGAKQEDIILYGQSVGSGPTVDLAARLPRLRAIVLHSPILSGLRVMYPVKRTYWFDIYKNIDKIPLVKCPVLVIHGTADEVVDCSHGKQLWVLCQEKYEPLWLKGGSHCNLELYPEYLRHLNKFISTVEKSASRRISSRKSTDHRKSTDRIELPRRSVDFFEAPRKSTDRREKSRKSTDRPEKLKFSEYKFNNVDKVDKFRISADQIERSRRSVEYHHEKSRRSIDHQLEKARKSVDWLDRIRAG*	ABHD17	https://phytozome-next.jgi.doe.gov/
Prupe.7G259200.1	Prupe.7G259200	Prunus persica	Peach	3760	Rosaceae	Eudicot	MGNVTSGVAAKFAFFPPDPPTYDVHKDDGGKLVFSGVTADKNMEVHLLDTKAGNKIVATFWKHPFARFTLLYSHGNAADLGQMHELFIELRAHLRVNIMSYDYSGYGASAGKPSEFNTYYDIEAVYDCLKNDYEIRQEDLILYGQSVGSGPTLHLGSRLQKLRAVVLHSAILSGIRVLYPVKLTFWFDIFKNIDKIRHVNCTVLVIHGTDDEIVDWSHGKRLWELSKEKYDPLWVKGGGHCNLETYPEYIKHLRKFINAMEKLSLAKQTKKQLTSNLSITEVKHNKCLRFGKK*	ABHD17	https://phytozome-next.jgi.doe.gov/
Prupe.7G203600.1	Prupe.7G203600	Prunus persica	Peach	3760	Rosaceae	Eudicot	MVTYVSALLYGVGGLVVAGMALLVALQEKLVYVPVLPGLTKSYPITPARLRLTYEDVWLRSSDGVRLHAWFIKLLPDCRGPTLLFFQENAGNIAHRLEMVRIMIQRLQCNVFMLSYRGYGASEGCPSQHGITKDAQVALDHLYQRTDIDTSRIVVFGRSLGGAVGTVVTKNNPDKVAALIVENTFTSILDMAGVLLPFLKWFIGGSSSKGPKVLNFLVRSPWSTIDVIGEVKQPILFLSGLQDEMIPPSHMQMLYAKAAAHNRRCVFAEFPTGMHMDTWLAGGDHYWRTIQEFLQQHVQEKKDDESSNNDIAAAIESSL*	ABHD13	https://phytozome-next.jgi.doe.gov/
Potri.001G136400.1	Potri.001G136400	Populus trichocarpa	Black cottonwood	3694	Salicaceae	Eudicot	MGCMFSQLAAQFAFFPPSPPTYQIKKGDNGKLSVVSTSSPSMPLPLADDNSLDVLMIDTKRGNKIVAFYLKNPYARLTVLYSHGNAADLGQLYDLFVQLKVNLRVNLMGYDYSGYGASSGKPSESNTYADIEAVYECLQTQYGVSQEELILYGQSVGSGPTLHLAAKLPRLRGVVLHSAILSGLRVLCHVKFTFCFDIYKNINKIRKVKCPVLVIHGTEDDVVNWLHGDGLWKMAKEPYEPLWIKGGGHCNLELYPDYIRHLCRFIHEMENLTTEIRLKKIRQNLCLKPRSKTDSNKCCRFKLWRPKCPECLRPRCIKCSWGPRCAECWRPRCSSCVKCCWRAPRCPKCPRPSCPKCPKPSCPKCPRPSCCCRIRCLPWRCCFGKQSGMNRKQDG*	ABHD17	https://phytozome-next.jgi.doe.gov/
Potri.001G340000.1	Potri.001G340000	Populus trichocarpa	Black cottonwood	3694	Salicaceae	Eudicot	MGGVTSSMAAKFAFFPPNPPSYKLVTDELTGLLLLSPFPHRENVEILKLPTRKGTDIVAMYIRHPLATSTLLYSHGNAADLGQMYELFIELSIHLRVNLMGYDYSGYGQSSGKPSEQNTYADIEAAYKCLEESYGTKQEDIILYGQSVGSGPTLDLAARLPQLRAVVLHSPILSGLRVMYPVKRTYWFDIYKNIDKIPLVNCPVLIMHGTSDEVVDCSHGKQLWELCKEKYEPLWLKGGNHCDLEHYPEYIRHLKKFISTVEKSPSQRYSSRRSTDQFEQSRKSTDVFEVSRKSTDRREKPRQSTDRLEKPKIQSNHVDKLEKLKNLSNNADKLEKLRMSFDQMERSRRSVDCHEKSRKSIDHQLERARKSVDRLERIRTG*	ABHD17	https://phytozome-next.jgi.doe.gov/
Potri.003G096900.1	Potri.003G096900	Populus trichocarpa	Black cottonwood	3694	Salicaceae	Eudicot	MGCMLSQLAAKFAFFPPSPPTYQIKKRDNGKFSVVSTSPSMPLPLADDSSLDILLIDTKRGNKIVAFYLKNPYARLTVLYSHGNAADLGQLYDLFVQLKVNLRVNIMGYDYSGYGASSGKPSESNTYADIEAVYEFLQTQYGVSQEDLILYGQSVGSGPTLHLAAKLPRLRGVVLHSSILSGLRVLCHVKFTFCFDIYKNVNKIRKVKSPVLVIHGTEDDVVNWLHGDGLWKMSKEPYEPLWIEGGGHCNLELYPDYIRHLSRFIYEMENITAEIHLQKIRQNLRIKPRSENASNKCCGFKLWRPKCSECLRSRCIKCWWRPKCTQSRRPKCSSCVACCWRPRCPKCPIHGCCCRISCAPWRCYLGKHSGINGKQDG*	ABHD17	https://phytozome-next.jgi.doe.gov/
Potri.004G097300.1	Potri.004G097300	Populus trichocarpa	Black cottonwood	3694	Salicaceae	Eudicot	MGGVTSTIAAKFAFFPPNPPSYTVVTDESLSAVSGGFTTRLCIPEVPRKDEVDFLKLRTRRGNEIVAVHIKHPRASATLLYSHGNAADLGQMFELFVELSNRLRINLMGYDYSGYGQSSGKPTECNTYADIDAAYKCLKEQYGVKDDQLILYGQSVGSGPTVDLSSRLPNLRGVVLHSPILSGMRVLYPVKRTYWFDIYKNIDKIGMVTCPVLVIHGTSDEVVDCSHGKQLWELCKEKYEPLWINGGGHCNLELYPEFIKHLKKFVLTIGKLKTATNGSKKTQESENQNKQSESGSSDTFELGDLPVISRNSLDSRLEKSKKPNKPEKSRMSTDRVDRFRRKGLVW*	ABHD17	https://phytozome-next.jgi.doe.gov/
Potri.004G112300.1	Potri.004G112300	Populus trichocarpa	Black cottonwood	3694	Salicaceae	Eudicot	MGAVTSTMAAKFAFFPPSPPSYELEEEDEEAEGGAKKLRMAAAAGVHNSNREYVDVLKLETKRGNHVVAVYFKNPAASLTVLYSHGNAADLGQMYDLFCELSLHLRVNLMGYDYSGYGQSTGKPTEQNTYVDIEAAYRCLEEKYGVKEEDVILYGQSVGSGPTLDLATRLPKLRAVVLHSPIASGLRVIYPVKRTYWFDIYKNIDKIPFINCPVLVIHGTDDDVVSWSHGKQLWERCKEKYEPLWVKGGNHCDLELYPQYIKHLKKFISAIEKSSRLRNVSGSIVDQTEDPRKSTDFREV	ABHD17	https://phytozome-next.jgi.doe.gov/
Potri.006G188100.1	Potri.006G188100	Populus trichocarpa	Black cottonwood	3694	Salicaceae	Eudicot	MGNVTSSVAAKFAFFPPDPPTYDVFRERDGRLALPGVTADKNMDVHLLETKVGNKIVATFWKHPFARFTVLYSHGNAADLGQMHELFIELRAHLRVNIMSYDYSGYGASSGKPSEFNTYHDIEATYNCLKKDYGIKQEDLIVYGQSVGSGPTLHLASRLQRLRGVVLHSAILSGIRVLYPVKMTFWFDIFKNIDKIRLVSCPVLVIHGTNDDIVDLSHGKRLWELAKEKYDPLWVKGGGHCNLETYPEYIKHLRKFINSMEKISMVKPSKKLTQNQSIEVKHNKCLRFGKT*	ABHD17	https://phytozome-next.jgi.doe.gov/
Potri.008G112600.1	Potri.008G112600	Populus trichocarpa	Black cottonwood	3694	Salicaceae	Eudicot	MGVATSSMAAKFAFFPPNPPSYTILVDEETGKLRLSSDTLHQRYNVDVLRLCTKKGNEIVAMYAKNPSASLTVLYSHGNAADIGQMYHIFTELSLHLNVNLMGYDYSGYGQSSGKPSEQDTYADIEAAFKCLEETYGVKEEDIILYGQSLGSGPALELATCLPELRAVILHSPILSGLRVMHPIKKTFWFDIYKNIDKIPLVNCPVLVIHGTEDEVVNFSHGKQLWELCKEKYEPLWLKGGNHCNLELYPEYLKHLKKFICAIEKLQPRLRNVSAQSTDQPEQPLNTAEHNAEKPRPSTDHKEKARPSIGHREKSRLSTDSREKARASTDRRERARKSIDRMGKARNSTDQPEKARNSFDRLGDMVRSVGLCNVDCLKQTAAEA*	ABHD17	https://phytozome-next.jgi.doe.gov/
Potri.010G136900.1	Potri.010G136900	Populus trichocarpa	Black cottonwood	3694	Salicaceae	Eudicot	MGTATSSMAAKFAFFPPNPPSYTILVDEETGKLRLSSDVIHQRDNVDILKLCTKKGNEIVATYVKNPSASLTVLYSHGNAADIGQMYHIFTELSSHLNVNLMGYDYSGYGQSSGKPSEHDTYSDIEAAYKCLEETYGVKEEDIILYGQSVGSGPALELATHLPGLRAVILHSPILSGLRVMYPIKKTFWFDIYKNIDKIPLVNCPVLVIHGTEDEVVNFSHGKQLWELCKEKYEPLWLKGGNHCNLELYPEYLKHLKKFISAIEKLPPHVSAQSTDQPEQPLNAAGYNAEKPRPSSDHKEKARPSFGQREKSRLSTDNREKARASTDRRERTRKSIDRVGKARNSTDQQEKARNSFDRLGDMVRSVGLCNVDCLKQTAAEA*	ABHD17	https://phytozome-next.jgi.doe.gov/
Potri.012G090800.1	Potri.012G090800	Populus trichocarpa	Black cottonwood	3694	Salicaceae	Eudicot	MGGVTSSMAAKLAFFPPNPPSYKLVTDDATGLLLLDHFPHRENVDILRLPTRRGTEIVAVHVRYPMATSTLLYSHGNAADIGQMYELFIELSIHLRVNLMGYDYSGYGQSSGKPSEQNTYADIEAAYKCLEESYGAKQENIILYGQSVGSGPTVDLAARLPRLKAVVLHSPILSGLRVMYSVKRTYWFDIYKNIDKIPLVKCPVLVIHGTADEVVDCSHGKQLWELCQEKYEPLWLKGGNHCNLELYPEYLRHLKKFITTVEKSPSGRSSGRRSVDGFEQARRSTDCFEAPRKSTDRREKPRKSTDRTEKMKFHEFKFTHTDKLEKLKVSFEHMERSRRSVEYYDKSRKSVDVQVEKARKSVDWLERIR*	ABHD17	https://phytozome-next.jgi.doe.gov/
Potri.015G087100.1	Potri.015G087100	Populus trichocarpa	Black cottonwood	3694	Salicaceae	Eudicot	MGGVTSSMAAKLAFFPPNPPSYKLITDDATGLLLLEHFSHRENVDVLRLPTRRGTEIVAVYVRYPMATSTLLYSHGNAADIGQMYELFIELSIHLRVNLMGYDYSGYGQSSGKPSEHNTYADIEAAYKCLEESYGAKQENIILYGQSVGSGPTVDLAARLPRLRAVVLHSPILSGLRVMYPVKRSYWFDIYKNIDKIPLVKCPTLVIHGTADEVVDCSHGKQLWELCQEKYEPLWLKGGNHCNLEMYPEYLRHLRKFISTVEKSAYRRNAGRRSVDGFEQARRSSDCLEGPRKSTDRREKPRKSTDRPERLRFHEFKFTHTDKAEKLKVSFEHKERSRRSVEYCDKSRKSMDLQLEKARKSVDWVDRIR*	ABHD17	https://phytozome-next.jgi.doe.gov/
Potri.017G102500.4	Potri.017G102500	Populus trichocarpa	Black cottonwood	3694	Salicaceae	Eudicot	MGAVTSTMAAKFAFFPPSPPSYELEEEEEEEEAEDCGKKLRMVMGVSVRSNNNNNNTNRKKVDVLKLETKRGNQVVAVYFKNPAASLTVLYSHGNAADLGQMYDLFCELSLHLRVNLMGYDYSGYGQSTGKPTEQNTYADIEAAYRCLEEKYGVKEEDVILYGQSVGSGPALDLATRLPKLRAVVLHSPIASGLRVMYPVKRTYWFDIYKNIDKIPLVNCPVLVIHGTADDVVDWSHGKQLWECCKEKYEPLWVKGGNHCDLELFPQYIKHLKKFISAIEKSSHLRNVSGPIVDRTEDHRKSTDFREASISSIDQRERCRLSAEQNEKPRLSIDCREKSRCSTDRREKSRKSMDRPERDSNGSYQHEKARNSIDR*	ABHD17	https://phytozome-next.jgi.doe.gov/
Potri.017G117633.1	Potri.017G117633	Populus trichocarpa	Black cottonwood	3694	Salicaceae	Eudicot	MGGVTSTIAAKFAFFPPNPASYTVVTDDSSSAVSGGSTTRLYIPEVPRKDDVDVLKLRTRRGNEIVAVHIKHPRASATLLYSHGNAADLGQMFELFVELSNRLRINLMGYDYSGYGQSSGKPTECNTYADIDAAYKCLKEQYGVKDDQLILYGQSVGSGPTVDLASRLPNLRGVVLHSPILSGMRVLYPVKRTYWFDIYKNIDKIGMVNCRVLIIHGTSDEVVDYSHGKQLWELCKEKYEPLWINGGGHCNLELYPEFIKHLKKFVLTIGKSKTATNGPKTTAESENQNKPSESASSDTFELGDLPEISRNSLDSRLEKSKKPNKPEKSRMSTDRVDRFRRRKGLVW*	ABHD17	https://phytozome-next.jgi.doe.gov/
Potri.018G111400.1	Potri.018G111400	Populus trichocarpa	Black cottonwood	3694	Salicaceae	Eudicot	MGNVTSSVAAKFAFFPPDPPTYDVFRESDGRLVLPGVTADKNMEVHLLETKPGNKIVATFWKHPFARFTVLYSHGNAADLGQMHELFIELRAHLRVNIMSYDYSGYGASSGKPSEFNTYYDIEAVYNCLKKDYGIKQEDLILYGQSVGSGPTLHLASRLQKLRGVVLHSAILSGIRVLCPVKMTFWFDIYKNIDKIRLVSCPVLVIHGTNDDIVDLSHGKRLWELAKEKYDPLWVKGGGHCNLETYPEYIKHLRKFINAMEKISIVKPTKQLTQNPSIEVKHNKCLRFGIR*	ABHD17	https://phytozome-next.jgi.doe.gov/
Potri.006G145200.2	Potri.006G145200	Populus trichocarpa	Black cottonwood	3694	Salicaceae	Eudicot	MVSYVGVLLYGVGGIVVAGMALLVAFQEKLVYVPVLPGLTKSYPVTPARLRLLYEDVWLRSSDGVRLHAWFIKVLPESRGPTVLFFQENAGNIAHRLEMVRIMIQRLQCNVFMLSYRGYGASDGYPSQHGITKDAQAALDHLSQRTDIDTSRIVVFGRSLGGAVGALLTKNNPDKVAALILENTFTSILDMAGVILPFLKWFIGGTSSKGPKLLNFLVRSPWSTIDVVGQIKQPILFLSGLQDEMVPPFHMQMLYGKAAAHNRECVFVDFPNGMHMDTWLAGGDHYWRTTQQFLEKHVPEIKEHDSSHDDKDIEGR*	ABHD13	https://phytozome-next.jgi.doe.gov/
Potri.018G064800.4	Potri.018G064800	Populus trichocarpa	Black cottonwood	3694	Salicaceae	Eudicot	MVSYVSAFLYGVGGIVVAGMALLVAFQEKLVYVPVLPGLTKSYSITPARLRLLYEDVWLRSSDGVRLHAWFIKLLPECRGPTVLFFQENAGNIAHRLEMVRIMIQRLQCNVFMLSYRGYGASDGYPSQHGIAKDAQAALDHLSQRTDIDTSRIVVFGRSLGGAVGALLTKNNPDKVAALILENTFTSILDMAGVLLPFLKWFIGGTGSKGPKILNFLVRSPWSTIDIVGQINQPILFLSGLQDEMVPPSHMQMLYAKVASHNRECIFVEFPNGMHMDTWLAGGDHYWRTIQQFIGNHVPEIKEHESSHDDKDTEGM*	ABHD13	https://phytozome-next.jgi.doe.gov/
Pavir.1KG097700.1	Pavir.1KG097700	Panicum virgatum	Switchgrass	38727	Poaceae	Monocot	MGAVTSTVAARFAFFPPNPPSYGVELPPPPPAAAAAPAAGAAAAEGEEVREKGGGGGSRVVELTGVPRRGNVEARRLRTKRGTEVVAMHVRQPGAKLTLLYSHGNAADLGQMYELFVELSSHLNVNLMGYDYSGYGQSSGKPSEQNTYADIEAVYRCLIETYGASEDNIILYGQSVGSGPTLDLASRLTRLRAVVLHSPILSGLRVMYPVKHTYWFDIYKNIDKIPLVWCPVLVIHGTADEVVDCSHGRALWELAKVKYEPLWIKGGNHCNLELYPEYIKHLKKFVGAIEKSPPPPPIDESMEASGPSDRAPTEPECTTEDSRKSTDCRDKARPSVDHRQSTDRREKARGSTDRRDKGRKSVDHTEKPRASVDQPDRPRRSVDRFGGMMKSVRLCNIDC…	ABHD17	https://phytozome-next.jgi.doe.gov/
Pavir.1KG518500.1	Pavir.1KG518500	Panicum virgatum	Switchgrass	38727	Poaceae	Monocot	MGNVTSSVAARLAFFPPEPATYGVEPAQDGAAAGGLLRMTGVSSDAGVEVRALPTRVGTRVVSAFWRHPSARLTLLYSHGNAADLGQMLGLFLELRAHLRVNIMSYDYSGYGASTGKPSEYNTYYDIEAVYDCLKKEYGIEEEELILYGQSVGSGPTLHLASRLEKLRGVVLHSGILSGIRVLYPVKVTLWFDIFKNIDKIKQVDCPVLVIHGTADDIVDFTHGKRLWELAKEKYEPLWVKGGGHCNLETYPEYIRHLRKFINAMEKLAKDKASKASQVPPSSSMADAKHKCLRFGKK*	ABHD17	https://phytozome-next.jgi.doe.gov/
Pavir.1NG086900.1	Pavir.1NG086900	Panicum virgatum	Switchgrass	38727	Poaceae	Monocot	MGAVTSTVAARFAFFPPNPPSYGVELPPPPPAAAAAPAAGAAAAEGEEVKEKGGGGGGGGGSRVVELTGVPRRGNVEARRLRTKRGTEVVAMHVRQAGAKLTLLYSHGNAADLGQMYELFVELSSHLNVNLMGYDYSGYGQSSGKPSEQNTYADIEAVYRCLIETYGASEDNIILYGQSVGSGPTLDLASRLTRLRAVVLHSPILSGLRVMYPVKHTYWFDIYKNIDKIPLVRCPVLVIHGTADEVVDCSHGRALWELAKVKYEPLWIKGGNHCNLELYPEYIKHLKKFVGAIEKSPPPPPIDESTEASGPSDRAPTEPECAADDSRKSIDCRDKARPSVDQRHSTDRREKARGSTDRRDKGRKSVDHPEKPRVSVDQPDRPRKSIDRFGGMMKSVRLC…	ABHD17	https://phytozome-next.jgi.doe.gov/
Pavir.1NG506900.1	Pavir.1NG506900	Panicum virgatum	Switchgrass	38727	Poaceae	Monocot	MSLLIEKFSVTPVHPLPRKDGGKKRDRNSARARATTHLTLRPPPPVLHPPGHPRNRQQPQPAGHWGGSCGGGRGKGRMGNVTSSVAARLAFFPPEPPTYGVEPAQDGAGAGGLLRMTGVSSDAGVEVRALPTRAGTRVVSAFWRHPSARLTLLYSHGNAADLGQMLGLFLELRAHLRVNIMSYDYSGYGASTGKPSEYNTYYDIEAVYDCLKKEYGIEEEELILYGQSVGSGPTLHLASRLEKLRGVVLHSGILSGIRVLYPVKVTLWFDIFKNIDKIKQVDCPVLVIHGTADDIVDFAHGKRLWELAKEKYEPLWVKGGGHCNLETYPEYIRHLRKFINAMEKLAKDKAPKASQVPPSSSMADGKHKCLRFGKK*	ABHD17	https://phytozome-next.jgi.doe.gov/
Pavir.3KG413500.1	Pavir.3KG413500	Panicum virgatum	Switchgrass	38727	Poaceae	Monocot	MGGVTSSVAAKMAFFPPTPPSYALVEDAGAGVTTLSGQPHRENVEVLRLRTRRGNTLAAMYVRHPDAATTVLYSHGNAADLGHLYQLFLHLSFNLRVNVLGYDYSGYGQSSGKPSEQNTYADIEAAYKCLIENFGAKEEEIILYGQSVGSGPTVDLASRLPRLRAVVLHSPILSGLRVMYPVKRTYWFDIYKNIDKIPQVSCPVLIIHGTADEVVDWSHGKQLWELCKEKYEPLWLRGGKHCDLELFPEYLRHLKKFVHTVEKSPSQRQAWRESVDRIEPSRKSIDFFEPSRKSTDRREKSRSTRDRTRNTEHRYSNVEKVDKLKISFDQFEKSRRSVDIFERPKRNIEQLDCGRKSVDRLDRIWAS*	ABHD17	https://phytozome-next.jgi.doe.gov/
Pavir.3NG091300.1	Pavir.3NG091300	Panicum virgatum	Switchgrass	38727	Poaceae	Monocot	MGGVTSSVAAKMAFFPPTPPSYALVEDAGAGVTTLSGQPHRENVEVLRLRTRKGNTLAAMYVRHPDAASTVLYSHGNAADLGHLYQLFLHLSFNLRVNVLGYDYSGYGQSSGKPSEHNTYADIEAAYKCLIENFGAKEEEIILYGQSVGSGPTVDLASRLPRLRAVVLHSPILSGLRVMYPVKRTYWFDIYKNIDKIPQVSCPVLIIHGTADEVVDWSHGKQLWELCKEKYEPLWLRGGKHCDLELFPEYLRHLKKFVHAVEKSPSHRQAWRESVDRIEPSRKSIDFFEPSRKSTDRREKSRSTRDRMRNTEHRYSNVEKVDKLKISFDQFEKSRRSVDIFERPKRNIEQLDCGRKSVDRLDRIWAS*	ABHD17	https://phytozome-next.jgi.doe.gov/
Pavir.4KG330300.2	Pavir.4KG330300	Panicum virgatum	Switchgrass	38727	Poaceae	Monocot	MLMCCTVGHVCFIVISTRVARNFLGFLDLGYDYSGYGQSSGKPSEQNTYADIEAVYRCLIETYGASEENIILYGQSVGSGPTLDLASRLSHLRAVVLHSPISSGLRVMYPVKHTYWFDIYKNIDKIPLVKCPVLVIHGTADEVVDCSHGRTLWELSKVKYEPLWVKGGNHCNLELYPEYIKHLKRFVTAIEKLPPVKDESPESSGPLDPSETGSDGAENSRRSTDIRDKPRSSIDHRPSTDRREKPRGSIDRRDKSRKSVDQPDKPRASVDQLDRPRKSIDRFGGMMRSVKLCNIDCFTAASGS*	ABHD17	https://phytozome-next.jgi.doe.gov/
Pavir.4NG243100.2	Pavir.4NG243100	Panicum virgatum	Switchgrass	38727	Poaceae	Monocot	MGAVASTVAARFAFFPPTPPSYGVEPPPSPAAAAADSEVVELSGVAVPRGRGVEARRLPTKRGTEVVAMYVRQPGARLTLLYSHGNAADLGQMYELFVELSTHLNVNLMGYDYSGYGQSSGKPSEQNTYADIEAVYRCLIETYGASEENIILYGQSVGSGPTLDLASRLSHLRAVVLHSPISSGLRVMYPVKHTYWFDIYKNIDKIPLVKCPVLVIHGTADEVVACSHGRTLWELSKVKYEPLWVKGGNHCNLELYPEYIKHLKRFVTAIEKSPPVKDESPESSGASDPSETGSEGAQSSRRSTDIRDKLRSSIDHRPSTDRWEKPRGSIDRRDKNRKSVDQPDKPRASVHQPDRPRKSIDRFGGMMRSVKLNIDCFTAASGS*	ABHD17	https://phytozome-next.jgi.doe.gov/
Pavir.5KG487900.1	Pavir.5KG487900	Panicum virgatum	Switchgrass	38727	Poaceae	Monocot	MGGVTSTIAARFAFFPPTPPSYTVVVADAATGRLAIPEISRAPGRRRRRDGGGAGGDSSSAAAAEEDGSEVVRLRTRRGNEIVGVYVRHARASATMLYSHGNAADLGQMYGLFVELSRRLRVNLFGYDYSGYGRSTGKPTECNTYADIEAAYNCLKEKYGVADEDIILYGQSVGSGPTIDLASRLPNLRAVVLHSPILSGLRVLYPVKRTFWFDIYKNIDKIGLVNCPVLVIHGTSDDVVDCSHGKQLWEHCKVKYSPLWLSGGGHCNLELYPDYIRHLKKFVSSLNKKLPKPDPQEITANDDTTTKAKEAACSEKPKEAAKCSQISRKSLDSRVGKSKTVDVPEKPRMSSDDIDKFRRRRCLVW*	ABHD17	https://phytozome-next.jgi.doe.gov/
Pavir.5NG456500.1	Pavir.5NG456500	Panicum virgatum	Switchgrass	38727	Poaceae	Monocot	MGGVTSTIAARFAFFPPTPPSYTVVVADAATGRLAIPEISRAPGRRRRRDGGGVGGGGDSSSTAAAEEGDGTDVVRLRTRRGNEIVGVYVRHAPASATMLYSHGNAADLGQMYGLFFELSRRLRVNLFGYDYSGYGRSTGKPTECNTYADIEAAYNCLKEKYSVADEDIILYGQSVGSGPTIDLASRLPNLRAVVLHSPILSGLRVLYPVKRTFWFDIYKNIDKIGLVNCPVLVIHGTSDDVVNCSHGKQLWEHCKVKYSPLWLSGGGHCNLELYPDYIRHLKKFVSSLNKKSPKPDPQEITANDGTTTKATEASCSEKPKEAAKCSQISRKSLDSRVGKSKTVDVPEKPRVSSDDIDKFRRRRCLVW*	ABHD17	https://phytozome-next.jgi.doe.gov/
Pavir.6KG061400.2	Pavir.6KG061400	Panicum virgatum	Switchgrass	38727	Poaceae	Monocot	MLSGCSVSSLAARFAFFPPEPATYAVRKDEATGRLVASGVPRDNALDVLLVDTRRGNKVVAFYFRNPCARLTLLYSHGNAADLGQLYDLFVQLKVNLKINLMGYDYSGYGASTGKPSEENTYADIEAVYQCLETEYGISQEDIILYGQSVGSGPTLHLASRLPRLRGVVLHSAILSGLRVVCHVNFNLCFDIYKNVKKIKKVKCPVLVTHGTDDDVVNWSHGKELWKLAREPYDPLWIKGGGHCNLELYPDFIRHLSRFIREMETITTKIRLKKIRQSLQPRKKAHRVSTATTTTFTTNCCCRIRVRKPTCPSCNFSCGCCGLRNCFTFRFLRCCPSCFSCGSCCSCRSCFKCCCCGDER*	ABHD17	https://phytozome-next.jgi.doe.gov/
Pavir.6KG063200.1	Pavir.6KG063200	Panicum virgatum	Switchgrass	38727	Poaceae	Monocot	MLSGCSVSSLAARFAFFPPEPATYAIRKDEATGCLVASGVPRDNALDVLLVDTRRGNKVVAFYFRNPCARLTLLYSHGNAADLSQLYDLFVQLKVNLKINLMGYDYSGYGASTGKPSEENTYADIEAVYQCLETEYGISQEDIILYGQSVGSGPTLHLASHLPRLRGVVLHSAILSGLRVVCHVNFTPCFDIYKNVKKIKKVKCPVLVIHGTDDDVVNWSHGKELWKLAREPYDPLWIKGGGHCNLELYPDFIRHLSRFIREMETITTKIRLKKIRQSLQPRKKAHRVNTATTTTFSTNCCCRIRVRKPTCPSCNFSCGCCGLRNCFAFRFFRCCPTCFSCGTCCSCRSCFKCCCCGDER*	ABHD17	https://phytozome-next.jgi.doe.gov/
Pavir.6NG052400.14	Pavir.6NG052400	Panicum virgatum	Switchgrass	38727	Poaceae	Monocot	MLSGCSVSSLAARFAFFPPEPATYAVRKDEATGRVVASGVPRDNALDVLLVDTRRGNKVVAFYFRNPCARLTLLYSHGNAADLGQLYDLFVQLKVNLKINLMGYDYSGYGASTGKPSEENTYADIEAVYQCLETEYGISQEDIILYGQSVGSGPTLHLASRLPRLRGVVLHSAILSGLRVVCHVNFTFCFDIYKNVKKIKKVKCPVLVIHGTDDDVVNWSHGKELWKLAREPYDPLWIKGGGHCNLELYPDFIRHLSRFIREMETITTKIRLKKIRQSLQPRKKAHRVSTATTTTFTTNCCCRIRVRKPTCPSCNFSCGCCELRNCFTFCFIRCCPSCFSCGSCCSCRSCFKCCCCGDAR*	ABHD17	https://phytozome-next.jgi.doe.gov/
Pavir.6NG290500.1	Pavir.6NG290500	Panicum virgatum	Switchgrass	38727	Poaceae	Monocot	MGGVTSSVASKMAFFPPNPPSYGVVDEEEEEPAAAAGAAQGTNSTAAAAAAEDACKVGTRRVVMTGVRWSAGVEARRVRTRRGSEIIAMYVRHPGARLAVLFSHGNAADLGNMHKIFVELSARLHVNLMGYDYSGYGQSSGKPSEANTFADIEAAYKCLVDVYGTREEDIVLYGQSVGSGPTLHLAVRLDHIRAIVLHSPILSGLRVLYSVKKTYWFDIYKNVDKIPHVKCPVLVIHGTKDDVVDWSHGKRLWELCQQKYEPLWIEGGDHGNLETFPVYTRHLKKFLSAIKKLPAEKEVVAESGKSPAENKTPSDDLAISEVPSTISRRLEPSRKTAIREQSMLGTEHVDKRRRSTGYREKARSSTDRKEKSRRSVDCFDRIDELEQTEKPRKSFDRIG…	ABHD17	https://phytozome-next.jgi.doe.gov/
Pavir.6KG320200.1	Pavir.6KG320200	Panicum virgatum	Switchgrass	38727	Poaceae	Monocot	MGGVTSSVASKMAFFPPNPPSYGVVDEEEEPPAAAGAAQGTNSAAAAEDACKVVTRRVVMTGVRWSVGVEARRVRTRRGSEIIAMYVRRPGARLTVLFSHGNAADLGNMHKIFVELSARLHVNLMGYDYSGYGQSSGKPSEAHTFADIEAAYKCLVDVYGTREEDIVLYGQSVGSGPTLHLAVRLDHIRAVVLHSPILSGLRVLYSVKKTYWFDIYKNIDKIAHVKCPVLVIHGTKDDVVDWSHGKQLWELCHQKYEPLWIEGGDHGNLETFPVYTRHLKKFLSAIKKLPAEKEAAAESGKSPAENKTPSDDLAISEVPSMISRRLEHSRKTEHVDKRRRSTGYREKARSSTDRKEKSRMSVDCFDRIDELEQTEKPRKSFDRIGEKIRSMGLCNVDCF…	ABHD17	https://phytozome-next.jgi.doe.gov/
Pavir.2KG529800.3	Pavir.2KG529800	Panicum virgatum	Switchgrass	38727	Poaceae	Monocot	MSGWLKALAYGAGGVAVAGLAALVALQERLVYVPVLPGLARAYPITPARLRLSYEDVWLRAADGVRLHSWFIRHSPTCRGPTILFFQENAGNIAHRLEFVRLMMQRLQCNVFMLSYRGYGESDGYPSQKGIQYDAQAALDHLAQRKDIDTSRIVIFGRSLGGAVGAVLAKNNPEKVAALILENTFTSILDMAGIMLPFLRWFIGGSSSKGPKLLNCVVRSPWSTLDIVGEVKQPILFLSGLQDELVPPSHMKMLYDKAVEHNRNCRFIDFPSGMHMDTWMSGGDRYWRAIQLFLDQYAPEVQSRDASFKSEIAEDDEAAD*	ABHD13	https://phytozome-next.jgi.doe.gov/
Pavir.2NG583400.3	Pavir.2NG583400	Panicum virgatum	Switchgrass	38727	Poaceae	Monocot	MSGWLKVLAYGAGGVAVVGLAALVALQERLVYVPVLPGLARAYPITPARLRLSYEDVWLRAADGVRLHSWFIRHSPTCRGPTILFFQENAGNIAHRLEFVRLMMQRLQCNVFMLSYRGYGESDGYPSQKGITYDAQAALDHLAQRKDIDTSRIVIFGRSLGGAVGAVLAKNNPEKVAALILENTFTSILDMAGIMLPFLRWFIGGSSSKGPKLLNCVVRSPWSTLDIVGEVKQPILFLSGLQDELVPPSHMTMLYDKAVEHNRNCRFVDFPSGMHMDTWMSGGDRYWRAIQLFLDQYAPEVQSRDASFKSEIAEDAAD*	ABHD13	https://phytozome-next.jgi.doe.gov/
Phvul.002G136400.1	Phvul.002G136400	Phaseolus vulgaris	Bush bean	3885	Fabaceae	Eudicot	MGCMVSQLAAKFAFFPPSPPTYHLKKRDDGKLTVVSPAAPIPHADDTSLDVLLVDTKHGNKIVAFYLRNPYARLTLLYSHGNAADLGQLYDLFVQLKVNLRVNLMGYDYSGYGASTGKPSESSTYADIEAIYECLETEYGVSQEDVILYGQSVGSGPTLHLASKLPRLRGVVLHSGILSGLRVLCHVKFTFCFDIYKNINKVKKVKCPVLVIHGTEDEVVNWLHGNGLWKMARESYEPLWIKGGGHCNLELYPDYIRHLCKFIQEMENMTTEKRLKKIRQSAKESKSNCSSCCRMTCCRVKCPDCSNCCSDCMNVSWSINCPECCWRPSCIKGCCFLKFPSCLGSFCCTKCSWPRCCGVTKCSLPSCYPKYARPSCCCKSCFCWQCCVGKHSNGTNGKQ…	ABHD17	https://phytozome-next.jgi.doe.gov/
Phvul.003G158300.1	Phvul.003G158300	Phaseolus vulgaris	Bush bean	3885	Fabaceae	Eudicot	MGNVTGTVAAKFAFFPPEPPTYDVCREGDGRVVLSGVTADKNVDVHILDTKGGNKIVATFWKHPFARFTFLYSHGNAADLGQMHDLFIELRAHLRVNIMSYDYSGYGASTGKPSEFNTYYDIEAVYHCLKREYGVKQEELILYGQSVGSGPTLHLASKLQKLRGVVLHSAILSGIRVLYPVKMTFWFDIFKNIDKIRHVNCPVFVIHGTNDDIVDWSHGKRLWELSKEKYDPLWVKGGGHCNLETFPEYIKYLRKFINAMEKLALTKQSSKQLSQNPSITESRHNKCLRFGKK*	ABHD17	https://phytozome-next.jgi.doe.gov/
Phvul.004G044400.1	Phvul.004G044400	Phaseolus vulgaris	Bush bean	3885	Fabaceae	Eudicot	MGAVTSSMAAKFAFFPPDPPSYTVAEEAEGRAKMVEVATRENVDVLKVRTERGNSVVAMYIKNPTASLTLLYSHGNAADLGQMYELFSELSLHLRVNLMGYDYSGYGQSSGKPSEQNTYADIEAVYKCLQEKYGAKEEDIVLYGQSVGSGPTIDLASRLPNLRAVILHSPILSGLRVMYPVKRTYWFDIYKNIDKIPLVSCPVLVIHGTADDVVDCSHGKQLWENCKQKYEPLWIKGGNHCDLELYPQYIKHLKKFVTVIEKSLHQKTGSGHIPDPQDKPRNSIDFREKSRPSMDLRENLRSIDHKEKPGASTVTDHKEKSRASIDRRDKSRKSIDRPEKAYHGADIPEKARNSIDRFGEMVRSVGLCNIDCFRPTATHA*	ABHD17	https://phytozome-next.jgi.doe.gov/
Phvul.004G059600.1	Phvul.004G059600	Phaseolus vulgaris	Bush bean	3885	Fabaceae	Eudicot	MGGVTSSMAAKLAFFPPNPASYKVVKDQVTGLLLLTPFPHRENVEILKLPTRRGTQILAMYVRHPMASSTLLYSHGNATDLGQMYDLFINLTIHLRVNLIGYDYSGYGQSSGKPSEQNTYADIEAVYKCLEETFGTKQEDIILYGQSVGSGPTLDLAAKLPQLRAVVLHSPILSGLKVLYPVKRSYWFDIYKNIDKIPLVNCPVLIIHGTSDEVVDCSHGKQLWELCKEKYEPLWLQGGNHCDLEQFPEYIRHLKKFISTVEKSPSQRYTFRRSMEQFEQPRKSTDVFDVSRKSTDRRDKPRLSTDRPEKLKNLSNNADKLERLRVTFDHIERSRRSVDCLEKSRKNIDHQHEKARKSVDRLERIRT*	ABHD17	https://phytozome-next.jgi.doe.gov/
Phvul.004G067200.3	Phvul.004G067200	Phaseolus vulgaris	Bush bean	3885	Fabaceae	Eudicot	MGGVTSSIAAKFAFFPPQPPSYTVVAAEGGADSGSPRLVIPEVPMKDNVDVLRLRTRRGNEIVAVYIKYHRPTSTMLYSHGNAADLGQMFELFVELSNRLRLNVMGYDYSGYGQSTGKPTEYNTYADIDAAYKCLKEQYGVKDEQLILYGQSVGSGPTLDLSSQIPELRGVVLHSPILSGLRVLYPVKRTYWFDIYKNIDKVGAVKCPVLVIHGTADEVVDVSHGKQLWELCKVKYEPLWVSGGGHCNLELYPEFIKHLKKFVQTIGKSKATAANGSKKDIVESENEGKARKESESGASGTSELSKEIPEVSRNSLDSRLEKSKKPDKQEKSRMSTDHVDRFRRRKGLVW*	ABHD17	https://phytozome-next.jgi.doe.gov/
Phvul.008G024800.1	Phvul.008G024800	Phaseolus vulgaris	Bush bean	3885	Fabaceae	Eudicot	MGAVTSSMAAKFAFFPPNPPSYGVGVDEVTGKLKMTGVVTRENVDVLKLCTKRGNTIVAIYIANPSASSTLLYSHGNAADLGQMYELFSELSHHLRVNLLCYDYSGYGQSSGKPSEQNTYADIEAAYKCLVEMYGAKEEDIILYGQSVGSGPTTDLATRLPNLRAAILHSPILSGLRVMYPVKRTYWFDIYKNIDKIPLVSCPVLVIHGTADDVVDCSHGKQLWEHCIQKYEPLWIKGGNHCNLELYPEYIKHLKKFIVAIERPPYQKTGSEPVPDHLDRPRSSTDFREKPRLSMDLRETLRRSFDFKEKPRISTDHKEKSRADKKDKSRKSIDHSEKACNRAEIPEKARNSIDRFGDMVRSVGLCHIDCFRPRATHA*	ABHD17	https://phytozome-next.jgi.doe.gov/
Phvul.008G148000.1	Phvul.008G148000	Phaseolus vulgaris	Bush bean	3885	Fabaceae	Eudicot	MGGVTSSMAAKFAFFPPNPPSYKVVTDNLTGLLLLTPFRHRENVEILKLPTRRGTEIVALYIRHSMATSTLLYSHGNAADLGQMYELFIQLSIHLRVNLMGYDYSGYGQSSGKPSEQNTYSDIEAAYKCLEESYGAKQEDIILYGQSVGSGPTLDLAARLPQLRAVVLHSPILSGLRVMYPVKRTYWFDIYKNIDKIPHVNCPVLIIHGTSDEIVDCSHGKQLWELCNEKYEPLWLKGGNHCDLELFPEYIRHLKKFITTVEKSPSQRYSFRRSTDQFEQPRKSTDFYEVSRKSTDRREKPRKSIDRPEKLKNLSNNADMLEKLRMTFDNKERSRRSVDEKSRKNIDHQLEKARKSVDGLDRIRNG*	ABHD17	https://phytozome-next.jgi.doe.gov/
Phvul.009G170900.1	Phvul.009G170900	Phaseolus vulgaris	Bush bean	3885	Fabaceae	Eudicot	MGGVTSSMAAKLAFFPPNPPSYRLVKEEATGLLLMDPFPHRENVEVLRFPNRRGTEIVAVYVRHPTAKSTVLYSHGNAADIGQMYELFVELSIHLRVNLIGYDYSGYGQSSGKPSEHNTYADIEAAYKYLEENYGAKQEDIILYGQSVGSGPTLDLASRLPRLRAVVLHSPILSGLRVMYPVKRTYWFDIYKNIDKIPLVKCPVLVIHGTADEVVDCSHGKQLWELCQQKYEPLWLKGGNHCNLELYPEYLRHLRKFISSVEKPPSQRVSFRRSVDRVEQSRGSTDCFETPRKSTDQRDKPRKSTDRTEKMKFHEFKFNNTEKLEKIRVQFDQMERSRRSVEYNDKSRSIEFQDKSRRSVDVQFERPRKSIDWLDRIR*	ABHD17	https://phytozome-next.jgi.doe.gov/
Phvul.009G194300.1	Phvul.009G194300	Phaseolus vulgaris	Bush bean	3885	Fabaceae	Eudicot	MLLCSYDYSGYGASTGKPSEFNTYYDIEAVYDCLKKDYGIEQEDLILYGQSVGSGPTIHLATKLRNVRGVVIHSGILSGIRVLYPVKVTFWFDIFKNIDKIRHVDCPVLVIHGTNDEIVDWSHGKRLWELSKEKYDPLWVKGGGHCNLEAFPEYIKHLRKFLNAMEKISITGETNKQQPTQNPSNTESKQNKCLRFGLIR*	ABHD17	https://phytozome-next.jgi.doe.gov/
Phvul.003G133200.1	Phvul.003G133200	Phaseolus vulgaris	Bush bean	3885	Fabaceae	Eudicot	MVSYVNILLYGVGGLVVAGMALLVAFQEKLVYVPVLPGLTKSYAINPSRLRLTYEDIWLRSSDGVRLHAWFIKLFPDCRGPTILFFQENAGNIAHRLEMVRIMLQQLHCNVFMLSYRGYGASDGYPSQHGIIKDAQAALDHLSQRSDIDTSRIVVFGRSLGGAVGSVLTKNNPDKVAALILENTFTSILDMAGVLLPFLKWFIGGSSAKGPKVLNFLVRSPWSTIDVVGQIKQPILFLSGLQDEMVPPSHMQMLYAKAAARNNQCLFVEFPTGMHMDTWMAGGDHYWRTIQQFLEQHAPVQKEDTQNSNDIGAR*	ABHD13	https://phytozome-next.jgi.doe.gov/
Qurub.02G206500.1	Qurub.02G206500	Quercus rubra	Northern red oak	3512	Fagaceae	Eudicot	MGGVTSSIAAKFAFFPPTPPSYTLISEDDTSSLETQPVRFSIPEVPRKNNVEVLKLRTRKGNDIVAIHVKHHKPSATLLYSHGNAADLGQMFELFVELSNRLRVNLMGYDYSGYGQSTGKPSECNTYADIDAAYKCLKEQYDVKDEQLILYGQSVGSGPTLDLASRIPNLRGVVLHSPILSGLRVLYPVKRTFWFDIFKNIDKIGMVNCPVLVIHGTADEVVDWSHGKHLWELCKEKYEPLWLSGGGHCNLELYPEFIKHLKKYVQTISKSKATTNGSKKPTVESDNQSKASETGTADTFELSSDVPEVSRNSLDSRLEKSRKSNKPEKSRMSTDRVDRFRRRKGLVW*	ABHD17	https://phytozome-next.jgi.doe.gov/
Qurub.02G256100.1	Qurub.02G256100	Quercus rubra	Northern red oak	3512	Fagaceae	Eudicot	MGAMTSSMAAKFAFFPPSPPSYEVVEEEGGGGGGGCGGVKLKLRMTGGVETRRENGDVLRLKTKRGNEVVAVYIRNPSASLTVLHSHGNAADLGQMYDLFTELSIHLRVNFMGYDYSGYGQSSGKPSEQNTYSDIEAAYRCLVEKYGTKEEDIILYGQSVGSGPTLDLATRLPNLRAVILHSPIMSGLRVMYPVKRTYWFDIYKNIDKIPLVKCPVLVIHGTADDVVDWSHGRKLWQLCKEKYEPLWIKGGNHCDLELFPQYIKHLKKFISAIEKSPHLRNGSGPITDQLENPRNSTDCREKSRSSTDHREERSRPSTDQREKPRLSTDRREKSRTSSDKREKSRKSIDRSIKVHNGVDRVDQPEKPRNSFGDMVRSVGLCNIDCFKPTATNL*	ABHD17	https://phytozome-next.jgi.doe.gov/
Qurub.02G293900.1	Qurub.02G293900	Quercus rubra	Northern red oak	3512	Fagaceae	Eudicot	MGGVTSSMAAKFAFFPPNPPSYKLVKDELTGLLLLSPFPHRENVEVLKLPTRRGTEIVAIYIRHPMATSTLLYSHGNAADLGQMYELFIELSIHLRVNLMGYDYSGYGQSSGKPSEQNTYADIEAAYKCLEESYGTKQEDIILYGQSVGSGPTLDLAARLPQLRAVVLHSPILSGLRVMYPVKRTYWFDIYKNIDKIPLVNCPVLIIHGTSDEVVDCSHGKQLWELCKEKYEPLWLKGGNHCDLELYPEYIRHLKKFISTVEKSPSQRYSSRRSTDQFEQPRKSTDVFEVSRKSTDRREKPRQSTDRPEKLKNLSSNVDKLEKLRISFDHVERSRRSVDCHEKSRKSIDHQLERARKSVDRLDRIRTG*	ABHD17	https://phytozome-next.jgi.doe.gov/
Qurub.02G379100.1	Qurub.02G379100	Quercus rubra	Northern red oak	3512	Fagaceae	Eudicot	MHHKSIRGLIIELLLVSYIFGSVLMGNVTSSVAAKFAFFPPDPPTYDVFRDEEERLVFPGLTADKNVDVHLLDTKGGNKIVATFWRYPFARFTLLYSHGNAADLGQMHDLFTELRAHLRVNIMSYDYSGYGASTGKPSEFNTYYDIDAVYNCLKSTYEIKQEDLILYGQSVGSGPTLHLASRLHRLRAVVLHSAILSGIRVLYPVKMTFWFDIFKNIDKIRSVNCPVLVIHGTNDDIVDWSHGKRLWELAKEKYDPLWVKGGGHCNLETFPEYIKHLRKFINAMEKLALVKQAKQLSSNSSITEVKHNKCLRFGIR*	ABHD17	https://phytozome-next.jgi.doe.gov/
Qurub.03G256300.1	Qurub.03G256300	Quercus rubra	Northern red oak	3512	Fagaceae	Eudicot	MGSATSSMAAKFAFFPPDPPSYDIYVDASTGKMRMSDVVNYQREDVDVDVLKISTKKGNEIVAMYVKNPSASMTLLYSHGNAADLGQMFHIFTELSLHLGVNVMGYDYSGYGQSSGKPSEQDTYADIDAAYKCLEETYGVKEEDILLYGQSVGSGPALELAIHLPRLRAVILHSPILSGLRVMYPVKRTFWFDIYKNIDKIPLVNCPVLVIHGTEDEVVDFTHGKQLWELCKEKYEPLWVKGGNHCNLELYPEYLKHLRKFVSAIEKLPRPQFVSEQSTEQLSEQSLTATDQKSRASTELREKSRPSTGQREKSRLSTDNREKSRTSTDKREKSRRSMERSGKARNSTDQSERARNSFDRLGDMVRSVGLCNVDCLKQTALEA*	ABHD17	https://phytozome-next.jgi.doe.gov/
Qurub.10G203600.1	Qurub.10G203600	Quercus rubra	Northern red oak	3512	Fagaceae	Eudicot	MGGVTSSMAAKFAFFPPNPPSYKLITDNATGLLVLDYSPRRENIEFLRLPTRRGTEIVAVYIRHPMATSTLLYSHGNAADIGQMYELFVELSVHLRVNLFGYDYSGYGQSSGKPSEQNTYADIEAAYKCLEENYGTKQEDIILYGQSVGSGPTLDLAARLPKLRAVVLHSPILSGLRVMYPVKRTYWFDIYKNIDKIPLVKCPVLVIHGTADEVVDCSHGKQLWQMCQEKYEPLWLKGGNHCDLELYPEYSRHLKKFILSVEKSPSRRNGSRSSTDRLEQSRRSTDFFEAPRKSSDWREAPRKSIDRSEKLKTHDYKFHNIDKLDKIGISFDQMERSRRSVEYHEKSRRSIDQQLQKARKSVDWLDRIRAG*	ABHD17	https://phytozome-next.jgi.doe.gov/
Qurub.12G009100.1	Qurub.12G009100	Quercus rubra	Northern red oak	3512	Fagaceae	Eudicot	MGCMVSQLAAKFAFFPPSPPTYQIKKRDDGKLTVVSSSTPSMPIPNADDTSLDVLLIDTKRGNKIVAFYLRNPYARLTLLYSHGNAADLGQLYDLFVQLKLNLRVNLMGYDYSGYGASTGKPSESNTYSDIEAVYQCLETEYGVSQEDLILYGQSVGSGPTLHLASKLPRLRGVVLHSAILSGLRVLCHVKFTFCFDIYKNINKIKKVKCPVLVIHGTEDDVVNWLHGNGLWKMAREPYEPLWIKGGGHCNLELYPDYIRHLCRFVQEMEKLTTETRLKKIRQSLRLHTRHTVSANRCCKVKCWRPKCLCPDCSCRPNCTKCSCRPSCTKCSCQPKCLECWRPSCPECWRPSCKKCCWRPKCLRCSKPTCCIKCFCWQCCVGTHSGGLDRKEDG*	ABHD17	https://phytozome-next.jgi.doe.gov/
Qurub.02G236600.1	Qurub.02G236600	Quercus rubra	Northern red oak	3512	Fagaceae	Eudicot	MVTYVNALLYGVGGIVVAGMALLVAFQEKLVYVPVLPGLTKSYQITPSRLRLTYEDVFLHASDGVRLHSWFIKLFPDCRGPTILFFQENAGNIAHRLEMVRIMIQRLNCNVFMLSYRGYGASDGYPSQPGITRDAQAALDHLSQRTDIDTSRIIVFGRSLGGAVGAVLTKNNPDKVAAIILENTFTSILDMAGVLLPFLKWFIGKNSKGPKILNFVVRSPWSTIDVVGQIKQPILFLSGLQDEMVPPVHMQMLYAKAAAHNRRCLFVDFPSGMHMDTWLAGGDHYWRTIQQFLEQYVPEKKENGSSGNNNDSKAS*	ABHD13	https://phytozome-next.jgi.doe.gov/
Sphmag06G137900.1	Sphmag06G137900	Sphagnum magellanicum	Magellanic Peatmoss	128215	Sphagnaceae	Bryophyta	MGAVTSSVAARFAFFPPTPPSYQVVEDEATGKLRLSEAVPREDVDVMKLPTKRGTEIVALYVKHPTANLTLLYSHGNAADLGQMHELFVELSVHLRINVLGYDYSGYGASTGKPSEPNTYADIEAAYECLERTYGVQEENVVLYGQSVGSGPTLDLATRKPHLRGVVLHSPILSGLRVMYPVKRTYWFDIYKNIDKIGLVNCPVLVMHGTADEVVDWSHGKQLYELSNKKYEPLWLKGGGHCNLELYPEYIKHLRKYLQTLERSVDIVRIGSRRGSI*	ABHD17	https://phytozome-next.jgi.doe.gov/
Sphmag12G116000.1	Sphmag12G116000	Sphagnum magellanicum	Magellanic Peatmoss	128215	Sphagnaceae	Bryophyta	MGAVTSSVAARFAFFPPTPPSYQVIEDEVTGKLQLSEAVPRDNVDVVKLATKRGTEIVALYVKHPTANLTLLYSHGNAADLGQMHELFVELSVHLRINVLGYDYSGYGASTGKPSELNTYADIEAAYECLEHTYGVQEENVVLYGQSVGSGPTLDLATRKSNLRGVVLHSPILSGLRVMYPVKRTYWFDIYKNIDKIGSVRCPVLVMHGTSDEVVDWSHGKQLHELSQEKYEPLWLKGGGHCNLELYPEYIKHLRKYLQTLERSADILRNGSRRGSI*	ABHD17	https://phytozome-next.jgi.doe.gov/
Sphmag09G003500.1	Sphmag09G003500	Sphagnum magellanicum	Magellanic Peatmoss	128215	Sphagnaceae	Bryophyta	MGAVTSSVAARFAFFPPTPPSYQVIEDEATGRLRLSEAMPRENVDVMKLATKRGTEIVALYVKYPTAGLTLLYSHGNAADLGQMHELFVELSVHLRINVLGYDYSGYGASTGKPSEPNTYADIEAAYECLERTYGVKEENVVLYGQSVGSGPTLDLATRKPHLRGVVLHSPILSGLRVMYPVKHTYWFDIYKNIDKIGLVNCPVLVMHGTSDEVVDWSHGKQLHELSREKYEPLWLKGGGHCNLELYPEYIKHLRKYLQTLEE*	ABHD17	https://phytozome-next.jgi.doe.gov/
Sphmag08G138900.1	Sphmag08G138900	Sphagnum magellanicum	Magellanic Peatmoss	128215	Sphagnaceae	Bryophyta	MGIWWNGLLYGLGGLACTGVVLLLAFQEKLVYVPIIPGMSKGYPITPARLRLRYEDVWLESSDGVRLHSWFIKASPDCRGPTVLFFQENAGNIAYRLEFVELMLRRLNCNVFMLSYRGYGASDGYPSQPGLTMDAEAALEHLLQRTDIDPKRIFVFGRSLGGAVGSALTRRNPGKVSGLILENTFTSVLDMAGVMLPPLRFFVGGPGNGKGPKLLNWLVKSPWRTIDLVTDISEPVLFLSGLKDEMVPPSHMRRLYIAAQRNSGYRSFVEFPHGMHMDTWMRGGEHYWKSIESFMKQHTAGETTLQNSPTEVDGGPQLGMKEG*	ABHD13	https://phytozome-next.jgi.doe.gov/
Sobic.003G262500.1	Sobic.003G262500	Sorghum bicolor	Sudangrass	4558	Poaceae	Monocot	MGGVTSNIAARFAFFPPTPPSYTVVVADAATGRLAIPEISRGPSRRRRRDGAGGSSSSSASSVAAAGAEEEDGAEVVRLRTRRGNEIVGVYVRHARASATMLYSHGNAADLGQMYGLFVELSRRLRVNLFGYDYSGYGRSTGKPTECNTYADIEAAYNCLKEKYGVADEDIILYGQSVGSGPTIDLASRLPDLRAVVLHSPILSGLRVLYPVKRTFWFDIYKNIDKIGLVNCPVLVIHGTSDDVVDCSHGKQLWEHCKVKYSPLWLSGGGHCNLELYPDYIKHLKKFVSSVSKKTSKPEPKEITAKDGTTSKETKEAYSEKPQEATKCSQISRKSLDSRVGKSKTVDVPDKPRMSSDDIDKFRRRRCLVW*	ABHD17	https://phytozome-next.jgi.doe.gov/
Sobic.004G074200.2	Sobic.004G074200	Sorghum bicolor	Sudangrass	4558	Poaceae	Monocot	MGAVTSTVAARFAFFPPSPPSYGVELPQPPQPPAPAPASAAPEPAPKAGEEKGGGGAVVELTGVPRRGNVEARRLRTKRGTEVVAMHVRQAGAKLTLLYSHGNAADLGQMYELFVELSAHLNVNLMGYDYSGYGQSTGKPSEQNTYADIEAVYRCLIETYGAAEDNIILYGQSVGSGPTLDLASRLTRLRAVVLHSPILSGLRVMYPVKHTYWFDIYKNIDKIPLVRCPVLVIHGTADEVVDCSHGRSLWELAEVKYEPLWIKGGNHCNLELYPEYIKHLKKFVGAIERSPPPPPIDESTESSGPSGRTVTTEPECNSSEDSSRKSTDCRDKTRPSIDQRHSTDRREKPRGSTDRRDKTRKSVDHPDKPRASVDQSDRPRKSIDRFGGMMKSVRLCNID…	ABHD17	https://phytozome-next.jgi.doe.gov/
Sobic.004G331000.1	Sobic.004G331000	Sorghum bicolor	Sudangrass	4558	Poaceae	Monocot	MGNVTSSVAARLAFFPPEPATYGIEAQDGAGSLLRMTGVSPDTGVEVRALPTRAGTRVVSAFWRHPAARLTLLYSHGNAADLGQMFGLFLELRAHLRVNIMSYDYSGYGASTGKPSEYNTYNDIEAVYDCLKKEYGIEEEDLILYGQSVGSGPTLHLASRLEKLRGVVLHSGILSGIRVLYPVKVTLWFDIFKNIDKIKQVACPVLVIHGTADDIVDFTHGKRLWELAKEKYEPLWIKGGGHCNLETYPEYIRHLRKFINAMEKLAKDSKAAQAPPSSSLAAEARHSKCLRFGKSRRRDSTGRQ*	ABHD17	https://phytozome-next.jgi.doe.gov/
Sobic.007G050800.1	Sobic.007G050800	Sorghum bicolor	Sudangrass	4558	Poaceae	Monocot	MLSGCSVSSLAARFAFFPPEPATYAVRKDEATGRLVASGVPRDNALDVLLVDTARGNKVVAFYFRNPCARLTLLYSHGNAADLGQLYDLFVQLKVNLKINLMGYDYSGYGASTGKPSEENTYADIEAVYQCLETEYGISQEDIILYGQSVGSGPTLHLASRLPRLRGVVLHSAILSGLRVVCHVNFTFCFDIYKNVKKIKKVKCPVLVIHGTDDDVVNWSHGKELWKLARDPYDPLWIKGGGHCNLELYPDFIRHLSRFIREMENITTKIRLKKIRPSLQLPRKKAHHRANTATTTTFTANCCCRIRVRKPTCPSCNFSCGGCCGLRNCFTFRFSRCCRPPTCFTGGGGCCSCRSCFKCCCCGDGR*	ABHD17	https://phytozome-next.jgi.doe.gov/
Sobic.007G224000.1	Sobic.007G224000	Sorghum bicolor	Sudangrass	4558	Poaceae	Monocot	MGGVTSSVASKMAFFPPDPPSYGVANEEDEPAAASVEDASSRKVATRRVVMTGVRWSVGVEARRVRTRRGSEIIAVYVRHPGASLTVLFSHGNAADLGKMYGIFVELSARLHVNLMGYDYSGYGRSSGKPSEANTFADIEAAYKCLVDVYGTREEDIVLYGQSVGSGPTLDLAVRFHRVRAVVLHSPILSGLRVMYSVKKTYWFDIYKNIDKIPHVKCPVLVIHGTKDDVVDCSHGKRLYELCQHKYEPLWIEGGDHGNLEKFPVYIRHLKKFLSTIKKLPSEKDAAAEHETWAAENRAQPDSETISETPSRMISRRLEPSKKSTIHEDPTLSTEHVDKRRRSTGHREKARSSTDRRSRRSVDCFDSILEHEQQEKPRKSFDRIGEKIRAMGLCNVDCF…	ABHD17	https://phytozome-next.jgi.doe.gov/
Sobic.008G088830.1	Sobic.008G088830	Sorghum bicolor	Sudangrass	4558	Poaceae	Monocot	MGGVTSSVAAKMAFFPPTPPSYALVEDAGAGVTTLSGQPHRENVELLRLRTRKGNTLAAMYVRHPDAASTVLYSHGNAADLGHLYQLFLHLSFNLRVNILGYDYSGYGQSSGKPSEHNTYADIEAAYKCLIENFGAKEEEIILYGQSVGSGPTVDLASRLPQLRAVVLHSPILSGLRVMYPVKRTYWFDIYKNIDKIPQVTCPVLIIHGTADEVVDWSHGKQLWELCKEKYEPLWLRGGKHCDLELFPEYIQHLKKFFHTVEKSPSHRQAWRESGDRIEPSRKSIDFFEPSRKSTDQSEKSRSTRDRTRNKEHRYSNFEKVDKLKISFDQFEKSRRSVDIFERPKRNIEQLDCGRKSVDRLDRIWAS*	ABHD17	https://phytozome-next.jgi.doe.gov/
Sobic.010G199300.2	Sobic.010G199300	Sorghum bicolor	Sudangrass	4558	Poaceae	Monocot	MYVRQPGARLTLLYSHGNAADLGQMYELFVELSAHLNVNLMGYDYSGYGQSSGKPSEQNTYADIEAVYRCLIETYGASEENIILYGQSVGSGPTLDLASRLPHLRAVVLHSPISSGLRVMYPVKHTYWFDIYKNIDKIPLVKCPVLVIHGTADEVVDCSHGRALWELSKVKYEPLWVKGGNHCNLELYPEYIKHLKKFVNAIERSPPVKDESPESSGPSDPSETGSESAESSRRSTDIREKPRSSIDHRPSIDRREKPRGSIDRRDKSRKSVDQLDKPRASVDQPDRPRKSIDRFGGMMRSVKLCNIDCFTAASGS*	ABHD17	https://phytozome-next.jgi.doe.gov/
Sobic.002G370900.1	Sobic.002G370900	Sorghum bicolor	Sudangrass	4558	Poaceae	Monocot	MAGWLKALAYSAGGVAVAGLAALVALQERLVYVPVLPGLPRAYPITPARLGLIYEDIWLRTVDGVRLHSWFIRHSPTCRGPTFLFFQENAGNIAHRLEFVRLMMQRLQCNVFMLSYRGYGESDGYPSQKGITYDAQAALDHLAQRKDIDTTRIVIFGRSLGGAVGAVLAKNNPDKVAALILENTFTSILDMAGIMLPFLRWFIGGSSSKGPKLLNCVVRSPWNTLDIVGQVKQPILFLSGLQDELVPPPHMKMLYDKASDHNRNCRFVDFPSGMHMDTWMSGGDRYWRTIQLFLDQYAPGVQNRDVSFKSEITEDDEAAD*	ABHD13	https://phytozome-next.jgi.doe.gov/
Sphfalx06G131900.1	Sphfalx06G131900	Sphagnum fallax	Flat-top Bogmoss	53036	Sphagnaceae	Bryophyta	MGAVTSSVAARFAFFPPTPPSYQVIEDEATGKLWLSEAVPREDVDVMKLPTKRGTEIVALYVKHPTANLTLLYSHGNAADLGQMHELFVELSVHLRINVLGYDYSGYGASTGKPSEPNTYADIEAAYECLERMYGVQEENVVLYGQSVGSGPTLDLATRKPHLRGVVLHSPILSGLRVMYPVKRTYWFDIYKNIDKIGLVNCPVLVMHGTADEVVDWSHGKQLYELSNKKYEPLWLKGGGHCNLELYPEYIKHLRKYLQTLERSVDIVRIGSRRGSI*	ABHD17	https://phytozome-next.jgi.doe.gov/
Sphfalx09G112400.1	Sphfalx09G112400	Sphagnum fallax	Flat-top Bogmoss	53036	Sphagnaceae	Bryophyta	MGAVTSSVAARFAFFPPTPPSYQVIEDEATGRLRLSEAMPRENVDVMKLATKRGTEIVALYVKYPTAGLTLLYSHGNAADLGQMHELFVELSVHLRINVLGYDYSGYGASTGKPSEPNTYADIEAAYECLERTYGVQEENVVLYGQSVGSGPTLDLATRKPHLRGVVLHSPILSGLRVMYPVKHTYWFDIYKNIDKIGLVKCPVLVMHGTSDEVVDWSHGKQLHELSKEKYEPLWLKGGGHCNLEVYPDYIKHLRKYLQTLEE*	ABHD17	https://phytozome-next.jgi.doe.gov/
Sphfalx12G106400.1	Sphfalx12G106400	Sphagnum fallax	Flat-top Bogmoss	53036	Sphagnaceae	Bryophyta	MGAVTSSVAARFAFFPPTPPSYQVIEDEVTGKLQLSEAVPRDNVDVVKLATKRGTEIVALYVKHPTANLTLLYSHGNAADLGQMHELFVELSVHLRINVLGYDYSGYGASTGKPSELNTYADIEAAYECLEHTYGVQEENVVLYGQSVGSGPTLDLATRKSNLRGVVLHSPILSGLRVMYPVKRTYWFDIYKNIDKIGLVSCPVLVMHGTSDEVVDWSHGKQLHELSKEKYEPLWLKGGGHCNLELYPEYIKHLRKYLQTLERSADILRNGSRRGSI*	ABHD17	https://phytozome-next.jgi.doe.gov/
Sphfalx08G145300.1	Sphfalx08G145300	Sphagnum fallax	Flat-top Bogmoss	53036	Sphagnaceae	Bryophyta	MGIWWNGLLYGLGGLACTGVVLLLAFQEKLVYVPIIPGMSKGYPITPARLRLRYEDVWLESSDGVRLHSWFIKASPDCRGPTVLFFQENAGNIAYRLEFVELMLRRLNCNVFMLSYRGYGASDGYPSQPGLTMDAEAALEHLLQRTDIDPKRIFVFGRSLGGAVGSALTRRNPGKVSGLILENTFTSVLDMAGVMLPPLRFFVGGPGSGKGPKLLNWLVKSPWRTIDLVTDISEPVLFLSGLKDEMVPPSHMRRLYIAARRNSGYRSFVEFPHGMHMDTWMRGGEHYWKSIESFMKEHTAGETVLQNSPTEVDGGPQLVMKEG*	ABHD13	https://phytozome-next.jgi.doe.gov/
Seita.1G055000.1	Seita.1G055000	Setaria italica	Foxtail millet	4555	Poaceae	Monocot	MGAVTSTVAARFAFFPPSPPSYGVEQPSPPPPPPPPAAAAAPAAGAAAVEPEGEGKEKVKGGGDGSRVVELTGVPRRGNVEARRLRTKRGTEVVAMHVRQAGAKLTLLYSHGNAADLGQMYELFVELSSHLNVNLMGYDYSGYGQSSGKPSEQNTYADIEAVYRCLIETYGASEDNIILYGQSVGSGPTLDLASRLTRLRAVVLHSPILSGLRVMYPVKHTYWFDIYKNIDKIPLVRCPVLVIHGTADEVVDCSHGRALWELAKVKYEPLWIKGGNHCNLELYPEYIRHLKKFVGAIEKSPPPPPIDESTESSGPSDRAPAEPECTAEVSRKSTDCRDKTRPSVDHRHSTDRREKPRGSTDRRDKSRKSVDHPDKPRASVDQSDRPRKSIDRFGGMMKS…	ABHD17	https://phytozome-next.jgi.doe.gov/
Seita.1G351400.1	Seita.1G351400	Setaria italica	Foxtail millet	4555	Poaceae	Monocot	MGNVTSSVAARLAFFPPEPATYGVEPAQGGAGGDGLLRMTGVSPDAGVEVRALPTRAGTRVVSAFWRHPAARLTLLYSHGNAADLGQMLGLFLELRAHLRVNIMSYDYSGYGASTGKPSEYNTYYDIEAVYECLKKEYGIEEEDLILYGQSVGSGPTLHLASRLEKLRGVVLHSGILSGIRVLYPVKVTLWFDIFKNIDKIKQVDCPVLVIHGTADDIVDFTHGKRLWELAKEKYEPLWIKGGGHCNLETYPEYIRHLRKFINAMEKLAKDKAPKAPQMLPSSSMTEVKHNKCLRFGKR*	ABHD17	https://phytozome-next.jgi.doe.gov/
Seita.3G310000.1	Seita.3G310000	Setaria italica	Foxtail millet	4555	Poaceae	Monocot	MGGVTSSVAAKMAFFPPTPPSYALVEDAGAGVTTLSGQPHRENVEVLRLRTRKGNTLAAMYVRHPDAASTVLYSHGNAADLGHLYQLFLHLSFNLRVNVLGYDYSGYGQSSGKPSEHNTYADIEAAYKCLIENFGAKEEEIILYGQSVGSGPTVDLASRLPRLRAVVLHSPILSGLRVMYPVKRTYWFDIYKNIDKIPQVTCPVLIIHGTADEVVDWSHGKQLWELCKEKYEPLWLRGGKHCDLELFPEYLRHLKKFVHTVEKSPSHRQAWRESVDRIEPSRKSTDFFEPSRKSTDRREKSRSTRDRTRNTEHRYSNVEKVDKLKISFDQFEKSRRSVDIFERPKRNIEQLDCGRKSVDRLDRIWAS*	ABHD17	https://phytozome-next.jgi.doe.gov/
Seita.5G277100.1	Seita.5G277100	Setaria italica	Foxtail millet	4555	Poaceae	Monocot	MGGVTSTIAARFAFFPPTPPSYTVVVADAATGRLAIPEISHAPGRRRRRDGAGAGGGDPSSAASAEEEDGTEVVRLRTRRGNEIVGVYVRHARASATMLYSHGNAADLGQMYGLFVELSKRLRVNLFGYDYSGYGRSTGKPTECNTYADIEAAYNCLKEKYGVADEDIILYGQSVGSGPTIDLASRLPNLRAVVLHSPILSGLRVLYPVKRTFWFDIYKNIDKIGLVNCPVLVIHGTSDDVVDCSHGKQLWEHCKVKYSPLWLSGGGHCNLELYPDYIRHLKKFVSSLNKKSPKPDPKEITAKDDNDTTSKATEAACSEKPKEAAKCSQISRKSLDSRVGKSKTVDVPEKPRMSSDDIDKFRRRRCLVW*	ABHD17	https://phytozome-next.jgi.doe.gov/
Seita.6G052300.1	Seita.6G052300	Setaria italica	Foxtail millet	4555	Poaceae	Monocot	MLSGCSVSSLAARFAFFPPEPATYAVRKDEATGRLVASGVPRDNALDVLLVDTRRGSKVVAFYFRNPCARLTLLYSHGNAADLGQLYDLFVQLKVNLKVNLMGYDYSGYGASTGKPSEENTYADIEAVYQCLETEYGISQEDIILYGQSVGSGPTLHLASRLPRLRGVVLHSAILSGLRVVCHVNFTFCFDIYKNVKKIKKVKCPVLVIHGTDDDVVNWSHGKELWKLAREPYDPLWIKGGGHCNLELYPDFIRHLSRFIREMETITTKIRLKKIRQSLQPRKKAHRVNTATTTTFTTNCCCRIRVRKPTCPSCNFSCGCCGLRNCFTSRFFRCCPSCFSCGSCCSCRSCFKCCCCGDAR*	ABHD17	https://phytozome-next.jgi.doe.gov/
Seita.6G191200.1	Seita.6G191200	Setaria italica	Foxtail millet	4555	Poaceae	Monocot	MGGVTSSVASKMAFFPPNPPSYGVVDEEEPPPPARAAQGTNATAAEEDACKVATRRVAMTGVRWSVGVEARRVRTRRGSEIIAMYVRHPGASLTVLFSHGNAADLGNMYGIFVELSARLHVNLMGYDYSGYGQSSGKPSEANTYADIEAAYKCLVDVYGTRQEDIVLYGQSVGSGPTLDLAVRLDHIRAVVLHSAILSGLRVMYSVKKTYWFDIYKNIDKIPHVKCPVLVIHGTNDDVVDWSHGKRLWELCRQKYEPLWIEGGDHGNLERFPVYARHLKKFLSAIKKLPAEKESAAESEKSPAENKTLSDDVAICEVPSMISRRLEPSRKSAIHEQPMLGTGHVDKRRRSTGHREKARSSTDRKERSRRSVDCFDRIDEHEQSEKPRKSFDRIGEKIRS…	ABHD17	https://phytozome-next.jgi.doe.gov/
Seita.2G385400.1	Seita.2G385400	Setaria italica	Foxtail millet	4555	Poaceae	Monocot	MVGWLKALAYGAGGVAVAGLAALVALQERLVYVPVLPGLARAYPITPARLRLAYEDVWLRAADGVRLHSWFIRHSPTCRGPTILFFQENAGNIAHRLEFVRLMMQRLQCNVFMLSYRGYGESDGYPSQKGITYDAQAALDHLAQRKDIDTSRIVIFGRSLGGAVGAVLAKNNPDKVAALILENTFTSILDMAGIMLPFLRWFIGGSSSKGPKLLNCVVRSPWSTLDIVGEVNQPILFLSGLQDELVPPSHMKMLYDKAVEHNRTCRFIDFPSGMHMDTWMSGGDRYWRAIQLFLDQYAPEVQSHDASFKSEIAEDGEAAG*	ABHD13	https://phytozome-next.jgi.doe.gov/
Solyc02g067920.4.1	Solyc02g067920	Solanum lycopersicum	Tomato	4081	Solanaceae	Eudicot	MGGVTSSMAAKFAFFPPNPPSYKLIKDDLTGLLLLSPFPHRENVEVLKLPTRKGTEIVAMYIRHPMATSTLLYSHGNAADLGQMYELFIELSIHLRVNLLGYDYSGYGQSTGKPSEQNTYADIEAAYKCLEENYGTKQEDVILYGQSVGSGPTLDLAARLPRLRAVILHSPLLSGLRVMYPVKRTYWFDIYKNIDKIPSVNCPVLIIHGTADEVVDFSHGKQLWELCKEKYEPLWIKGGNHCDLELYPEYIRHLKKFVATIERSQSQRISCRKSTDQFEPPRKSTDVFEASRKSTDRREKPRHSTDRPEKLKNHSSNAITDKLEKLRISFEQMERSRRSVDCTEKSRKSIDHQLERARKSVDRMDRIRTG*	ABHD17	https://phytozome-next.jgi.doe.gov/
Solyc02g086220.3.1	Solyc02g086220	Solanum lycopersicum	Tomato	4081	Solanaceae	Eudicot	MGGVTSSIAAKFAFFPPTPPSYTVVPDDGKFSIPEVARRDGVDFLKLRTRRGNEIVAVHVKHPKASATMLYSHGNAADLGQMFELFVELSLRLRVNLMGYDYSGYGQSTGKPSECNTYADIDAVYKCLKEQYEVKDEQLIIYGQSVGSGPTVDLASRVPNLRGVVLHSPILSGVRVLYPVKRTYWFDIYKNIDKISAVNCPVLVIHGTADEVVDYSHGKQLWELCNEKYEPLWINGGGHCNLELYPEYIKHLKKFVLGLGKPKPAANGPQKASTESENQSKPAESGSTTDTFDLKPDLPEISRNSLDSRLEKTKKSNKPEKSRMSTDRVDRFRRRKGLVW*	ABHD17	https://phytozome-next.jgi.doe.gov/
Solyc02g065700.3.1	Solyc02g065700	Solanum lycopersicum	Tomato	4081	Solanaceae	Eudicot	MGAVTSSMAAKFAFFPPNPPSYGVVVEESTGKLKMTEVVQGEDVDILKLETKKGTEIIAMYVRNPAAKLTVLYSHGNAADLGQMYDLFTELSLHLQVNLMGYDYSGYGQSTGKPSEQNTYADIEAAYKCLEETYGVKEEDIILYGQSVGSGPTVDMGSRLSRLRGLVLHSPILSGVRVLHPVKRTYWFDIFKNIDKIPLVECPVLVIHGTADDVVDCSHGKQLFDLCKQKYDPLWVEGGNHCDLELYPEYIKHLKKFISAIEKSTVSTNGNAQSMDQIEKP*	ABHD17	https://phytozome-next.jgi.doe.gov/
Solyc03g111770.3.1	Solyc03g111770	Solanum lycopersicum	Tomato	4081	Solanaceae	Eudicot	MGGVTSSMAAKLAFFPPNPPSYRVVTDQLTGLLLLDTFPHRENVDVLKLPTRRGNEILAIYIRYPMATTTLLYSHGNAADIGQMYELFIQLSIHLKVNLMGYDYSGYGQSSGKPSEQNTYADIEAAYKCLEESYGAKQEDIILYGQSVGSGPTADLAARLPRLRAVILHSPILSGLRVMYPVKRTYWFDIYKNIDKIPLVKCPVLIIHGTSDEVVDCSHGKQLWELCQEKYEPLWLKGGTHCDLELYPEYIRHLKKFVSTVEKPPSQRNLSRKSVDRPEQSRRSTDCYEIPRKSTDRREKPRKSTDKPEKLKNYDYKYANDDKISKLRMSFDQVERSRRSVEFFEKPRRSIDQQMEKARKSVDWLDRIRAG*	ABHD17	https://phytozome-next.jgi.doe.gov/
Solyc03g034270.3.1	Solyc03g034270	Solanum lycopersicum	Tomato	4081	Solanaceae	Eudicot	MGGVTSSIAAKFAFFPPNPPSYTVVSDKSCGGKLCIPEIPRRENVDVLKLRTHRGNEIVAVYVKHPKASASMLYSHGNAADLGQMFELFVELSLRLRVNLMGYDYSGYGRSTGKPSECNTYGDIDAVYKCLKEQYEVKDEQLILYGQSVGSGPTVDLASHTPNLRAVVLHGPILSGLRVLYPLKHTHWFDIYKNVEKISLVNCPVLVIHGTADEVVDCSHGKRLYELCKKKYEPLWINGGGHCNLELYPVYIKHLKKFVLGLGKSKHASNGSHKPALISDTKKPAENVSSNTFNLHSDLPEIPRNSLDSRLDKTKKSNKPEKSRTSTGCVDRFRRRKGLA*	ABHD17	https://phytozome-next.jgi.doe.gov/
Solyc02g089320.3.1	Solyc02g089320	Solanum lycopersicum	Tomato	4081	Solanaceae	Eudicot	MGAVTSSMAAKFAFFPPNPPSYGVVVEESTGKLKLTEVAAKENVDVLKLPTKKGTEIVAVYIRNPAATLTVLYSHGNAADLGQMYELFVELSHLLRVNLMGYDYSGYGRSTGKPSEQNTYADIEAAYRCLEETYGVKEEDVILYGQSVGSGPTLDLASRLSRLRAVVLHSPILSGLRVMYAVKRTYWFDIYKNIDKIPLVECPVLIIHGTADDVVDCSHGKQLFELSKQKYEPLWVKTGNHCDLELFPEYIIHLKKFISAIEKSTSFRNVSALSINQIDKPRSSTDCRPRSSTDQREKSRLSTEKREPRISTDQREKSRASIDRKEKSSKSVDLSDKANDNTEQQEKARKSIDRLALAT*	ABHD17	https://phytozome-next.jgi.doe.gov/
Solyc07g005130.3.1	Solyc07g005130	Solanum lycopersicum	Tomato	4081	Solanaceae	Eudicot	MGNVTAGVAAKFAFFPPEPPTYEVFKDEDGRVCFSGITADKNVNVHLLDTKGGNKIVATFWKHPSGRFTLLYSHGNAADLGQMIDLFVELRAHLRVNIMCYDYTGYGGSSGKPSEFNTYHDIEAVYNCLKSEYSIKQEDIILYGQSVGSGPTLHLASRLQRLRAIVLHSAILSGIRVLYPVKMTFWFDIFKNIDKIQKVSCPVLVIHGTSDEVVDFSHGKRLWELAKEKYDPLWVEGGGHCNLETFPEYIKHMRKFVNAMEKHSFSKRNKGRLSQSPSIAESKHNRCLRFGKRQK*	ABHD17	https://phytozome-next.jgi.doe.gov/
Solyc08g076350.3.1	Solyc08g076350	Solanum lycopersicum	Tomato	4081	Solanaceae	Eudicot	MGCCISQLAAKFAFFPPSPATYQVKKRDDGRLVAVSTTSSMPISGAADDSSLDVLLVDTKKGNKIVAFYLKNPYAKLTVLYSHGNAADLGQLYDLFVQLKANLRVNLMGYDYSGYGASTGKPSEFDTYADIEAVYDCLQTEYGISQEDLILYGQSVGSGPTLHLAAKLPRLRGVVLHSGILSGLRVLCHANFTFCFDIYKNLNKIQKVKSPVLVIHGTEDDVVSWLHGNGLWKMSRDPYEPLWIKGGGHCNLELYPDYIRHLCRFIQEMECMTTEIRLKKIKQTLRLPKRSDTTISTNCCCQVKCRLPNCLNCSKVSCTKCCYWPKCPKWKPKCLVCWKPSCLGCSCTLPKCSCACPECSCACPKCSFTCPKCSCACPKCCCWSVKCSCW*	ABHD17	https://phytozome-next.jgi.doe.gov/
Solyc05g010680.2.1	Solyc05g010680	Solanum lycopersicum	Tomato	4081	Solanaceae	Eudicot	MGGVSSTIASKLAFFPPEASYQVDIDEQTQKLKLLGVSQSEKGEVSIVQTKKGHYIFSVFVRNKGATMTLLYSHGNAADIGQMFQFFVELSDRLRVNVMGYDYAGYGRSNGEPSEQNTYADIEAVYKCLKEIYEVKEEDVILYGQSIGSGPTLELATKLPQIRGVILQSAILSGLRVMYRIKYSLWLDIYKNIDKIPNVSCPVLVIHGTEDDIVDISHGKKLWELSKMKYEPLWVKGGNHCDLQVFPQFFTHLKKFIISLERQSDYCQTVEESIINLDYTLDITNEIKCRPSIEEIEKSSRISTEQKDQIIPIRPSTDSKLKPRISFDKREKPRRSMDYFGKSRSSTDQSERGRNSIDRFGDMMRSVAMCNIDCLKQTLAEED*	ABHD17	https://phytozome-next.jgi.doe.gov/
Solyc07g041200.3.1	Solyc07g041200	Solanum lycopersicum	Tomato	4081	Solanaceae	Eudicot	MVSYMSLLLYGVGGIVVAGMAILVAFQEKLVYVPVLPGLTKAYPITPARLRLLYEDVWLRSSDGVRLHAWFIKLFPDCRGPTIIFFQENAGNIAHRLEMVRIMLQRLQCNVFMLSYRGYGASDGYPSQHGITKDAQAALDHLVQRTDIDTSRIVVFGRSLGGAVGTVLTKNNPDKVAGLILENTFTSILDMAGVLLPFLKWVIGGSGSKGFKLLNFVVRSPWNTIDVIGEIRQPILFLSGLQDEMVPPFHMQMLYAKAAARNRQCLFVEFPSGMHMDTWLAGGDHYWRTIQKYLEETVPEKKDDESKKDSELSSKQNVSSDFAAS*	ABHD13	https://phytozome-next.jgi.doe.gov/
Sapur.001G112400.1	Sapur.001G112400	Salix purpurea	Purple Willow	77065	Salicaceae	Eudicot	MGCMFSQLAAQFAFFPPSPPTYQIKKGDNGKLSVVSTTSPSMPLPLADDNSLDVLLIDTKRGNKIVAFYLKNPYARLTVLYSHGNAADLGQLYDLFVQLKVNLRVNLMGYDYSGYGASSGKPSESNTYADIEAIYECLQTQYGVSQEDLILYGQSVGSGPTLHLAAKLPRLRGVVLHSAILSGLRVLCHVKFTFCFDIYKNINKIRKVKCPVLVIHGTEDDVVNWLHGDGLWKMAKEPYEPLWIKGGGHCNLELYPDYIRHLCRFIHEMENITTEIRLKKIRQNLRQKPRSKTGSSKCCRFKLWRPKCPECFRPRCIKCSWSPRCIKCSWSPRCSSCVKCCWRAPRCPKCPRPSCPECPRPSCLKCPRPSCPKCPRPSCCCRIRCLPWRCCCGKQSGMN…	ABHD17	https://phytozome-next.jgi.doe.gov/
Sapur.004G068800.1	Sapur.004G068800	Salix purpurea	Purple Willow	77065	Salicaceae	Eudicot	MGGVTSTIAAKFAFFPPNPPSYTVVTDESPSAVSGDSTTRLCIPEVPRKDEVDFLKLRTRRGNEIVAVHIKHPRASATLLYSHGNAADLGQMYELFVELSNRLRINLMGYDYSGYGQSSGKPTECNTYADIHAVYKCLKEQYGVKDDQLILYGQSVGSGPTVDLASRLPNLRGVVLHSPILSGMRVLYPVKRTYWFDIYKNIDKIGMVNCPVLVIHGTSDEVVDCSHGKQLWELCKDKYEPLWINGGGHCNLELYPEFIKHLKKFVLTIGKLKTATNGSKKTTENQTKPSESGSSDTFELGDLPEISRNSLDSRLEKSKKPNKPEKSRMSTDRFDRFRRRKGLVW*	ABHD17	https://phytozome-next.jgi.doe.gov/
Sapur.004G075600.1	Sapur.004G075600	Salix purpurea	Purple Willow	77065	Salicaceae	Eudicot	MGAVTSTMAAKFAFFPPSPPSYELEEEEVEEEGGAKKLRMAAGVGVHNGNREYGDVLKLETKRGNHVVAVYFKNPAASLTVLYSHGNAADLGQMYDLFCELSLHLCVNLMGYDYSGYGKSTGKPTEQNTYVDIEAAYRCLEEKYGVKEEDVILYGQSVGSGPTLDLATRLPKLRAVVLHSPIASGLRVIYPVKRTYWFDIYKNIDKIPFVTCPVLVIHGTDDDVVSWSHGKQLWERCKEKYEPLWVKGGNHCDLELYPQYIKHLKKFISAIEKSSRLRNVSGSIVDQTEDPRKSTDFREAGRSSIDQRETPRLSADKKEKPRLSTDCREKSRSSTDRRERSRKSVDRPERESNGSDQHEKARNSIDRFGDMIRSVGLCNIDCFKPKASAI*	ABHD17	https://phytozome-next.jgi.doe.gov/
Sapur.006G153500.1	Sapur.006G153500	Salix purpurea	Purple Willow	77065	Salicaceae	Eudicot	MGNVTSSVAAKFAFFPPDPPTYDVFRERDGRLALPGVTADKNMDVHLLETKVGNKIVATFWKHPFARFTVLYSHGNAADLGQMHELFIELRAHLRVNIMSYDYSGYGASSGKPSEFNTYHDIEAAYNCLKKDYGIKQEDLIVYGQSVGSGPTLHLASRLQKLRGVVLHSAILSGIRVLYPVKMTFWFDIFKNIDKIRLVSCPVLVIHGTNDDIVDLSHGKRLWELAREKYDPLWVKGGGHCNLETYPEYIKHLRKFINAMEKISMVKPTKQLTQNPSIEVKHNKCLRFGKI*	ABHD17	https://phytozome-next.jgi.doe.gov/
Sapur.008G090200.1	Sapur.008G090200	Salix purpurea	Purple Willow	77065	Salicaceae	Eudicot	MGMTTSSMAAKFAFFPPNPPSYTILVDEETGKLRLSSDGLHQRDNVDVLKLCTKKGNEIVAMYAKNPSASLTVLYSHGNAADIGQMYHIFTELSLHLNVNLIGYDYSGYGQSSGKPSEQDTYADIEAAFKCLEETYGVKEEDIILYGQSLGSGPALELATRLPELRAVVLHSPILSGLRVMHPIKKTFWFDIYKNIDKIPLVKCPVLVIHGTEDEVVNFSHGKQLWELCKEKYEPLWLQGGNHCNLELYPEYLKHLKKFICAIEKLPPRLRNLSAQITDQPEQPSNTAEHNAETPRASTDHKEKARPSIGHREKSRLSTDGREKARASTDRRERARKSVDRMVKARNSTGQPEKARNSFDRLGDMVRSVGLCNVDCLKQTAAEA*	ABHD17	https://phytozome-next.jgi.doe.gov/
Sapur.012G067600.1	Sapur.012G067600	Salix purpurea	Purple Willow	77065	Salicaceae	Eudicot	MGGVTSSMAAKLAFFPPNPPSYKLVTDYATGLLLLDHFPHRENVDILRLPTRRGTEIVAVHVRYPMATSTLLYSHGNAADIGQMYELFIELSTHLRVNLMGYDYSGYGQSSGKPSEQNTYADIEAAYKCLEESYGAKQENIILYGQSVGSGPTVDLAARLPRLKAVVLHSPILSGLRVMYSVKRSYWFDIYKNIDKIPLVKCPVLVIHGTADEVVDCSHGKQLWELCQEKYEPLWLKGGNHCNLELYPEYLRHLKKFITTVEKSPSGRSSGRRSVDGFEQARRSTDCFEGPRKSTDRREKPRKSTDRPEKLKFHEFKFTHTDKLEKLKVSFEHMERSRRSVEYYDKSRKSVDVQVEKARKSVDWLERIR*	ABHD17	https://phytozome-next.jgi.doe.gov/
Sapur.016G214000.1	Sapur.016G214000	Salix purpurea	Purple Willow	77065	Salicaceae	Eudicot	MGGVTSSMAAKFAFFPPNPPSYRLVTDELTGLLLLSPFPHRENVEILKLPTRKGTDIVAMYIRHPMATSTLLYSHGNAADLGQMYELFIELSIHLRVNFMGYDYSGYGQSSGKPSEQNTYADIEAAYKCLEESYGTKQEDIILYGQSVGSGPTLDLAARLPQLRAVVLHSPILSGLRVMYPVKRTYWFDIYKNIDKIPLVNCPVLIMHGTSDEVVDCSHGKQLWELCKEKYEPLWLKGGNHCDLEHYPEYIRHLKKFISTVEKSPSQRYSSRRSTDQFEQSRKSTDVFEVSRKSTDRREKPRHSTDRLEKPKIQSNHVDKLEKLKSLSNNADKLEKLRISFDQMERSRRSVDCHEKSRKSIDHQLERARKSVDRLDRIRTG*	ABHD17	https://phytozome-next.jgi.doe.gov/
Sapur.017G083700.1	Sapur.017G083700	Salix purpurea	Purple Willow	77065	Salicaceae	Eudicot	MGAVTSTMAAKFAFFPPSPPSYELEEEEEAEDCGKKLRMVTGVSVRNNNNRKNVDVLRLETKRGNQVAAVYFKNPAASLTMLYSHGNAADLGQMYDLFCELSLHLRVNLMGYDYSGYGKSTGKPTEQNTYADIEAAYRCLEEKYGVKEEDVILYGQSVGSGPTLDLATRLPKLRAVVLHSPIASGLRVMYPVKKTYWFDIYKNIDKIPLVNCPVLVIHGTADDVVDWSHGKQLWECCKEKYEPLWVKGGNHCDLELFPQYIKHLKKFISAIEKSSRLRNVSGAIVYQTEDHRKSTDFREAARSSVDQRDKCRLSVEQKEKPRLSMDCREKSRSSTDRRERSRKSIDRPERESIGSYQHEKARNSIDRFGGMIRSVGLCNIDCFKPTATAI*	ABHD17	https://phytozome-next.jgi.doe.gov/
Sapur.017G097400.1	Sapur.017G097400	Salix purpurea	Purple Willow	77065	Salicaceae	Eudicot	MGGVTSTIAAKFAFFPPSPPSYTVVADDSSSAVSGGSTTRLCIPEVPRKDDVDVLRLRTRRGNEIVAVHIKHPRASATLLYSHGNAADLGQMFELFVELSNRLRINLMGYDYSGYGQSSGKPTECNTYADIDAAYKCLKEQYGVKDDQLILYGQSVGSGPTVDLASRVPNLRGVVLHSPILSGMRVLYPVKRTYWFDIYKNIDKIGMVNCRVLIIHGTSDEVVDCSHGKQLWELCKEKYEPLWINGGGHCNLELYPEFIKHLKKFVLTIGKSKTATSGPKTTAESEIQNKPSESASLDTFELGDLPEISRNSLDSRLEKSKKPNKPEKSRMSTDRVDRFRRRKGLVW*	ABHD17	https://phytozome-next.jgi.doe.gov/
Sapur.018G085100.1	Sapur.018G085100	Salix purpurea	Purple Willow	77065	Salicaceae	Eudicot	MGNVTSSVAAKFAFFPPDPPTYDVFRESDGRLVLPGVTADKNMEVHLLETKPGNKIVATFWKHPFARFTVLYSHGNAADLGQMHELFIELRAHLRVNIMSYDYSGYGASSGKPSEFNTYYDIEAVHNCLKKDYGIKQEDLILYGQSVGSGPTLHLASRLQKLRGVVLHSAILSGIRVLCPVKMTFWFDIFKNIDKIRLVSCPVLVIHGTNDDIVDLSHGKRLWELAREKYDPLWVKGGGHCNLETFPEYIKHLRKFINAMEKISVAKPTKQLTQDPSVEVKHNKCLRFGKR*	ABHD17	https://phytozome-next.jgi.doe.gov/
Sapur.15WG105000.1	Sapur.15WG105000	Salix purpurea	Purple Willow	77065	Salicaceae	Eudicot	MGGVTSSMAAKLAFFPPNPPSYKLIKDDATGILLLEHFSHRENVDVLRLPTRRGTEIVAVYVRYPMATSTLLYSHGNAADIGQMYELFIELSIHLRVNLMGYDYSGYGQSSGKPSEHNTYADIEAAYKCLEESYGAKQENIILYGQSVGSGPTVDLAARLPRLRAVVLHSPILSGLRVMYPVKRTYWFDIYKNIDKIPLVKCPVLVIHGTADEVVDCSHGKQLWELCQEKYEPLWLKGGNHCNLEMYPEYLRHLKKFISTVEKSAFRRNAGSRSVDGFEHARRISDCLEGPRKSTDRREKPRKSTDRPERLKFHEFKFTHSDKAEKLKVSFDHMERSRRSVEYYDKSRKNMDLQLEKARKSVDWVDRIR*	ABHD17	https://phytozome-next.jgi.doe.gov/
Sapur.15ZG087500.1	Sapur.15ZG087500	Salix purpurea	Purple Willow	77065	Salicaceae	Eudicot	MGGVTSSMAAKLAFFPPNPPSYKLIKDDATGILLLEHFSHRENVDVLRLPTRRGTEIVAVYVRYPMATSTLLYSHGNAADIGQMYELFIELSIHLRVNLMGYDYSGYGQSSGKPSEHNTYADIEAAYKCLEESYGAKQENIILYGQSVGSGPTVDLAARLPRLRAVVLHSPILSGLRVMYPVKRTYWFDIYKNIDKIPLVKCPVLVIHGTADEVVDCSHGKQLWELCQEKYEPLWLKGGNHCNLEMYPEYLRHLKKFISTVEKSAFRRNAGSRSVDGFEHARRISDCLEGPRKSTDRREKPRKSTDRPERLKFHEFKFTHSDKAEKLKVSFDHMERSRRSVEYYDKSRKNMDLQLEKARKSVDWVDRIR*	ABHD17	https://phytozome-next.jgi.doe.gov/
Sapur.018G046500.1	Sapur.018G046500	Salix purpurea	Purple Willow	77065	Salicaceae	Eudicot	MVSYVSALLYGVGGIVVAGMALLVAFQEKLVYVPVLPGLTKSYPITPARLRLPYEDVWLRSADGVRLHAWFIKLIPECRGPTVLFFQENAGNIAHRLEMVRIMIQRLQCNVFMLSYRGYGASDGYPSQHGIAKDAQAALDHLSQRTDIDTSRIVVFGRSLGGAVGALLTKNNPDKVAALILENTFTSILDMAGVLLPFLKWFIGGTGSKGPKILNFLVRSPWSTIDIVGQINQPILFLSGLQDEMVPPSHMQMLYAKVASHNRECIFVEFPNGMHMDTWLAGGDRYWRTTQQFIENHVPEIKEHESCHDDKGDSFSS*	ABHD13	https://phytozome-next.jgi.doe.gov/
Sapur.006G120100.1	Sapur.006G120100	Salix purpurea	Purple Willow	77065	Salicaceae	Eudicot	MVSYMGAVLYGFVGIVVAVMALLVAFQEKLVYVPVLPGLTKSYQVTPARLRLFYEDVWLRSSDGVRLHAWFIKVLPESRGPTVLFFQENAGNIAHRLEMVRIMIQRLQCNVFMLSYRGYGESDGYPSQHGITKDAQAALDHLSQRTDIDTSRIVVFGRSLGGAVGALLTKNNPDKVNALILENTFTSIMDLAGVLLPFLKWFIGGTGSKAPKLLNFLVRSPWSTIDIVGQIKQPILFLSGLQDEMVPPFHMQMLYDKAAAHNRECVFVDFPNGMHMDTWLVGGDHYWRTIQQFLEKHVPEIKEHESSHDAKILRGGDFM*	ABHD13	https://phytozome-next.jgi.doe.gov/
Soltu.DM.02G009060.1	Soltu.DM.02G009060	Solanum tuberosum	Potato	4113	Solanaceae	Eudicot	MGAVTSSMASKFAFFPPNPPSYGVVMEESTGKIKMTEVVQGQDVDILKLETKKGTEIIAMYVRNPAAKLTVLYSHGNAADLGQMYDLFTELSLHLRVNLMGYDYSGYGQSTGKPSEQNTYADIEAAYKCLEETYGVKEEDIILYGQSVGSGPTVDMGSRLSRLRGLVLHSPILSGVRVLHPVKRTYWFDIFKNIDKIPLVECPVLIIHLENGITAGKHYSISSSYPQEMSQNQREW*	ABHD17	https://phytozome-next.jgi.doe.gov/
Soltu.DM.02G010590.1	Soltu.DM.02G010590	Solanum tuberosum	Potato	4113	Solanaceae	Eudicot	MGGVTSSMAAKFAFFPPNPPSYKLIKDDLTGLLLLSPFPHRENVEVLKLPTRKGTEIVAMYIRHPMATSTLLYSHGNAADLGQMYELFIELSIHLRVNLLGDMRTSSGKSERLRERGEGVKEREEKGKQVHLPIDYIPENKVGSTRIILVSSKHNWLEANSRFEDFEPCKLYDYSGYGQSTGKPSEQNTYADIEAAYKCLEENYGTKQEDVILYGQSVGSGPTLDLAARLPRLRSVILHSPLLSGLRVMYPVKRTYWFDIYKNIDKIPSVNCPVLIIHGTADEVVDFSHGKQLWELCKEKYEPLWIKGGNHCDLELYPEYIRHLKKFVATIERSQSQRISSRKSTDQQFEPPRKSTDVFEASRKSSDRREKPRHSTDRPEKLKNHSSNAITDKLEKLRI…	ABHD17	https://phytozome-next.jgi.doe.gov/
Soltu.DM.02G026100.1	Soltu.DM.02G026100	Solanum tuberosum	Potato	4113	Solanaceae	Eudicot	MGGVTSSIAAKFAFFPPTPPSYTVVPDDGKFSIPEVARRDGVDFLKLRTRRGNEIVAVHVKHPKASATMLYSHGNAADLGQMFELFVELSLRLRVNLMGYDYSGYGQSSGKPSECNTYADIDAVYKCLKEQYGVKDEQLILYGQSVGSGPTVDLASRVPNLRGVVLHSPILSGVRVLYPVKRTYWFDIYKNIDKISAVNCPVLVIHGTADEVVDYSHGKQLWELCKEKYEPLWLNGGGHCNLELYPEYIKHLKKFVLGLGKPKPAANGPQKASTESENQSKPAESGATDTFDLKPDLPEISRNSLDSRLEKTKKSNKPEKSRMSTDRVDRFRRRKGLVW*	ABHD17	https://phytozome-next.jgi.doe.gov/
Soltu.DM.02G030470.1	Soltu.DM.02G030470	Solanum tuberosum	Potato	4113	Solanaceae	Eudicot	MGAVTSSMAAKFAFFPPNPPSYGVVVEESTGKLKLTEVAAKENVDILKLPTKKGTEIVAVYIRNPAAMLTVLYSHGNAADLGQMYELFIELSHLLRVNLMGYDYSGYGRSTGKPSEQNTYADIEAAYRCLEETYGVKEEDVILYGQSVGSGPTLDLASRLSRLRAVVLHSPILSGLRVMYAVKRTYWFDIYKNIDKIPLVECPVLIIHGTADDVVDCSHGKQLFELSKQKYEPLWVKTGNHCDLELFPEYIIHLKKFISAIEKSTSFRNVSALCMNQIDKPRSSTDCRPRPSTDQREKSRLSTEKIEPRTSTDQRDKSRASIDRKEKSSKSVDLSDKANDNTEQSEKARKSIDRFGNMMRSAVLCNIDCFKPVGANV*	ABHD17	https://phytozome-next.jgi.doe.gov/
Soltu.DM.03G004520.1	Soltu.DM.03G004520	Solanum tuberosum	Potato	4113	Solanaceae	Eudicot	MGGVTSSIAAKFAFFPPNPPSYTVVSDKSCGGKLCIPEIPRRENVDVLKLRTHRGNEIVAVYVKHPKASASMLYSHGNAADLGQMFELFVELSLRLRVNLMGYDYSGYGQSTGKTSECNTYADIDAVYKCLKEQYEVKDEQLILYGQSVGSGPTVDLASHTPNLRAVVLHGPILSGLRVLYPLKHTHWFDIYKNVEKISLVNCPVLVIHGTADEVVDCSHGKQLYELCKEKYEPLWINGGGHCNLELYPVYIKHLKKFVLGLGKSKTATNGSHKPSLVSDTKKPAESVSSNTLNLHSDLPEISRNSLDSRLDKAKKSNKPEKSRMSTGCVDRFRRRKGLVW*	ABHD17	https://phytozome-next.jgi.doe.gov/
Soltu.DM.03G004590.1	Soltu.DM.03G004590	Solanum tuberosum	Potato	4113	Solanaceae	Eudicot	MGGVTSSIAAKFAFFPPNPPSYTVVSDKACGGKLCIPEIPRRENVDVLKLRTHRGNEIVAVYVKHPKASASMLYSHGNAADLGQMFELFVELSLRLRVNLMGYDYSGYGQSTGKPSECNTYADIDAVYKCLKEQYEVKDEQLILYGQSVGSGPTVDLASHTPNLRAVVLHGPILSGLRVLYPLKHTHWFDIYKNVEKISLVNCPVLVIHGTADEVVDCSHGKQLYELCKEKYEPLWINGGGHCNLELYPVYIKHLKKFVLGLGKSKTATNCSHKPSLVSDTKKPAESVSSNTLNLHSDLPEISRNSLDSRLDKAKKSNKPEKSRMSTGCVDRFRRRKGLVW*	ABHD17	https://phytozome-next.jgi.doe.gov/
Soltu.DM.03G025150.1	Soltu.DM.03G025150	Solanum tuberosum	Potato	4113	Solanaceae	Eudicot	MGGVTSSMAAKLAFFPPNPPSYRVVTDQLTGLLLLDTFPHRENVDVLKFPTRRGTEILAIYIRYPMATTTLLYSHGNAADIGQMYELFIQLSIHLKVNLMGYDYSGYGQSSGKPSEQNTYADIEAAYKCLEESYGAKQEDIILYGQSVGSGPTADLAARLPRLRAVILHSPILSGLRVMYPVKRTYWFDIYKNIDKIPLVKCPVLIIHGTSDEVVDCSHGKQLWELCQEKYEPLWLKGGTHCDLELYPEYIRHLKKFVSTVEKPPSQRNLSRKSVDRPEQSRKSTDCYEGPRKSTDRREKPRKSTDKPEKLKNYEYKYANDDKLSKLRMSFDQVERSRRSVEFFEKPRRSIDQQMEKARKSVDWLDRIRAG*	ABHD17	https://phytozome-next.jgi.doe.gov/
Soltu.DM.05G001560.1	Soltu.DM.05G001560	Solanum tuberosum	Potato	4113	Solanaceae	Eudicot	MGGVSSTIASKLAFFPPEPSYQVDLDEQTQKLKLLGVSQSEKGEVSILQTKRGHYIFSVFVRNKGATMTLLYSHGNAADIGQMFQFFIELSDRLRVNVMGYDYAGYGRSNGEPSEQNTYADIEAVYKCLKEIYEVKEEDIILYGQSIGSGPTLELATKLPQIRGVILQSAILSGLRVMYRIKYSLWLDIYKNIDKIPYVSCPVLVIHGTEDDIVDISHGKKLWELSKMKYEPLWVKGGNHCDLQVFPQFFTHLKKFIISVERQSDYSKNVELEESIIDLDYTLDITNEIKCRPSIEEIEKSSRISTEQKEIIPIRPSTDRKLKPRISFDKREKPRKSMDYFGKSRSSTDQSERGRNSIDRFGDMMRSVAMCNIDCLKQTLAEED*	ABHD17	https://phytozome-next.jgi.doe.gov/
Soltu.DM.07G000230.1	Soltu.DM.07G000230	Solanum tuberosum	Potato	4113	Solanaceae	Eudicot	MGNVTAGVAAKFAFFPPEPPTYEVFKDEDGRVCFSGITADKNVNVHLLDTKGGNKIVATFWKHPSGRFTLLYSHGNAADLGQMIDLFVELRAHLRVNIMCYDYTGYGGSSGKPSEFNTYHDIEAVYNCLKSEYSIKQEDIILYGQSVGSGPTLHLASRLQRLRAIVLHSAILSGIRVLYPVKMTFWFDIFKNIDKIQKVSCPVLVIHGTSDEVVDFSHGKRLWELAKEKYDPLWVEGGGHCNLETFPEYIKHMRKFVNAMEKHSFSKRNKGRLSQAPSITESKHNRCLRFGKRQK*	ABHD17	https://phytozome-next.jgi.doe.gov/
Soltu.DM.08G022120.1	Soltu.DM.08G022120	Solanum tuberosum	Potato	4113	Solanaceae	Eudicot	MGCCISQLAAKFAFFPPSPATYQVKKKDDGRLVAVSTTSSMPISGAADDLSLDVLLVDTKRGNKIVAFYLKNPYAKLTVLYSHGNAADLGQLYDLFVQLKANLRVNLMGYDYSGYGASTGKPSEFDTYADIEAVYDCLQTEYGISQEDLILYGQSVGSGPTLHLAAKLPRLRGVVLHSGILSGLRVLCHANFTFCFDIYKNLNKIQKVKSPVLVIHGTEDDVVNWLHGNGLWKMSRDPYEPLWIKGGGHCNLELYPDYIRHLCRFIQEMECMTTEIRLKKIKQTLRLPKRSDTTISTNCCCQVKCRLPNCLNCSKVSCTKCCYWPKFPKWKPKCLVCWKPSCLGCSCTLPKCSCACPECSCACPKCSFTCPKCSCTCPKCCCWSVKCSCW*	ABHD17	https://phytozome-next.jgi.doe.gov/
Soltu.DM.07G012270.1	Soltu.DM.07G012270	Solanum tuberosum	Potato	4113	Solanaceae	Eudicot	MVSYVSLLLYGVGGIVVAGMAILVAFQEKLVYVPVLPGLTKAYPITPARLRLLYEDVWLRSSDGVRLHAWFIKLFPDCKGPTIIFFQENAGNIAHRLEMVRIMLQRLQCNVFMLSYRGYGASDGYPSQHGITKDAQAALDHLVQRTDIDTSRIVVFGRSLGGAVGTVLTKNNPDKVAGLILENTFTSILDMAGVLLPFLKWVIGGSGSKGFKLLNFVVRSPWNTIDVIGEIRQPILFLSGLQDEMVPPFHMQMLYAKAAARNRQCLFVEFPSGMHMDTWLAGGDHYWRTIQKYLEETVPEKKDDESKKDSELSSKQKVMKSSL*	ABHD13	https://phytozome-next.jgi.doe.gov/
Sevir.1G054200.1	Sevir.1G054200	Setaria viridis	green foxtail	4556	Poaceae	Monocot	MGAVTSTVAARFAFFPPSPPSYGVEQPSPPPPPPPPAAAAAPAAGAAAVEPEGEGKEKVKGGGDGSRVVELTGVPRRGNVEARRLRTKRGTEVVAMHVRQAGAKLTLLYSHGNAADLGQMYELFVELSSHLNVNLMGYDYSGYGQSSGKPSEQNTYADIEAVYRCLIETYGASEDNIILYGQSVGSGPTLDLASRLTRLRAVVLHSPILSGLRVMYPVKHTYWFDIYKNIDKIPLVRCPVLVIHGTADEVVDCSHGRALWELAKVKYEPLWIKGGNHCNLELYPEYIRHLKKFVGAIEKSPPPPPIDESTESSGPSDRAPAEPECTAEVSRKSTDCRDKTRPSVDHRHSTDRREKPRGSTDRRDKSRKSVDHPDKPRASVDQSDRPRKSIDRFGGMMKS…	ABHD17	https://phytozome-next.jgi.doe.gov/
Sevir.1G358300.1	Sevir.1G358300	Setaria viridis	green foxtail	4556	Poaceae	Monocot	MGNVTSSVAARLAFFPPEPATYGVEPAQGGAGGDGLLRMTGVSPDAGVEVRALPTRAGTRVVSAFWRHPAARLTLLYSHGNAADLGQMLGLFLELRAHLRVNIMSYDYSGYGASTGKPSEYNTYYDIEAVYECLKKEYGIEEEDLILYGQSVGSGPTLHLASRLEKLRGVVLHSGILSGIRVLYPVKVTLWFDIFKNIDKIKQVDCPVLVIHGTADDIVDFTHGKRLWELAKEKYEPLWIKGGGHCNLETYPEYIRHLRKFINAMEKLAKDKAPKAPQMLPSSSMTEVKHNKCLRFGKR*	ABHD17	https://phytozome-next.jgi.doe.gov/
Sevir.3G314300.1	Sevir.3G314300	Setaria viridis	green foxtail	4556	Poaceae	Monocot	MGGVTSSVAAKMAFFPPTPPSYALVEDAGAGVTTLSGQPHRENVEVLRLRTRKGNTLAAMYVRHPDAASTVLYSHGNAADLGHLYQLFLHLSFNLRVNVLGYDYSGYGQSSGKPSEHNTYADIEAAYKCLIENFGAKEEEIILYGQSVGSGPTVDLASRLPRLRAVVLHSPILSGLRVMYPVKRTYWFDIYKNIDKIPQVTCPVLIIHGTADEVVDWSHGKQLWELCKEKYEPLWLRGGKHCDLELFPEYLRHLKKFVHTVEKSPSHRQAWRESVDRIEPSRKSTDFFEPSRKSTDRREKSRSTRDRTRNTEHRYSNVEKVDKLKISFDQFEKSRRSVDIFERPKRNIEQLDCGRKSVDRLDRIWAS*	ABHD17	https://phytozome-next.jgi.doe.gov/
Sevir.4G217100.1	Sevir.4G217100	Setaria viridis	green foxtail	4556	Poaceae	Monocot	MGAVASTVAARFAFFPPAPPSYGVEPPPSPAAAAADSEVVELSGVPVARGRGVEARQLPTKRGTEVVAMYVRQPGARLTLLYSHGNAADLGQMYELFLELSTHLNVNLMGYDYSGYGQSSGKPSEQNTYADIEAVYRCLIETYGASEENIILYGQSVGSGPTLDLASRLSHLRAVVLHSPISSGLRVMYPVKHTYWFDIYKNIDKIPLVKCPVLVIHGTADEVVDCSHGRTLWELSKVKYEPLWVKGGNHCNLELYPEYIKHLKKFVTAIEKSPPVKDESLESSGPSDPSETGSEGTESSRRSTDIRDKPRSSIDHRPSTDRREKPRGSIDRRDKSRKSVDQLDKPRASMDQPDRPRKSIDRFGGMMRSVKLCNIDCFTAASGS*	ABHD17	https://phytozome-next.jgi.doe.gov/
Sevir.5G279900.1	Sevir.5G279900	Setaria viridis	green foxtail	4556	Poaceae	Monocot	MGGVTSTIAARFAFFPPTPPSYTVVVADAATGRLAIPEISHAPGRRRRRDGAGAGGGDPSSAASAEEEDGTEVVRLRTRRGNEIVGVYVRHARASATMLYSHGNAADLGQMYGLFVELSKRLRVNLFGYDYSGYGRSTGKPTECNTYADIEAAYNCLKEKYGVADEDIILYGQSVGSGPTIDLASRLPNLRAVVLHSPILSGLRVLYPVKRTFWFDIYKNIDKIGLVNCPVLVIHGTSDDVVDCSHGKQLWEHCKVKYSPLWLSGGGHCNLELYPDYIRHLKKFVSSLNKKSPKPDPKEITAKDDNDTTSKATEAACSEKPKEAAKCSQISRKSLDSRVGKSKTVDVPEKPRMSSDDIDKFRRRRCLVW*	ABHD17	https://phytozome-next.jgi.doe.gov/
Sevir.6G049700.2	Sevir.6G049700	Setaria viridis	green foxtail	4556	Poaceae	Monocot	MLSGCSVSSLAARFAFFPPEPATYAVRKDEATGRLVASGVPRDNALDVLLVDTRRGSKVVAFYFRNPCARLTLLYSHGNAADLGQLYDLFVQLKVNLKVNLMGYDYSGYGASTGKPSEENTYADIEAVYQCLETEYGISQEDIILYGQSVGSGPTLHLASHLPRLRGVVLHSAILSGLRVVCHVNFTFCFDIYKNIKKIKKVKCPVLVIHGTDDDVVNWSHGKELWKLAREPYDPLWIKGGGHCNLELYPDFIRHLSRFIREMETITTKIRLKKIRQSLQPRKKAHRVNTATTTTFTTNCCCRIRVRKPTCPSCNFSCGCCGLRNCFTSRFFRCCPSCFSCGSCCSCRSCFKCCCCGDAR*	ABHD17	https://phytozome-next.jgi.doe.gov/
Sevir.6G197800.1	Sevir.6G197800	Setaria viridis	green foxtail	4556	Poaceae	Monocot	MGGVTSSVASKMAFFPPNPPSYGVVDEEEPPPPARAAQGTNATAAEEDACKVATRRVAMTGVRWSVGVEARRVRTRRGSEIIAMYVRHPGASLTVLFSHGNAADLGNMYGIFVELSARLHVNLMGYDYSGYGQSSGKPSEANTYADIEAAYKCLVDVYGTRQEDIVLYGQSVGSGPTLDLAVRLDHIRAVVLHSAILSGLRVMYSVKKTYWFDIYKNIDKIPHVKCPVLVIHGTNDDVVDWSHGKRLWELCRQKYEPLWIEGGDHGNLERFPVYARHLKKFLSAIKKLPAEKESAAESEKSPAENKTLSDDVAICEVPSMISRRLEPSRKSAIHEQPMLGTGHVDKRRRSTGHREKARSSTDRKERSRRSVDCFDRIDEHEQSEKPRKSFDRIGEKIRS…	ABHD17	https://phytozome-next.jgi.doe.gov/
Sevir.2G395800.3	Sevir.2G395800	Setaria viridis	green foxtail	4556	Poaceae	Monocot	MVGWLKALAYGAGGVAVAGLAALVALQERLVYVPVLPGLARAYPITPARLRLAYEDVWLRAADGVRLHSWFIRHSPTCRGPTILFFQENAGNIAHRLEFVRLMMQRLQCNVFMLSYRGYGESDGYPSQKGITYDAQAALDHLAQRKDIDTSRIVIFGRSLGGAVGAVLAKNNPDKVAALILENTFTSILDMAGIMLPFLRWFIGGSSSKGPKLLNCVVRSPWSTLDIVGEVNQPILFLSGLQDELVPPSHMKMLYDKAVEHNRTCRFIDFPSGMHMDTWMSGGDRYWRAIQLFLDQYAPEVQSHDASFKSEIAEDGEAAG*	ABHD13	https://phytozome-next.jgi.doe.gov/
Thecc.02G320800.1	Thecc.02G320800	Theobroma cacao	Cacao	3641	Malvaceae	Eudicot	MGTATSTMAAKFAFFPPDPPSYNIVVDESTGKMRISDVNQRDNVDVLKLTTRRGNEIVAMYVKNPSASLTVLYSHGNAADLGQMYHIFTELSIHLNVNLMGYDYSGYGQSSGKPSEQDTYADIEAAYKCLEETYGVKQEDTLLYGQSVGSGPALELAIRLPCLRAVILHSPILSGLRVMYPVKRTFWFDIYKNIDKIPLVDCPVLIIHGTEDEVVDFSHGKQLWELCKEKYEPLWLKGGNHCNLELYPEYLRHLRKFISAIEKLPRLRNVTEQPKDQSEQPPNNTDQIKEKSRASTDHREKGRPSFGQREKSRLSTDNREKARASTDKKEKSRKSIDRSMKARNSTDHSERARNSFDRLGDMVRSVGLCNVDCLRQTAAEV*	ABHD17	https://phytozome-next.jgi.doe.gov/
Thecc.03G119000.1	Thecc.03G119000	Theobroma cacao	Cacao	3641	Malvaceae	Eudicot	MGGVTSSMAAKFAFFPPNPPSYKLIKDKATGLLLLAPFPHRENVDVLRLPTRRGTEIVAVYVRYPMATSTLLYSHGNAADVGQMYELFIELSIHLRVNLMGYDYSGYGQSSGKPSEQNTYADIEAAYKCLEESYGAKQENIILYGQSVGSGPTVDLAARLPRLRAVVLHSPILSGLRVMYPVKRTYWFDIYKNIDKISLVKCPVLIIHGTNDDVVDCSHGKQLWELCQEKYEPLWVKGGNHCDLELYPDYIRHLKKFISTVEKSPSQRNGSRRSTDGIDQSRHSTDYFEAPRRSIDHREKPRKSTDSRDKPRKSTDSRDKSRKSTGRPEKLKVHEYNKFNNIHKLEKLRISLDQMDRMERMERSRRSVEYHDKSRRSIDHQLEKARKSVDWLDRIEAV*	ABHD17	https://phytozome-next.jgi.doe.gov/
Thecc.03G310500.1	Thecc.03G310500	Theobroma cacao	Cacao	3641	Malvaceae	Eudicot	MGCMVSQLAAKFAFFPPSPPTYQIKKHDNGKLTVVSSSSSTPISVADDTSLDVLLIDTKRGNKIVAFYLKNPYARLTVLYSHGNAADLGQLYDLFVQLKVNLRVNIMGYDYSGYGASTGKPSESNTYADIEAVYQCLQTEYGISQEDLILYGQSVGSGPTLHLAAKLPRLRGVVLHSGILSGLRVLCHVKFTFCFDIYQNINKIRKVKCPVLVIHGTEDDVVNWLHGNGLWKMAREPYEPLWIKGGGHCNLELYPDYIRHLCKFIYEMENMTTEIRLKRIRQSLRLPTRPNTTASSVTSNECCKIHFCQPKCPKCPKCPKPRCTNCCCWWPKCSCCWRPSCLNCCRKPKCPKCWLGSCCCIKCSQWRCCVDSHNELNGKQEG*	ABHD17	https://phytozome-next.jgi.doe.gov/
Thecc.04G022500.1	Thecc.04G022500	Theobroma cacao	Cacao	3641	Malvaceae	Eudicot	MHQFQLLLTKPTKRKKTESRAKTEQSRGNNRERKEKAEMGGVTSSMAAKFAFFPPNPPSYKLVTDELTGLLLLSPFHHRENVEVLKLPTRRGTEIVAIYIRHPMATSTLLYSHGNAADLGQMYELFIELSIHLRVNLMGYDYSGYGQSSGKPSEQNTYADIEAAYKCLEESYGTKQEDIILYGQSVGSGPTLDLAARLPQLRAVVLHSPILSGLRVMYPVKRTYWFDIYKNIDKIPLVNCPVLIIHGTSDEVVDCSHGKQLWELCKEKYEPLWLKGGNHCDLEHYPEYIRHLKKFISTVEKSPSQRYSSRRSTDQFEQSRKSTDVFEVSRKSTDRREKPRKSTDRPEKLKNQSNNMDKLEKLRISFDQLERSRRSVDCHEKSRKSIDHQLERARKSVDR…	ABHD17	https://phytozome-next.jgi.doe.gov/
Thecc.04G109100.1	Thecc.04G109100	Theobroma cacao	Cacao	3641	Malvaceae	Eudicot	MGGVTSTVAAKFAFFPPNPPSYTVVESGGKLVMNGVVARESVDVLKVGTKRGNQVVAVYIKNPGAALTVLYSHGNAADLGQMYDLFSELSLHLRVNLLGYDYSGYGQSTGKPTEQNTYADIEAVYRCLGEKYGLKEEDVILYGQSVGSGPTLDLATRLPKLRAVVLHSPILSGLRVMYPVKRTYWFDIYKNIDKIPFVNCPVLVIHGTADDVVDWSHGKQLWELCKEKYEPLWVKGGNHCDLELYPQYIKHLKKFISAIEKSHRRKGSVPLRDQPEKPRNSTDFRETSRPSIDQREKSRASIDQREMPRLSTDHREKARNSTDKREKSRKSVDQPEKFCNGSDQPEKARNSIDRFGEMMRSVGLCNIDCFRPTATAV*	ABHD17	https://phytozome-next.jgi.doe.gov/
Thecc.04G130100.1	Thecc.04G130100	Theobroma cacao	Cacao	3641	Malvaceae	Eudicot	MGGVTSSIAAKFAFFPPNPPSYKVVEDESFGGRLYIPEVPRRDDVDVLKLRTRRGNDIVAVHIKHPKASATLLYSHGNAADLGQMFELFVELCNRLRVNLMGYDYSGYGQSTGKPTECNTYADIDAAYKCLKEQYGVRDEQLILYGQSVGSGPTVDLASRLPNLRGVVLHSPILSGMRVLYPVKRTYWFDIYKNIDKIGVVNCQVLVIHGTADEVVDCSHGKQLWELCKHKYDPLWVSGGGHCNLELYPEFIRHLKKFVLSLNKSKAATNGSEKTMVNSDNQSKPSEIGTSDTFELGSDLPEVSRNSLDSRLEKSKKSNKPEKSRMSTDRVDRFRRKKGLVW*	ABHD17	https://phytozome-next.jgi.doe.gov/
Thecc.09G034900.1	Thecc.09G034900	Theobroma cacao	Cacao	3641	Malvaceae	Eudicot	MGNVTSSVAAKFAFFPPDPPTYDVYREENGKLVLPGVSADKNMDVHLLDTKGGNKIVATFWKHPFARFTLLYSHGNAADLGQMHELFIELRAHLRVNIMSYDYSGYGASSGKPTELNTYYDIEAVYNCLKKEYGVKQEDLIVYGQSVGSGPTLHLASHLQRLRGVVLHSAILSGIRVLYPVKMTFWFDIFKNIDKIRRVNCPVLVIHGTNDDIVDWSHGKRLWELSKEKYDPLWVKGGGHCNLETYPEYIKHLRKFINAMEKISITKPTKQLTSTPSLTESKHNKCLRFKKKVAVPKKE*	ABHD17	https://phytozome-next.jgi.doe.gov/
Thecc.09G081500.1	Thecc.09G081500	Theobroma cacao	Cacao	3641	Malvaceae	Eudicot	MVSYMSLLLYGVGGIVVAGMALLVAFQEKLVYVPVLPGLTKSYPITPARLRLIYEDVWLRSSDGVRLHAWFIKLLPDCRGPTILFFQENAGNIAHRLEMVRIMLQRLHCNVFMLSYRGYGASDGYPSQHGIINDAQAALDHLSQRTDIDTDRIIVFGRSLGGAVGAVLTKNNPDKVAALILENTFTSILDMAGVLLPFLKWFIGGPGTKGPKILNFLVRSPWSTIDIIGQVKQPILFLSGLQDEMVPSSHMQMLYAKAAAHNRQCLFVEFPTGMHMDTWLAGGDHYWRTIQQFFEQHVPEKKQNESPNGYAQLRNKPT*	ABHD13	https://phytozome-next.jgi.doe.gov/
TraesCS3A03G0667200.1	TraesCS3A03G0667200	Triticum aestivum	bread wheat	4565	Poaceae	Monocot	MGGVTSTIAARFAFFPPTPPSYTLVADAATGRLLIPEISRPPARRRRRDGGGDSSSGAAAAAEEEDATEVVRLRTRRGNEIVAVYVRHARASATLLYSHGNAADLGQMYGLFVELSRRLRVNIFGYDYAGYGRSTGKPTEYNTYADIEAAYNCLKEKYGVPDEDIILYGQSVGSGPTIDLASRLPNLRAVVLHSPILSGLRVLYPVKKTFWFDIYKNVDKISLVNCPVLVIHGTSDDVVDWSHGKQLWELCKVKHSPLWLSGGGHCNLELYPDYIRHLKKFVSSLGKKSTKPDLKELPATEDTSRKDAESVSSDKPQEAAKCRQISRKSLDSRVGKSKTVDVPEKPRMSSDDVDKFRRRRCLVW*	ABHD17	https://phytozome-next.jgi.doe.gov/
TraesCS3B03G0762400.1	TraesCS3B03G0762400	Triticum aestivum	bread wheat	4565	Poaceae	Monocot	MGGVTSTIAARFAFFPPTPPSYTVVADAATGRLLIPEISRPPARRRRRDGGGDSSSGAAAAEEEDATEVVRLRTRRGNEIVAVYVRHARASATLLYSHGNAADLGQMYGLFVELSRRLRVNIFGYDYAGYGRSTGKPTEYNTYADIEAAYNCLKEKYGVPDEDIILYGQSVGSGPTIDLASRLPNLRAVVLHSPILSGLRVLYPVKKTFWFDIYKGTSDDVVDWSHGKQLWELCKVKHSPLWLSGGGHCNLELYPDYIRHLKKFVSSLGKKSTKPDLKELPATEDTSRKDAESVSSDKTQEAAKCRQISRKSLDSRVGKSKTVDVPEKPRMSSDDVDKFRRRRCLVW*	ABHD17	https://phytozome-next.jgi.doe.gov/
TraesCS3D03G0609600.1	TraesCS3D03G0609600	Triticum aestivum	bread wheat	4565	Poaceae	Monocot	MGGVTSTIAARFAFFPPTPPSYTVVADAATGRLLIPEISRPPARRRRRDGGGDSSAAAEEEDATEVVRLRTRRGNEIVAVYVRHARASATLLYSHGNAADLGQMYGLFVELSRRLRVNIFGYDYAGYGRSTGKPTEYNTYADIEAAYNCLKEKYGVPDEDIILYGQSVGSGPTIDLASRLPNLRAVVLHSPILSGLRVLYPVKKTFWFDIYKGTSDDVVDWSHGKQLWELCKVKHSPLWLSGGGHCNLELYPDYIRHLKKFVSSLGKKSTKPDLKELPATEDTSRKDAESVSSDKPQEAAKCRQISRKSLDSRVGKSKTVDAPEKPRMSSDDVDKFRRRRCLVW*	ABHD17	https://phytozome-next.jgi.doe.gov/
TraesCS6A03G0422500.1	TraesCS6A03G0422500	Triticum aestivum	bread wheat	4565	Poaceae	Monocot	MGGVTSTVAARFAFFPPSPPSYGVEPLPPPDAAGAGAAAGEAKGKEGSVVVELTGVPRRANVEARRLRTKRGTDVVAMYARQTGAKLTLLYSHGNAADLGQMYELFVELSAHLNVNLMGYDYSGYGQSSGKPSEQNTYADIEAVYRCLIETYAASEENIILYGQSVGSGPTLDLASRLPRLRAVVVHSPILSGLRVMYPVKHTYWFDIYKNIDKIPLVSCPVLVIHLMRLSTVLMGGHCGNSLK*	ABHD17	https://phytozome-next.jgi.doe.gov/
TraesCS6A03G0923000.1	TraesCS6A03G0923000	Triticum aestivum	bread wheat	4565	Poaceae	Monocot	MGNVTSSVAARLAFFPPEPATYEVAAEEGGLRMTGVLPDANVDVHALPTRAGTRVVAAFWRYPTARLTLLYSHGNAADLGQMLGLFMELRSHLRVNIIYDYSGYGASTGKPSEYNTYYDIEAVYDCLKKEYGIGQEDLILYGQSVGSGPTLHLASRLEKLRGVVLHSGILSGIRVLYPVKVTLWFDIFKNIDKIKQVECPVLVIHGTADDIVDFSHGKRLWELAKEKYEPLWVKGGGHCNLETYPEYIRHLRKFVNAMEKLAKERATKAPQTLMI*	ABHD17	https://phytozome-next.jgi.doe.gov/
TraesCS6B03G0511200.1	TraesCS6B03G0511200	Triticum aestivum	bread wheat	4565	Poaceae	Monocot	MGGVTSTVAARFAFFPPSPPSYGIEPLPPPDAAGATAGEAKGEEGSVVVELTGVPRRANVEARRLRTKRGTDVVAVYARQTGAKLTLLYSHGNAADLGQMYELFVELSAHLNVNLMGYDYSGYGQSSGKPSEQNTYADIEAVYRCLIETYAASEENIILYGQSVGSGPTLDLASRLPRLRAVVVHSPILSGLRVMYPVKHTYWFDIYKNIDKIPLVSCPVLVIHLMRLSTVLMGGHCGNSLK*	ABHD17	https://phytozome-next.jgi.doe.gov/
TraesCS6B03G1110100.1	TraesCS6B03G1110100	Triticum aestivum	bread wheat	4565	Poaceae	Monocot	MGNVTSSVAARLAFFPPEPATYEVAAAEGGAGLRMTGVLPDANVDVHALPTRAGTRVVAAFWRYPSARLTLLYSHGNAADLGQMLGLFMELRSHLRVNIMCYDYSGYGASTGKPSEYNTYYDIEAVYDCLKKEYGIGQEDLILYGQSVGSGPTLHLASRLEKLRGVVLHSGILSGIRVLYPVKVTLWFDIFKNIDKIKQVECPVLVIHGTADDIVDFSHGKRLWELAKEKYEPLWVKGGGHCNLETYPEYIRHLRKFVNAMEKLVKERATKAPQTLMI*	ABHD17	https://phytozome-next.jgi.doe.gov/
TraesCS6D03G0358200.1	TraesCS6D03G0358200	Triticum aestivum	bread wheat	4565	Poaceae	Monocot	MGGVTSTVAARFAFFPPSPPSYGIQPLPPPDAAGAAAGEAKGKEGSVVVELTGVPRRANVEARRLRTKRGTDVVAMYARQTGAKLTLLYSHGNAADLGQMYELFVELSAHLNVNLMGYDYSGYGQSSGKPSEQNTYADIEAVYRCLIETYAASEENIILYGQSVGSGPTLDLASRLPRLRAVVVHSPILSGLRVMYPVKHTYWFDIYKNIDKIPQVSCPVLVIHLMKSSTVLMGGHCGNSLK*	ABHD17	https://phytozome-next.jgi.doe.gov/
TraesCS6D03G0794100.1	TraesCS6D03G0794100	Triticum aestivum	bread wheat	4565	Poaceae	Monocot	MGNVTSSVAARLAFFPPEPATYEVAAAEGGAGLRMTGVLPDANVDVHALPTRAGTRVVAAFWRYPTARLTLLYSHGNAADLGQMLGLFMELRSHLRVNIMCYDYSGYGASTGKPSEYNTYYDIEAVYDCLKKEYGIGQEDLILYGQSVGSGPTLHLASRLDKLRGVVLHSGILSGIRVLYPVKVTLWFDIFKNIDKIKQVECPVLVIHGTADDIVDFSHGKRLWELAKEKYEPLWVKGGGHCNLETYPEYIRHLRKFVNAMEKLARERATKAPQTLMI*	ABHD17	https://phytozome-next.jgi.doe.gov/
TraesCS7A03G0732800.1	TraesCS7A03G0732800	Triticum aestivum	bread wheat	4565	Poaceae	Monocot	MLSGCSVSSLAARFAFFPPDPPTYALRKDEATGRLVASGVPRDNALDVLLLDTTRGTKVVAFYLRNPCARLTLLYSHGNAADLGQLYDLFVQLKVNLKVNLMGYDYSGYGASTGKPSEENTYADIEAVYQCLETEYGISQEELILYGQSVGSGPTLHLASRLPRLRGVVLHSAILSGLRVVCHVNFTFCFDIYKNVKKIKKVKCPVLVIHGTDDDVVNWSHGNELWKLAREPYDPLWIKGGGHCNLELYPDFIRHLSKFIREMESVTTKTRLKKIRQSLEPTKTAYRVNTATTTTFTANCCCRIRVRKPSCNLSCSCCHALRKCFTFGAFKCPACCSCFKCCCCGR*	ABHD17	https://phytozome-next.jgi.doe.gov/
TraesCS7A03G0946200.1	TraesCS7A03G0946200	Triticum aestivum	bread wheat	4565	Poaceae	Monocot	MGAVASTVAARFAFFPPSPPSYGVEPPPSPAAAAADGAVVELSGVPRRGGVEARRLPTKRGSEVVAMYVRQPGARLTLLYSHGNAADLGQMYELFVELSSHLNVNLMGYDYSGYGQSSGKPSEQNTYADIEAAYRCLIETYGASEENIILYGQSVGSGPTLDLASRLPHLRAVVLHSPISSGLRVMYPVKHTYWFDIYKNIDKVTLVKCPVLVIHGTADDVVDCSHGRALWELSKVKYEPLWVKGGNHCNLELYPEYIKHLKKFVTAIEKSPPLKDESPESSGPSDLETGSESMESSRKSTDVRDKSRSSTDHRRSTDRREKPRSSIDRKDKGRKSVDHPDKPRASVDQSDKPRKSIDRFGGMMRSVKLCNIDCFKVTSTSGS*	ABHD17	https://phytozome-next.jgi.doe.gov/
TraesCS7B03G0539000.1	TraesCS7B03G0539000	Triticum aestivum	bread wheat	4565	Poaceae	Monocot	MLSGCSVSSLAARFAFFPPDPPTYALRKDEATGRLVASGVPRDNALDVLLLDTTRGTKVVAFYLRNPCARLTLLYSHGNAADLAQLYDLFVQLKVNLKVNLMGYDYSGYGASTGKPSEENTYADIEAVYQCLETEYGISQEELILYGQSVGSGPTLHLASRLPRLRGVVLHSAILSGLRVVCHVNFTFCFDIYKNVKKIKKVKCPVLVIHGTDDDVVNWSHGNELWKLAREPYDPLWIKGGGHCNLELYPDFIRHLSKFIREMESVTTKMRLKKIRQSLEPTKTAYRANTATTTTFTTNCCCRIRVRRPSCNLSCSCCDALRKCFAFGAFKCPACCSCFKCCCCCGG*	ABHD17	https://phytozome-next.jgi.doe.gov/
TraesCS7B03G0545000.1	TraesCS7B03G0545000	Triticum aestivum	bread wheat	4565	Poaceae	Monocot	MGGVTSSVAAKFAFFPPDPPSYGVVDEEPLPPGVAPAGSDAAALSRRVLMTGVLWREGVEARRLRTRRGTEIIAMYVGCPKASLTVLYSHGNAADLGKMYELFIEFSARLHVNIMGYDYSGYGRSSGKASEANTFADIESAYKCLVEVYGTREEDIVLYGQSVGSGPTVDLAAHLHHIRAVVLHSPILSGLRVMYSVKKTYWFDIYKNIEKIPHVKCPVLVIHGTSDDVVDFSHGKRIWELSQQKYEPLWIEGGDHCNLETFPVYIRHLKKFLSAVEKLPAGKEAAPESEKLLAGNEKPSDSVALSEAHLMTSQRLEPSRKSSRHEQPPRLSTERVDKHHRSTDVREKTRSITHKERSRRSVDTFDRTRDENEQTDKPRKSIDRLGEMIRSMGLCNVDC…	ABHD17	https://phytozome-next.jgi.doe.gov/
TraesCS7B03G0790800.1	TraesCS7B03G0790800	Triticum aestivum	bread wheat	4565	Poaceae	Monocot	MGAVASTVAARFAFFPPSPPSYGVEPPPSPAAAAADGAVVELSGVPRRGGVEARRLPTKRGTEVVAMYVRQPGARLTLLYSHGNAADLGQMYELFVELSSHLNVNLMGYDYSGYGQSSGKPSEQNTYADIEAAYRCLIETYGASEENIILYGQSVGSGPTLDLASRLPHLRAVVLHSPISSGLRVMYPVKHTYWFDIYKNIDKVALVKCPVLVIHGTADDVVDCSHGRALWELSKVKYEPLWVKGGNHCNLELYPEYIKHLKKFVTAIEKSPPLKDESPESSGPSDLETGFESMESSRKSTDVRDKSRSSTDHRRSTDRREKPRSSIDRKDKGRKSVDHPDKPRASVDQSDKPRKSIDRFGGMMRSVKLCNIDCFKVTSTSGS*	ABHD17	https://phytozome-next.jgi.doe.gov/
TraesCS7D03G0653600.1	TraesCS7D03G0653600	Triticum aestivum	bread wheat	4565	Poaceae	Monocot	MGGVTSSVAAKFAFFPPDPPSYGVVDEEPPPPGVAPAGSDAAALSRRVLMTGVLWREGVEARRLRTRRGTEIIAMYVGCPKASLTVLYSHGNAADLGKMYELFIEFSARPHVNIMGYDYSGYGRSSGKASEANTFADIESAYKCLVEVYGTREEDIVLYGQSVGSGPTVDLAAHLHHIRAVVLHSPILSGLRVMYSVKKTYWFDIYKNIEKIPLVKCPVLVIHGTSDDVVDFSHGKRIWELSQQKYEPLWIEGGDHCNLETFPVYIRHLKKFLSAVEKLPAGKEAAPESEKLLAGNEKPSDSVALSEPHLMTSQRLEPSRKSSRHEQPPRLSTERVDKHRRSTDVREKARSITHKERSRRSVDTFDRTRDENEQTDKPRKSIDRLGEMIRSMGLCNVDC…	ABHD17	https://phytozome-next.jgi.doe.gov/
TraesCS7D03G0699500.1	TraesCS7D03G0699500	Triticum aestivum	bread wheat	4565	Poaceae	Monocot	MLSGCSVSSLAARFAFFPPDPPTYALRKDEATGRLVASGVPRDNALDVLLLDTTRGTKVVAFYLRNPCARLTLLYSHGNAADLAQLYDLFVQLKVNLKVNLMGYDYSGYGASTGKPSEENTYADIEAVYQCLETEYGISQEELILYGQSVGSGPTLHLASRLPRLRGVVLHSAILSGLRVVCHVNFTFCFDIYKNVKKIKKVKCPVLVIHGTDDDVVNWSHGNELWKLAREPYDPLWIKGGGHCNLELYPDFIRHLSKFVREMESVTTKTRLKKIRQSLEPTKTAYRANTATTTTFTTNCCCRIRVRKPSCNLGCSCCHALRKCFAFGAFKCPACCSCFKCCCCGG*	ABHD17	https://phytozome-next.jgi.doe.gov/
TraesCS7D03G0911700.1	TraesCS7D03G0911700	Triticum aestivum	bread wheat	4565	Poaceae	Monocot	MGAVASTVAARFAFFPPSPPSYGVEPPPSPAAAAADGAVVELSGVPRRGGVEARRLPTKRGSEVVAMYVRQPGARLTLLYSHGNAADLGQMYELFVELSSHLNVNLMGYDYSGYGQSSGKPSEQNTYADIEAAYRCLIETYGASEENIILYGQSVGSGPTLDLASRLPHLRAVVLHSPISSGLRVMYPVKHTYWFDIYKNIDKVALVKCPVLVIHGTADDVVDCSHGRALWELSKVKYEPLWVKGGNHCNLELYPEYIKHLKKFITAIEKSPPLKDDSPESSGPSDLETGSESMESSRKSTDVRDKSRSSTDHRRSTDRREKPRSSIDRKDKGRKSVDHPDKPRASVDQSDKPRKSIDRFGGMMRSVKLCNIDCFKVTSTSGS*	ABHD17	https://phytozome-next.jgi.doe.gov/
TraesCS2B03G0478500.1	TraesCS2B03G0478500	Triticum aestivum	bread wheat	4565	Poaceae	Monocot	MVGWLKALVYGAGGMAVVGLAALVALQERLVYVPVLPGLPRAYPIKPSRLRLIYEDVWLRAADGVRLHSWFLRHSPTCRGPTILFFQENAGNIAHRLECVRLMMQRLQCNVFMLSYRGYGESEGYPSQSGITKDAQAALDHLVQRKDIDTSRIVIFGRSLGGAVGAVLAKNNPDKVSALILENTFTSILDMAGIMLPFLRWFIGGSSAKGPKLLNCVVRSPWSTLDVVAEVKQPILFLSGLQDELVPPSHMRMLYDKAVEHNRNCRFVDFPSGMHMDTWISGGDRYWRTIELFLDQYTPEVQSSDASCTSEIADDDKAA*	ABHD13	https://phytozome-next.jgi.doe.gov/
TraesCS2D03G0374400.2	TraesCS2D03G0374400	Triticum aestivum	bread wheat	4565	Poaceae	Monocot	MVGWLKALVYGAGGMAVVGLAALVALQERLVYVPVLPGLPRAYPIKPSRLRLIYEDVWLRAADGVRLHSWFLRHSPTCRGPTILFFQENAGNIAHRLECVRLMMQRLQCNVFMLSYRGYGESEGYPSQSGITKDAQAALDHLLQRKDIDTSRIVIFGRSLGGAVGAVLAKNNPDKVSALILENTFTSILDMAGIMLPFLRWFIGGSSAKGPKLLNCVVRSPWSTLDVVAEVKQPILFLSGLQDELVPPSHMRMLYDKAVEHNRNCRFVDFLNGMHMDTWISGGDRYWRTIELFLDQYSPEVQSSDASCTSEIADDDKAA*	ABHD13	https://phytozome-next.jgi.doe.gov/
TraesCS2A03G0358100.1	TraesCS2A03G0358100	Triticum aestivum	bread wheat	4565	Poaceae	Monocot	MVGWLKALVYGAGGMAVVGLAALVALQERLVYVPVLPGLPRAYPINPSRFRLIYEDVWLRAADGVRLHSWFLRHSATCRGPTILFFQENAGNIAHRLECVRLMMQRLQCNVFMLSYRGYGESEGYPSQSGITKDAQAALDHLLQRKDIDTSRIVIFGRSLGGAVGAVLAKNNPDKVSALILENTFTSILDMAGIMLPFLRWFIGGSSAKGPKLLNCVVRSPWSTLDVVAEVKQPILFLSGLQDELVPPSHMRMLYDKAVEHNRNCRFVDFLNGMHMDTWISGGDRYWRTIELFLDQYSPEVQSSDASCTSEIADDDKAA*	ABHD13	https://phytozome-next.jgi.doe.gov/
Thint.J03G301800.1	Thint.J03G301800	Thinopyrum intermedium	wheatgrass	85679	Poaceae	Monocot	MGGVTSTIAARFAFFPPTPPSYTVVADAATGRLLIPEISRPPARRRRRDGGGDSSSAAEEEDATEVVRLRTRRGNEIVAVYVRHARASATLLYSHGNAADLGQMYGLFVELSRRLRVNIFGYDYAGYGRSTGKPTEYNTYADIEAAYNCLKEKYGVPDEDIILYGQSVGSGPTIDLASRLPNLRAVVLHSPILSGLRVLYPVKKTFWFDIYKNVDKISLVNCPVLVIHGTSDDVVDWSHGKQLWELCKVKHSPLWLSGGGHCNLELYPDYIRHLKKFVSSLGKKSTKPDLKELPATEDTSRKDAESVSSDKPQEAAKCRQISRKSLDSRVGKSKTVDVPEKPRMSSDDVDKFRRRRCLVW*	ABHD17	https://phytozome-next.jgi.doe.gov/
Thint.J06G224000.1	Thint.J06G224000	Thinopyrum intermedium	wheatgrass	85679	Poaceae	Monocot	MGGVTSTVAARFAFFPPSPPSYGVEPLPPPDAAGAGAGEAKGKEGSVVVELTGVPRRANVEARRLRTKRGTDVVAMYARQTGAKLTLLYSHGNAADLGQMYELFVELSAHLNVNLMGYDYSGYGQSSGKPSEQNTYADIEAVYRCLIETYAASEENIILYGQSVGSGPTLDLASRLPRLRAVVVHSPILSGLRVMYPVKHTYWFDIYKNIDKIPQVSCPVLVIHGTADEVVDCSHGRALWELAKVKYEPLWVKGGNHCNLELYPEYIKHLKKFVGAIEKLPAPSDESPESSGASDRTQTEPEGTEEPRKSVDHREKTRPSIDHRKSTDRRDKPRGSTDRRDKSRKSVDNPDRPRASVDQPDRPRKSVDRFGGMMKAVRLRNIDCFKVPTTSSGS*	ABHD17	https://phytozome-next.jgi.doe.gov/
Thint.J06G424100.1	Thint.J06G424100	Thinopyrum intermedium	wheatgrass	85679	Poaceae	Monocot	MGNVTSSVAARLAFFPPEPATYEVAAEEGGAGLRMTGVLPDANVDVHALPTRAGTRVVAAFWRYPSARLTLLYSHGNAADLGQMLGLFMELRSHLRVNIMCYDYSGYGASTGKPSEYNTYYDIEAVYDCLKKEYGIGQEDLILYGQSVGSGPTLHLASRLEKLRGVVLHSGILSGIRVLYPVKVTLWFDIFKNIDKIKQVECPVLVIHGTADDIVDFSHGKRLWELAKEKYEPLWVKGGGHCNLETYPEYIRHLRKFVNAMEKLAKERATKAPQVPPSSMGEVKHNKCLRFGK*	ABHD17	https://phytozome-next.jgi.doe.gov/
Thint.J07G327700.1	Thint.J07G327700	Thinopyrum intermedium	wheatgrass	85679	Poaceae	Monocot	MGGVTSSVAAKFAFFPPDPPSYGVVDEEPPPPGVAPAGSDAAALSRRVLMTGVLWREGVEARRLRTRRGTEIIAMYVGCPKASLTVLYSHGNAADLGKMYELFIEFRARLHVNIMGYDYSGYGRSSGKASEANTFADIESAYKCLVEVYGTREEDIVLYGQSVGSGPTVDLAAHLHHIRAVVLHSPILSGLCVMYSVKKTYWFDIYKNIEKIPLVKCPVLVIHGTSDDVVDFSHGKRIWELSQQKYEPLWIEGGDHCNLETFPVYIRHLKKFLSAVGKLPAGKEAAPESEKLLAGNEKPSDSVALSEAHLMTSQRLEPSRKSSRHEQPPRLSTERVDKHRRSTDVREKARSITHKERSRRSVDTFDRTRDENEQTDKPRKSIDRLGEMIRSMGLCNVDC…	ABHD17	https://phytozome-next.jgi.doe.gov/
Thint.J07G343300.1	Thint.J07G343300	Thinopyrum intermedium	wheatgrass	85679	Poaceae	Monocot	MLSGCSVSSLAARFAFFPPDPPTYALRKDEATGRLVASGVPRDNALDVLLLDTTRGTKVVAFYLRNPCARLTLLYSHGNAADLAQLYDLFVQLKVNLKVNLMGYDYSGYGASTGKPSEENTYADIEAVYQCLETEYGISQEELILYGQSVGSGPTLHLASRLPRLRGVVLHSAILSGLRVVCHVNFTFCFDIYKNVKKIKKVKCPVLVIHGTDDDVVNWSHGNELWKLAREPYDPLWIKGGGHCNLELYPDFIRHLSKFVREMESVTTKTRLKKIRQSLETTKTAYRANTATTTTFTTNCCCRIRVRKPSCNLGCSCCHALRKCFAFGAFKCPACCSCFKCCCCGG*	ABHD17	https://phytozome-next.jgi.doe.gov/
Thint.J07G441200.1	Thint.J07G441200	Thinopyrum intermedium	wheatgrass	85679	Poaceae	Monocot	MGAVASTVAARFAFFPPSPPSYGVEPPPSPAAAAADGAVVELSGVPRRGAVEARRLPTKRGSEVVAMYVRQPGARLTLLYSHGNAADLGQMYELFVELSSHLNVNLMGYDYSGYGQSSGKPSEQNTYADIEAAYRCLIETYGASEENIILYGQSVGSGPTLDLASRLPHLRAVVLHSPISSGLRVMYPVKHTYWFDIYKNIDKVALVKCPVLVIHGTADDVVDCSHGRALWELSKVKYEPLWVKGGNHCNLELCPEYIKHLKKFITAIEKSPPLKDELPESSGPSDLETGSESMESSRKSTDVRDKSRSSTDHRRSTDRREKPRSSIDRKDKGRKSVDHPDKPRASVDQSDKPRKSIDRFGGMMRSVKLCNIDCFKVTSTSGS*	ABHD17	https://phytozome-next.jgi.doe.gov/
Thint.S03G290400.1	Thint.S03G290400	Thinopyrum intermedium	wheatgrass	85679	Poaceae	Monocot	MGGVTSTIAARFAFFPPTPPSYTVVADAATGRLLIPEISRPPARRRRRDGGGDSSSGAAAAEEEDATEVVRLRTRRGNEIVAVYVRHARASATLLYSHGNAADLGQMYGLFVELSRRLRVNIFGYDYAGYGRSTGKPTEYNTYADIEAAYNCLKEKYGVPDEDIILYGQSVGSGPTIDLASRLPNLRAVVLHSPILSGLRVLYPVKKSFWFDIYKNVDKISLVNCPVLVIHGTSDDVVDWSHGKQLWELCKVKHSPLWLSGGGHCNLELYPDYIRHLKKFVSSLGKKSTKPNLKELPATEDTSHKDAESVSSDKPQEAAKCRQISRKSLDSRVGKSKTVDVPEKPRMSSDDVDKFRRRRCLVW*	ABHD17	https://phytozome-next.jgi.doe.gov/
Thint.S06G213500.1	Thint.S06G213500	Thinopyrum intermedium	wheatgrass	85679	Poaceae	Monocot	MGGVTSTVAARFAFFPPSPPSYGIEPLPPPAAADAAGAGAGEAKGKEGSVVVELTGVPRRGNVEARRLRTKRGTDVVAMYARQTGAKLTLLYSHGNAADLGQMYELFVELSAHLNVNLMGYDYSGYGQSSGKPSEQNTYADIEAVYRCLIETYAVSEENIILYGQSVGSGPTLDLASRLPRLRAVVVHSPILSGLRVMYPVKHTYWFDIYKNIDKIPLVSCPVLVIHGTADEVVDCSHGRALWELAKVKYEPLWVKGGNHCNLELYPEYIKHLKKFVGAIEKLPPPNDESPESSGASDHTQTEPEGTEEPRKSVDHREKTRPSIDHRKSTDRRDKPRGSTDRRDKSRKSVDNPDRPRASVDQPDRPRKSVDRFGGMMKAVRLRNIDCFKVPTTSSGS*	ABHD17	https://phytozome-next.jgi.doe.gov/
Thint.S06G383900.1	Thint.S06G383900	Thinopyrum intermedium	wheatgrass	85679	Poaceae	Monocot	MGNVTSSVAARLAFFPPEPATYEVAAAEGGAGLRMTGVLPDADVDVHALPTRAGTRVVAAFWRYPSARLTLLYSHGNAADLGQMLGLFMELRSHLRVNIMCYDYSGYGASTGKPSEYNTYYDIEAVYDCLKKEYGIGQEDLILYGQSVGSGPTLHLASRLEKLRGVVLHSGILSGIRVLYPVKVTLWFDIFKNIDKIKQVECPVLVIHGTADDIVDFSHGKRLWELAKEKYEPLWVKGGGHCNLETYPEYIRHLRKFVNAMEKLARERAAKAPQVPPSSMDEVKHNKCLRFGK*	ABHD17	https://phytozome-next.jgi.doe.gov/
Thint.S07G310600.1	Thint.S07G310600	Thinopyrum intermedium	wheatgrass	85679	Poaceae	Monocot	MGGVTSSVAAKFAFFPPDPPSYGVVDEEPPPPGVAPAGSDAAALSRRVLMTGVPWREGVEARRLRTRRGTEIIAMYVGCPKASLTVLYSHGNAADLGKMYELFIEFSARLHVNIMGYDYSGYGRSSGKASEANTFADIESAYKCLVEVYGTREEDIVLYGQSVGSGPTVDLAAHLHHIRAVVLHSPILSGLRVMYSVKKTYWFDIYKNIEKIPLVKCPVLVIHGTSDDVVDFSHGKRIWELSQQKYEPLWIEGGDHCNLETFPVYIRHLKKFLSAVEKLPAGKEATPESEKLLAGNEKPSDSVALSEAHLMTSQRLEPSRKSSRHEQPPRLSTERVDKHWRSTGVREKARSSTDKKERSRSVDTFDRTRDENEQTDKPRKSIDRLGEMIRSMGLCNVDC…	ABHD17	https://phytozome-next.jgi.doe.gov/
Thint.S07G319900.1	Thint.S07G319900	Thinopyrum intermedium	wheatgrass	85679	Poaceae	Monocot	MLSGCSVSSLAARFAFFPPDPATYALRKDEATGRLVASGVPRDNALDVLLLDTTRGTKVVAFYLRNPCARLTLLYSHGNAADLGQLYDLFVQLKVNLKVNLMGYDYSGYGASTGKPSEENTYADIEAVYQCLETEYGISQEDLILYGQSVGSGPTLHLASRLPRLRGVVLHSAILSGLRVVCHVNFTFCFDIYKNVKKIKKVKCPVLVIHGTDDDVVNWSHGNELWKLAREPYDPLWIKGGGHCNLELYPDFIRHLSKFIREMESVTTKTRLKKIRQSLEPTKTAYRVNTATTTTFTTNCCCRIRVRKPSCDFSCSCCHALRKCFTFRVFKCPACCSCFKCCCCGG*	ABHD17	https://phytozome-next.jgi.doe.gov/
Thint.S07G408400.1	Thint.S07G408400	Thinopyrum intermedium	wheatgrass	85679	Poaceae	Monocot	MGAVASTVAARFAFFPPSPPSYGVEPPPSPAAAAADGAVVELSGVPRRGGVEARRLPTKRGTEVVAMYVRQPGARLTLLYSHGNAADLGQMYELFIELSSHLNVNLMGYDYSGYGQSSGKPSEQNTYADIEAAYRCLIETYGASEENIILYGQSVGSGPTLDLASRCPHLRAVVLHSPISSGLRVMYPVKHTYWFDIYKNIDKVPLVKCPVLVIHGTADDVVDCSHGRALWELSKVKYEPLWVKGGNHCNLELYPEYIKHLKKFVTAIEKSPPLKDESPESSGPSDLETGSESMESSRKSTDVRDKSRSSTDHRRSTDRWEKPRSSIDRKDKSRKSVDHPDKPRASVDQSDKPRKSIDRFGGMMRSVKLCNIDCFKVTSTSGS*	ABHD17	https://phytozome-next.jgi.doe.gov/
Thint.V03G268400.1	Thint.V03G268400	Thinopyrum intermedium	wheatgrass	85679	Poaceae	Monocot	MGGVTSTIAARFAFFPPTPPSYTVVADAATGRLHIPEISRPPARRRRRDGGGDSSSSGAAAAAEEEDATEVVRLRTRRGNEIVAVYVRHARASATLLYSHGNAADLGQMYGLFVELSRRLRVNIFGYDYAGYGRSTGKPTEYNTYADIEAAYNCLKEKYGVPDEDIILYGQSVGSGPTIDLASRLPNLRAVVLHSPILSGLRVLYPVKKSFWFDIYKNVDKISLVNCPVLVIHGTSDDVVDWSHGKQLWELCKVKHSPLWLSGGGHCNLELYPDYIRHLKKFVSSLGKKSTKPDLKELPATEDTSRKDAESVSSDKPQEAAKCRQISRKSLDSRVGKSKTVDVPEKPRMSSDDVDKFRRRRCLVW*	ABHD17	https://phytozome-next.jgi.doe.gov/
Thint.V06G186700.1	Thint.V06G186700	Thinopyrum intermedium	wheatgrass	85679	Poaceae	Monocot	MGGVTSTVAARFAFFPPSPPSYGIEPLPPPAAVDAAGAGAGEAKGKEGSVVVELTGVPRRGNVEARRLRTKRGTDVVAMYARQTGAKLTLLYSHGNAADLGQMYELFVELSAHLNVNLMGYDYSGYGQSSGKPSEQNTYADIEAVYRCLIETYAASEENIILYGQSVGSGPTLDLASCLPRLRAVVVHSPILSGLRVMYPVKHTYWFDIYKNIDKIPLVSCPVLVIHGTADEVVDCSHGRALWELAKVKYEPLWVKGGNHCNLELYPEYIKHLKKFVGAIEKLPPPNDESPESSGASDRTQTEPEGTEEPRKSVDHREKTRPSIDHRKSTDRRDKPRGSTDRRDKSRKSVDNPDRPQASVDQPDRPRKSVDRFGGMMKAVRLRNIDCFKVPTTSSGS*	ABHD17	https://phytozome-next.jgi.doe.gov/
Thint.V06G362900.1	Thint.V06G362900	Thinopyrum intermedium	wheatgrass	85679	Poaceae	Monocot	MGNVTSSVAARLAFFPPEPATYEVAAAEGGGGALRMTGVLPDADVDVHALPTRAGTRVVAAFWRYPSARLTLLYSHGNAADLGQMLGLFMELRSHLRVNIMCYDYSGYGASTGKPSEYNTYYDIEAVYDCLKKEYGIGQEDLILYGQSVGSGPTLHLASRLEKLRGVVLHSGILSGIRVLYPVKVTLWFDIFKNIDKIKQVECPVLVIHGTADDIVDFSHGKRLWELAKEKYEPLWVKGGGHCNLETYPEYIRHLRKFVNAMEKLARERATKAPQVPPSSMGEVKHNKCLRFGK*	ABHD17	https://phytozome-next.jgi.doe.gov/
Thint.V07G313700.1	Thint.V07G313700	Thinopyrum intermedium	wheatgrass	85679	Poaceae	Monocot	MTERCHRCFRGARCPVSRRGSPSSRRSRPRTPSRRTRPRAASSPPAFRGTTPWMCCSSTPPGGPRSWPSTSGTPARASPCSTRTATLPTSASSTISLCSSRSISRYDYSGYGASTGKPSEENTYADIEAVYQCLETEYGISQEGLILYGQSVGSGPTLHLASRLPRLRGVVLHSAILSGLRVVCHVNFTFCFDIYKNVKKIKKVKCPVLVIHGTDDDVVNWSHGNELWKLAREPYDPLWIKGGGHCNLELYPDFIRHLSKFIREMESVTTKTRLTKIRQSLEPTKRAYRVNTATTTTFTTNCCCRIRVRKPSCNLSCSCCHALRKCFTFGAFKCPACCSCFKCCCCGG*	ABHD17	https://phytozome-next.jgi.doe.gov/
Thint.V07G402700.1	Thint.V07G402700	Thinopyrum intermedium	wheatgrass	85679	Poaceae	Monocot	MITLDLDEIISHSNHSTGRPHPQLNKPPPPLSPFPFSPPIAAASAKTEPPPLKYRTRHAPASLHPSPLPAPPPPPRAPPPRALTLARARRPASAAMGAVASTVAARFAFFPPSPPSYGVEPPPSPAAAAADGAVVELSGVPRRGAVEARRLPTKRGTEVVAMYVRQPGARLTLLYSHGNAADLGQMYELFIELSSHLNVNLMGYDYSGYGQSSGKPSEQNTYADIEAAYRCLIETYGASEENIILYGQSVGSGPTLDLASRLPHLRAVVLHSPISSGLRVMYPVKHTYWFDIYKNIDKVALVKCPVLVIHGTADDVVDCSHGRALWELSKVKYEPLWVKGGNHCNLELYPEYIKHLKKFVTAIEKSPPLKDESPESSGPSDLETGSESMESSRKSTDVR…	ABHD17	https://phytozome-next.jgi.doe.gov/
Thint.J02G230300.2	Thint.J02G230300	Thinopyrum intermedium	wheatgrass	85679	Poaceae	Monocot	MVGWLKALVYGAGGMAVVGLAALVALQERLVYVPVLPGLPRAYPIKPSRLRLIYEDVWLRAADGVRLHSWFLRHSPTCRGPTILFFQENAGNIAHRLECVRLMMQRLQCNVFMLSYRGYGESEGYPSQSGITKDAQAALDHLLQRKDIDTSRIVIFGRSLGGAVGAVLAKNNPDKVSALILENTFTSILDMAGIMLPFLRWFIGGSSAKGPKLLNCVVRSPWSTLDVVAEVKQPILFLSGLQDELVPPSHMRMLYDKAVEHNRNCRFVDFLNGMHMDTWISGGDRYWRTIELFLDQYSPEVQSSDASCTSEIADDDKAA*	ABHD13	https://phytozome-next.jgi.doe.gov/
Thint.S02G218600.2	Thint.S02G218600	Thinopyrum intermedium	wheatgrass	85679	Poaceae	Monocot	MMGWLKALVYGAGGMAVVGLAALVALQERLVYVPVLPGLPRAYPITPTRLRLIYEDVWLRAADGVRLHSWFLRHSPTCRGPTILFFQENAGNIAHRLECVRLMMQRLQCNVFMLSYRGYGESEGYPSQSGITKDAQAALDHLLQRKDIDTSRIVIFGRSLGGAVGAVLAKNNPDKVSALILENTFTSILDMAGIMLPFLRWFIGGSSAKGPKLLNCVVRSPWSTLDVVAEVKQPILFLSGLQDELVPPSHMRMLYDKAVEHNRNCRFVDFPSGMHMDTWISGGDRYWRTIELFLDQYAPEVQSSDASCTSEIADDDKAA*	ABHD13	https://phytozome-next.jgi.doe.gov/
Thint.V02G199600.2	Thint.V02G199600	Thinopyrum intermedium	wheatgrass	85679	Poaceae	Monocot	MVGWLKALVYGAGGMAVVGLAALVALQERLVYVPVLPGLPRAYPITPSRLRLIYEDVWLRAADGVRLHSWFLRHSPTCRGPTILFFQENAGNIAHRLECVRLMMQRLQCNVFMLSYRGYGDSEGYPSQSGITKDAQAALDHLVQRKDIDTSRIVIFGRSLGGAVGSVLAKNNPDKVSALILENTFTSILDMAGIMLPFLRWFIGGSSAKGPKLLNCVVRSPWSTLDVVAEVKQPILFLSGLQDELVPPSHMRMLYDKAVEHNRNCRFVDFPNGMHMDTWISGGDRYWRTIELFLDQYAPEVQSSDASCTSEIADDDKAA*	ABHD13	https://phytozome-next.jgi.doe.gov/
Vigun02g095100.1	Vigun02g095100	Vigna unguiculata	Cowpea	3917	Fabaceae	Eudicot	MGCMVSQLAAKFAFFPPSPPTYHLKKRDDGKLTVVSTAAPIPHADDTSLDVLLVDTKHGNKIVAFYLRNPYARLTLLYSHGNAADLGQLYDLFVQLKVNLRVNLMGYDYSGYGASTGKPSESSTYADIEAVYECLETEYGVSQEDLILYGQSVGSGPTLHLASKLPRLRGVVLHSGILSGLRVLCHVKFTFCFDIYKNINKVKKVKCPVLVIHGTEDEVVNWLHGNGLWKMARESYEPLWIKGGGHCNLELYPDYIRHLCKFIQEMENITTEKRLKKIRQSAKESKSNICSSCRTCCTMKCCRFKCPDCSNCSNCCSNCMNVSWSINCPEWCWRPSCMKGCCFLKLFPSCLGSCCCKKCSWPSCCGVTKCSLPKCGRPSCCCKGCCSCFCWQCCVGKKH…	ABHD17	https://phytozome-next.jgi.doe.gov/
Vigun03g369300.1	Vigun03g369300	Vigna unguiculata	Cowpea	3917	Fabaceae	Eudicot	MGNVTGTVAAKFAFFPPEPPTYDVFREGDGRVVLSGVAADKNVDIHILDTKSGNKIVATFWKHPFARFTFLYSHGNAADLGQMHDLFIELRAHLRVNIMSYDYSGYGASTGKPSELNTYYDIEAVYHCLKREYGIKQEELILYGQSVGSGPTLHLASKLQKLRGVVLHSAILSGIRVLYPVKMTFWFDIFKNIDKIRHVNCPVFVIHGTNDDIVDWSHGKRLWELSKEKYDPLWVKGGGHCNLETFPEYIKYLRKFINAMEKLALTKQSSKQLSQNPSITESRHNKCLRFV*	ABHD17	https://phytozome-next.jgi.doe.gov/
Vigun04g065800.1	Vigun04g065800	Vigna unguiculata	Cowpea	3917	Fabaceae	Eudicot	MGAVTSSMAAKFAFFPPDPPSYTVAEEADGRAKMVEVATRENVDVLKVRTERGNSVVAMYIKNPTASLTLLYSHGNAADLGQMYELFSELSLHLRVNLMGYDYSGYGQSSGKPSEQNTYADIEAVYKCLQEKYGAKEEDIVLYGQSVGSGPTIDLASRLPNLRAVILHSPILSGLRVMYPVKRTYWFDIYKNIDKIPLVNCPVLVIHGTADDVVDCSHGKQLWENCKQKYEPLWIKGGNHCDLELYPQYIKHLKKFVTVIEKSLHQKTGSGHIPDPQDKPRNSIDFREKSRPSMDLRENLRSVDQKEKPGASTVTDHKEKSRASIDRRDKSRKSIDRPEKAYHGADIPEKARNSIDRFGEMVRSVGLCNIDCFRPTATHA*	ABHD17	https://phytozome-next.jgi.doe.gov/
Vigun04g088100.1	Vigun04g088100	Vigna unguiculata	Cowpea	3917	Fabaceae	Eudicot	MGGVTSSMASKLAFFPPNPASYKVVKDEVTGLLLLSPFPHRENVEILKLSTRRGTQILTMYVRHPMASSTLLYSHGNATDLGQMYDLFINLTIHLRVNLIGYDYSGYGQSSGKPSEQNTYADIEAVYKCLEETYGTKQEDIILYGQSVGSGPTLDLATKLPQLRAVVLHSPILSGLRVMYPVKRSYWFDIYKNIDKIPLVNCPVLIIHGTSDEVVDCSHGKQLWELCKEKYEPLWLQGGNHCDLEQFPEYIRHLKKFIAIVEKSPSQRYSFRRSMEQFEQPRKSTDVFDVSRKSTDRREKPRLSTDRPEKLKNLSNNAEKLERLRVTFDHIERSRRSVDCLEKSRKSIDHQLEKARKSVDRLERIRT*	ABHD17	https://phytozome-next.jgi.doe.gov/
Vigun04g089900.2	Vigun04g089900	Vigna unguiculata	Cowpea	3917	Fabaceae	Eudicot	MGGVTSSIAAKFAFFPPQPPSYTVVAAESGAESGPPRLVIPEVPMKDNVDVLKLRTRRGNEIVAVYVKYHRPTCTMLYSHGNAADLGQMFELFVELSNRLRLNVMGYDYSGYGQSTGKPTEYNTYADIDAAYKCLKEQYGVKDDQLILYGQSVGSGPTLDLASQIPELRGVVLHSPILSGLRVLYPVKRTYWFDIYKNIDKVGAVKCPVLVIHGTADEVVDVSHGKQLWELCKVKYEALWTIGKSKATANGSKKESVESENEGKEGRKECEGGTSGTSEMSKEIPEVSRNSLDSRLEKSKKAEKPEKSRMSTDHVDRFRRRKGLVW*	ABHD17	https://phytozome-next.jgi.doe.gov/
Vigun05g026500.1	Vigun05g026500	Vigna unguiculata	Cowpea	3917	Fabaceae	Eudicot	MGAVTSSMAAKFAFFPPNPPSYGVGVDGVTGKLKMTGVATRENVDVLKLCTRRGNTIVAIYIANPSASSTLLYSHGNAADLGQMYELFSELSHHLRVNLLCYDYSGYGQSSGKPSEQNTYADIEAAYKCLVEMYGAKEEDIILYGQSVGSGPTTDLATRLPNLRAVILHSPILSGLRVMYPVKRTYWFDIYKNIDKIPLVSCPVLVIHGTADDVVDCSHGKQLWEHCKQKYEPLWIKGGNHCNLELYPEYIKHLRKFIVVIERPPYKKTGSEPVPDQLDRPRSSTDFREKPRLSMDLRETLRRSFDFKEKPRISTDHKEKSRADKKDKSRKSIDRSDKACNGAEIPEKARNSIDRFGEMVRSVGLCHIDCFRPKATHA*	ABHD17	https://phytozome-next.jgi.doe.gov/
Vigun09g068400.1	Vigun09g068400	Vigna unguiculata	Cowpea	3917	Fabaceae	Eudicot	MGNVTGPVAARLAFFPPEPATYEISRERDGKVVISGVSGDKNLEAHVLDTKGGNKIVATFWKHPFARFTLLYSHGNAADLGQMHDLFLELRAHLRVNIMSYDYSGYGASTGKPSEFNTYYDIEAVYDCLKREYGVEPQELILYGQSVGSGPTIHLATKLRNLRGVVIHSGILSGIRVLYPVKVTFWFDIFKNIDKIRHVDCPVLVIHGTNDEIVDWSHGKRLWELSKEKYDPLWVKGGGHCNLEAFPEYIKHLRKFLNAMEKISITGETNKPLTQNPPNTETKHNSESKQNKCLRFGLMR*	ABHD17	https://phytozome-next.jgi.doe.gov/
Vigun09g096800.1	Vigun09g096800	Vigna unguiculata	Cowpea	3917	Fabaceae	Eudicot	MGGVTSSMAAKLAFFPPSPPSYKLVKEEATGLLLMEPFPHRENVEVLRFPNRRGTEIVAVYVRHPTAKSTVLYSHGNAADIGQMYELFVELSIHLRVNLIGYDYSGYGQSSGKPSEHNTYADIEAVYKYLEENYGAKQEDIILYGQSVGSGPTLDLASRLPRLRAVVLHSPILSGLRVMYPVKRTYWFDIYKNIDKIPLVKCPVLVIHGTADEVVDCSHGKQLWELCQQKYEPLWLKGGNHCNLELYPEYLRHLRKFISSVEKPPSQRVSFRRSVDRVEQSRGSTDCFETPRKSTDQRDKPRKSTDRTEKMKFHEFKFNNTEKLEKIRVQFDQMERSRRSVEYNDKSRSIEFQDKSRRSVDVQFERPRKSIDWLDRIRAS*	ABHD17	https://phytozome-next.jgi.doe.gov/
Vigun03g395400.2	Vigun03g395400	Vigna unguiculata	Cowpea	3917	Fabaceae	Eudicot	MVSYVNILLYGVGGLVVAGMALLVAFQEKLVYVPVLPGLTKSYAINPSRLRLTYEDIWLRSSDGVRLHAWFIKLFPDCRGPTILFFQENAGNIAHRLEMVRIMLQQLHCNVFMLSYRGYGASDGYPSQHGIIKDAQAALDHLSQRSDIDTSRIVVFGRSLGGAVGAVLTKNNPDKIAALILENTFTSILDMAGVLFPFLKWFIGGSSSNGPKVLNFLVRSPWMTIDVVGQIKQPILFLSGLQDEMVPPSHMQMLYAKAAARNNQCLFVEFPTGMHMDTWLAGGDHYWRTIQQFLEQHAPVRKERNANVAARESSL*	ABHD13	https://phytozome-next.jgi.doe.gov/
Vocar.0013s0158.1	Vocar.0013s0158	Volvox carteri		3067	Volvocaceae	Chlorophyte	MGPWDKIVENISSNLAFFPPQPSTYELREHQDGTRELYIQPVAPDVPKVVSCKVRKIPVPERKRGGGGTEIVTAFFRYGESSARTTGSSQQHQRPTILYSHGNAVDLGHMLPVYRDLSRVLRVNVMGYDYSGYGCSTGKPTVNNTLADITAVLDFLNTEYKIPPNHVVLYGQSVGSGPSCYLASEQPNLAGVVLHSPLLSGIRVLKPNVRWWPAWADVYPNHTLAHRIKALVLVMHGTEDEVIHINCGKRLWDLCPRKHQPLWARGFGHQDLEQCSEYEPTLRAFLAEVTKTIQQQHQQQNQQQQQQPQALAPAQRQ*	ABHD17	https://phytozome-next.jgi.doe.gov/
Vocar.0005s0281.1	Vocar.0005s0281	Volvox carteri		3067	Volvocaceae	Chlorophyte	MSFLGKWLFRICCGVGGVAGLALALLYFFQENILYVPRVPGLPSGIWKYPDEFQLEYEDVSLTADDGVKLHAWLLWRPGWTKEMLKSRPVIIFFQENAGNMSFRLPFLRLLVYRLNAVIFAMSYRGYGLSEGRPNQRGLQKDALAGLRYVLSRDDLATDKVVLFGRSLGGAVAVHLAAAAEQQAAVRGLVVENTFTGVQDMVSRVVPPLSLLIGTGRPCNFLVTNKWSNIEIISRIKIPMLMMVSLRDEMVPASQMFKLYAAQTSPNCELEQFKEASHMDAYDAEPEQYWGALARFLTRYVDNSLVPPARDMRDKL*	ABHD13	https://phytozome-next.jgi.doe.gov/
Zosma01g34430	Zosma01g34430	Zostera marina	Eelgrass	29655	Zosteraceae	Monocot	MGGVTSSVAAKLAFFPPTPPSYQLLKDDVTGITTISRFPHRENVEIMKLTTRKGNGIIGLYVRNPMAVSTVLYSHGNAADLGQMYELFVELSIHLRVNLFGYDYSGYGQSSGKPSEHNTYADIEAAYKWLVDTCAVKPEDIILYGQSVGSGPTVDLASRLPNLRAVVLHSPILSGLRVMYPVKHTYWFDIYKNIDKIPAVKCPVLIIHGTADEVVDFSHGKKLWGLCKEKYEPLWLNGGNHCDLETYPEYLRHLKKFTSTVEKPPSQRVMWKNSNTNNMSEPSRQSTDRHESSSRKSTDRRDLKSSSISKPPKSEKIKKNFDLIEKSRRSVDCIQMSRKNNEHIDRARKSVDRLDRIWAG*	ABHD17	https://plants.ensembl.org/
Zosma04g17620	Zosma04g17620	Zostera marina	Eelgrass	29655	Zosteraceae	Monocot	MIISISVPLSPRLKPFSSSAMGAVTSTVAAKFAFFPPDPPSYTVEVDQGSGRMKMNEKEMRNDVDVMKLCTKRGSEIVAMYVKNPKAKLTVLYSHGNAADLGQLYDLFVQLSIHLRVNLMGYDYTGYGRSSGKSSELNTYADIEAVLKCLQEKYGIQMENIILYGQSVGSGPTLDLASHLSQLRAVVLHSPILSGLRVMYPMKRTFWFDIYKNVDKIPLINCPVLVMHGTADDIVDCSHGKKLYDLCKHKYDPLWLEGANHCNLEVYSQYTRHLKKFIIAMEKPSNNSTNIQDSNSSKKKTQDSEKTLESKSSTDHLLRENRRKSTSDIKLRASKSTYQIENPRKSNDRYSIGGIRRSV*	ABHD17	https://plants.ensembl.org/
Zosma04g18060	Zosma04g18060	Zostera marina	Eelgrass	29655	Zosteraceae	Monocot	MGNMTSTVAAKFAFFPPEPPSYDIFKDGSGDGKIYFSGVTGADKNLDVHLLDTKAGNKIVATFWRYPHARFTLLYSHGNAADLGQMVDLFIELRAHLRVNIMSYDYSGYGGSSGKPSELNTYSDIEAVYNCLKSDYGVVQEDLILYGQSVGSGPTLHLATRLPKLRSIVLHSAILSGIRVLYPVKMTFWFDIFKNVDKIRLVDCPVFVIHGTADEIVDWSHGKRLWELSKEKYEPLWIKGGGHCNLETYPEYIKQLRKFIVAMEKQQKESNSKKKVGMTVNNDVTEMKNNKCLRFGKK*	ABHD17	https://plants.ensembl.org/
Zosma03g25890	Zosma03g25890	Zostera marina	Eelgrass	29655	Zosteraceae	Monocot	MFPLSSIVTRESTEDEDQQHSRLLLQASDRNKRTVLSLDMTSFFNVLAYGVGGIFVAGIALLVAFQEKLVYVPVLPGLSKSYPITPARLRLAYEDVWLRSSDGIRLHSWFIKIFPDCRGPTILFFQENAGNIAHRLEVVRIMLQKLDCNVFMLSYRGYGESDGSPSQHGIIKDAQAALDHLNQRTDIDTSRIIVFGRSLGGAVGSVLAKNNPDKISALILENTFTSILDMAGVLLPFLSFFIGGSASTSKTPKILNYLVRSPWNTFDIIGKIKQPILFLSGLRDEMIPPSHMKMLHNKAVEYNERCLFVDFPEGMHMDTWLSGGDRYWRTIQLFLVQHVSQKSTKVSRE*	ABHD13	https://plants.ensembl.org/
ZmB84.01G224800.1	ZmB84.01G224800	Zea mays	Maize	4577	Poaceae	Monocot	MGGVTSSVAAKMAFFPPTPPSYALVEDAGAGVTTLSGQPHRENVELLRFRTRKGNTLAAMYVRHPDAASTVLYSHGNAADLGHLYQLFLHLSFNLRVNILGYDYSGYGQSSGKPSEHNTYADIEAAYKCLIEKFGAKEEEIILYGQSVGSGPTVDLASRLSQLRAVVLHSPILSGLRVMYPVKRTYWFDIYKNIDKIPQVTCPVLIIHGTADEVVDWSHGKQLWELCKDKYEPLWLRGGKHCDLELFPEYIRHLKNFFHSLEKSPSHRQAWRENVDRIEPSRKSTDFFEPSRKSTDQRKKSRSTRDKTRNTEHRYSNVEKVDKLKISFDQFEKSRRSVDIFERPKRNIEQLDCGRKSVDRLDRIWAS*	ABHD17	https://phytozome-next.jgi.doe.gov/
ZmB84.03G301700.1	ZmB84.03G301700	Zea mays	Maize	4577	Poaceae	Monocot	MGGVTSTIAARFAFFPPTPPSYTVVVADAATGRLAIPEISRALSRRRRRDGAGAGGSSSASSVAAAENEEGAEVVRLRTRRGNEIVGVYVRHARASATLLYSHGNAADLGQMYGLFVELSRRLRVNLFGYDYSGYGRSTGKPTECNTYADIEAAYNCLKEKYSVADEDIILYGQSVGSGPTIDLASRLPDLRAVVLHSPILSGVRVLYPVKRTFWFDIYKNIDKIGLVNCPVLVIHGTSDDVVDCSHGKQLWEHCKVKYSPLWLNGGGHCNLELYPDYIKHLKQFVSSVSKKTSKPDQKEIMAKDGTTSKEREEAYSEKPQPAAKCSQSQISRKSLDSRVGKSKTVDVPDKSRMSSDDIDKFRRRRCLVW*	ABHD17	https://phytozome-next.jgi.doe.gov/
ZmB84.04G215700.1	ZmB84.04G215700	Zea mays	Maize	4577	Poaceae	Monocot	MGNVTSSVAARLAFFPPEPATYGVEPAAENGALLRMTGVLPDAGVEVRALPTRAGTRVVSAFWRHPAARLTLLYSHGNAADLGQMLGLFLELRAHLRVNIMSYDYSGYGASTGKPSEYNTYNDIEAVYDCLRTEYGIEEEDLILYGQSVGSGPTLHLASRLEKLRGVVLHSGILSGIRVLYPVKVTLWFDIFKNIDKIKQVDCPVLVIHGTADDIVDLAHGKRLWELAKDKYEPLWIKGGGHCNLETYPEYIRHMRKFISAMEKLAKDSSKAAQAPPPSSMAAEERHTKCLRFGKR*	ABHD17	https://phytozome-next.jgi.doe.gov/
ZmB84.04G270900.1	ZmB84.04G270900	Zea mays	Maize	4577	Poaceae	Monocot	MGGVTSSVASKMAFFPPDPPSYGVVDEEDEDAACNKVATTRRVAMTGVRWSVGVEARRVRTRRGSDIIAVYVRHPGASLTLLFSHGNAADLGKMYGIFVELSERLHVNLMGYDYSGYGQSSGKPSEANTFADIEAAYKCLVDVYGTREEDIVLYGQSVGSGPTLDLAVRFDRVRAVVLHSPILSGLRVMYSVKKTYWFDIYKNIDKIPHVKCPVLVIHGTKDDVVDCSHGKRLYELCQHKYEPLWIEGGDHGNLEKFPVFIRHLKKFLLSVKKLPYEKDAAAEHEPRAAENRTQHGGEAISEAPPRMISRRLESSKKSTIHEAKPRPSSEHTDKRRRSTGHREKARSSTDRRERSRRSVDCFDSILEHEQPERPRKSFDRIGEKIRAMGLCNVDCFKEP…	ABHD17	https://phytozome-next.jgi.doe.gov/
ZmB84.04G327400.1	ZmB84.04G327400	Zea mays	Maize	4577	Poaceae	Monocot	MMLTLHLYLILQPSEQNTYADIEAVYRCLIETYGASEDNIILYGQSVGSGPTLDLASRLARLRAVVLHSPILSGLRVMYPVKHTYWFDIYKNIDKIPLVRCPVLVIHGTADEVVDCSHGRSLWELADVKYEPLWIKGGNHCNLELYPEYIKHLKKFVGAIERSPPPPPPPPPANGSTETSGAPPVEQPKCAADEADSRKASTDCRDKDRARPSVGVGVDERRSVDRREKPPRGSSADRRERDRARRSVDHHHPDKPRASVDQARKSIDRFGGMMKSVRLCNIDCFKVTATSGS*	ABHD17	https://phytozome-next.jgi.doe.gov/
ZmB84.05G193800.1	ZmB84.05G193800	Zea mays	Maize	4577	Poaceae	Monocot	MGAVTSTVAARFAFFPPSPPSYGFEQPAPLPAPATPEPPAPATSKPPPPAPATPKPPPAGEEKGGGAVVELTGVPRRVNVEARRLRTKRGTEVVAMHVRQAGAKLTLLYSHGNAADLGQMYELFVELSAHLNVNLMGYDYSGYGQSTGKPSEQNTYSDIEAVYRCLIETYGASEDNIILYGQSVGSGPTLDLASRLTRLRAVVLHSPILSGLRVMYPVKHTYWFDIYKNIDKIPLVRCPVLVIHGTADEVVDCSHGRSLWELAEVKYEPLWIKGGNHCNLELYPEYIKHLKKFVGAIEKSPPPPPIDECMESSGPSDCTPAEPECTADSRKSTDCRDKARPSIDQRQSTDRRDKPRGSTDRRDKTRKSVDHPEKPRASVDQPDRPRKSIDRFGGMMKSV…	ABHD17	https://phytozome-next.jgi.doe.gov/
ZmB84.05G374400.1	ZmB84.05G374400	Zea mays	Maize	4577	Poaceae	Monocot	MGNVTSSVAARLAFFPPEPATYGVEPADQDGAGAGSLLRMTGVSPDAGVEVRALPTRAGTRVVSAFWRHPAARLTLLYSHGNAADLGQMLGLLLELRTHLRVNIMSYDYSGYGASTGKPSEYNTYNDIEAVYDCLKKEYGIEEEDLILYGQSVGSGPTLHLASRLENIRGVVLHSGILSGIRVLYPVKVTLWFDIFKNIDKIKQVDCPVLVIHGTADEIVDFTHGKRLWELAKEKYEPLWIKGGGHCNLETYPEYIRHLRKFINAMEKLAKDSKAARAPPPSSMADEVRRTKCLRFGKR*	ABHD17	https://phytozome-next.jgi.doe.gov/
ZmB84.08G220300.1	ZmB84.08G220300	Zea mays	Maize	4577	Poaceae	Monocot	MGGVTSTIAARFAFFPPTPPSYTVVVADAATGRLAIPEISRAPSRRRRRDGAGAGGSSSASSVVAAAEEEDGAEVVRLRTRRGNEIVGVYVRHARASATVLYSHGNAADLGQMYGLFVELSRRLRVNLFGYDYSGYGRSTGKPTECNTYADIEAAYNCLKEKYGVADEDIILYGQSVGSGPTIDLASRLPDLRAVVLHSPILSGLRVIYPVKRTFWFDIYKNIDKIGLVNCPVLVIHGTSDDVVDCSHGKQLWEHCKVKYSPLWLSGGGHCNLELYPDYIKHLKKFVSSVSKKASSKPDPKETTTKDDTTSKETEEAYPEKPQEAKKCPQISRKSLDSRFGKSKTVDVPDKPRMSSDDIDKFRRSRCLVW*	ABHD17	https://phytozome-next.jgi.doe.gov/
ZmB84.09G123400.1	ZmB84.09G123400	Zea mays	Maize	4577	Poaceae	Monocot	MGAVASTVAARFAFFPPTPPSYGVEPPPSPAAAAADTEVVELSGVPVSRGRGVEARRLPTKRGTEVVSMYVRQPGARLTLLYSHGNAADLGQMYELFVELSAHLNVNLMGYDYSGYGQSSGKPSEQNTYADIEAVYRCLLETYGASEENIILYGQSVGSGPTLDLASRLPHLRAVVLHSPISSGLRVMYPVKHTYWFDIYKNIDKIPLVRCPVLVIHGTADEVVDCSHGRALWELSKVKYEPLWIKGGNHCNLELYPEYIKHLKKFVTAIEKSQPVKDESPESSGPSDPSEIGSESAENSRRSTDIRDKPRSSIDHRPSIDRREKPRGSIDRRDKNRKSIDQLDKPRASVDQPDRARKSIDRFGGMMRSVKLCNIDCFTAASGS*	ABHD17	https://phytozome-next.jgi.doe.gov/
ZmB84.10G087300.1	ZmB84.10G087300	Zea mays	Maize	4577	Poaceae	Monocot	MPSGCSVSSLAARFAFFPPEPATYAVRKDEATGRLVASGVPRDNAMDVLLVDTSRGNKVVAFYFRNPCARLTLLYSHGNAADLGQLYDLFVQLKVNLKINLMGYDYSGYGASTGKPSEENTYADIEAVYQCLETEYGISQEDIILYGQSVGSGPTLHLASRLPRLRGVVLHSAILSGLRVVCHVNFTFCFDIYKNVKKIKKVKCPVLVIHGTDDDVVDWSHGKELWRLAREPHDPLWIKGGGHCNLELYPDFIRHLSRFVREMETVTTKARLRKIRPALHQLRKKAAHRASTAATTTTTTTFTANCCCRVRVRKPTCPSCGSFGCGCCGPLRSCLALRFPRCCRPPAACFTCGGCCWSCRCRSCFKCCCC*	ABHD17	https://phytozome-next.jgi.doe.gov/
ZmB84.02G350600.1	ZmB84.02G350600	Zea mays	Maize	4577	Poaceae	Monocot	MGGGEMAGWLKALAYSAGGVAVAGLAALVALQERLVYVPVLPGLARSYPITPARLGLIYEDVWLRAADGVRLHSWFIRHSPSYRGPTILFFQENAGNIAHRLEFVRLMMQRLQCNVFMLSYRGYGESDGYPSQKGITYDAQAALDHLAQRNDIDTTRIVIFGRSLGGAVGAVLAKNNPDKVATLILENTFTSILDMAGIMLPFLRWFIGGSSSKGPKLLNCVVRSPWNTLDIVGEVKQPILFLSGLQDELVPPPHMKMLYDKASDHNRNCRFVDFPSGMHMDTWMSGGDRYWRTIQLFLDQYAPGVQNHDASFKSEITEDDEAAD*	ABHD13	https://phytozome-next.jgi.doe.gov/

## Sheet: TableS1-3
Table S1-3：Gene identifiers from Phytozome and Ensembl database for genes with annotation errors
Annotation Error	Species	Gene Identifier
Short sequences <150 amino acid residues)	Mimulus guttatus	MgTOL.L0465.1
	Musa acuminata	GSMUA_Achr9P22720_001
	Setaria italica	Seita.8G126400.1
	Phaseolus vulgaris	Phvul.009G194400.1
	Malus domestica	MD02G1141500
	Malus domestica	MD03G1244100
	Agave tequilana	AgateH2.27G021100.1
	Phaseolus lunatus	Pl09G0000277500.1
Incorrect stop codon prediction	Ananas comosus	Aco031283.1
	Mimulus guttatus	MgTOL.L0465.1
	Mimulus guttatus	MgTOL.L0466.1
	Gossypium hirsutum	Gohir.D01G209450.1
Splicing Error	Asparagus officinalis	evm.model.AsparagusV1_08.133
Superfamily redundant	Mimulus guttatus	MgTOL.L0280.1
	Quercus rubra	Qurub.01G027300.2
	Setaria italica	Seita.9G398000.1
	Zostera marina	Zosma07g02330
	Brassica oleracea	Bol029416
	Gossypium hirsutum	Gohir.D01G209450.1
	Lupinus albus	Lalb_Chr09g0325461
	Diphasiastrum complanatum	Dicom.03G122000.1
	Malus domestica	MD17G1020600
	Mimulus guttatus	MgTOL.L0280.1
