# Supplementary material for: Phylogenomic Insights into High Conservation and Lineage-Specific Expansion of the ABAPT Gene Family in Plants
Source: Int J Mol Sci. 2026 Apr 21;27(8):3691. doi: 10.3390/ijms27083691 (PMC13116537; doi:10.3390/ijms27083691)
Supplement: Supplementary file 1 [file ijms-27-03691-s001.zip › Supplementary Tables/Table S10.xlsx]

## Sheet: Weight>0.1 & Cor>0.7
Table S10-1. Hub genes co-expression with ABAPT8
	Weight(AT4G31020)
AT1G47420	-0.982108
AT2G30050	-0.980647
AT1G32130	-0.972179
AT5G63260	-0.96981
AT4G26410	-0.96964
AT1G25490	-0.969161
AT4G09750	-0.96624
AT5G54640	-0.966019
AT1G61780	-0.9654
AT2G01220	-0.962795
AT1G14910	-0.959799
AT2G26080	-0.959731
AT5G47010	-0.953421
AT1G34340	-0.94783
AT5G50020	-0.94629
AT1G79520	-0.945315
AT1G20100	-0.945015
AT1G13560	-0.944886
AT1G08820	-0.943651
AT5G62930	-0.943591
AT3G05520	-0.942503
AT5G35170	-0.939498
AT3G47350	-0.938905
AT5G08290	-0.937564
AT5G67530	-0.935338
AT2G16860	-0.935024
AT1G09150	-0.934132
AT5G03460	-0.933763
AT1G21610	-0.931527
AT5G04110	-0.931223
AT5G49610	-0.93099
AT5G50870	-0.930831
AT5G58005	-0.929478
AT1G32490	-0.929249
AT1G79230	-0.927867
AT5G12190	-0.92501
AT1G47310	-0.924067
AT3G10210	-0.923445
AT5G41560	-0.923174
AT5G20120	-0.92294
AT1G49040	-0.922615
AT3G48170	-0.921527
AT5G22080	-0.920711
AT4G21980	-0.919158
AT1G31780	-0.918557
AT5G39950	-0.918297
AT3G10440	-0.917703
AT5G20620	-0.916041
AT5G46030	-0.916035
AT5G13560	-0.915886
AT5G04910	-0.915436
AT5G35620	-0.914188
AT1G66345	-0.913782
AT2G02160	-0.912856
AT3G47500	-0.911438
AT5G54920	-0.911345
AT1G23820	-0.910559
AT3G29375	-0.909576
AT4G14160	-0.908659
AT3G46960	-0.908294
AT5G05060	-0.907226
AT3G08910	-0.906612
AT2G35900	-0.906478
AT2G04390	-0.906264
AT1G51600	-0.906032
AT1G48270	-0.905766
AT1G02140	-0.905668
AT3G51640	-0.905387
AT5G05080	-0.905219
AT2G25170	-0.905126
AT5G44800	-0.904652
AT3G53730	-0.904386
AT5G15910	-0.904189
AT1G64750	-0.903729
AT1G52630	-0.903627
AT5G24275	-0.903346
AT3G25840	-0.903304
AT1G13020	-0.90301
AT1G04630	-0.902648
AT1G13980	-0.902279
AT2G03810	-0.902153
AT5G38470	-0.898655
AT3G19980	-0.898502
AT4G27990	-0.898487
AT5G09760	-0.897925
AT4G34700	-0.896949
AT1G31160	-0.896358
AT2G18876	-0.895909
AT4G02195	-0.895643
AT3G13772	-0.895606
AT4G33410	-0.895558
AT3G06240	-0.895199
AT5G43725	-0.895055
AT5G05680	-0.893803
AT4G21110	-0.893741
AT5G46740	-0.892581
AT5G05040	-0.892536
AT2G32170	-0.89219
AT5G19930	-0.891472
AT1G07910	-0.890763
AT4G38600	-0.890496
AT1G15220	-0.89032
AT5G53450	-0.889799
AT1G62850	-0.88969
AT5G06830	-0.889277
AT3G27100	-0.889252
AT1G77655	-0.88831
AT4G34370	-0.888253
AT5G08040	-0.888214
AT2G43640	-0.887524
AT2G04630	-0.887438
AT4G30100	-0.887373
AT3G11910	-0.887088
AT1G50370	-0.886707
AT5G13020	-0.886664
AT2G44650	-0.88659
AT2G04430	-0.886513
AT5G54750	-0.885971
AT1G34360	-0.885962
AT1G29800	-0.885925
AT1G31410	-0.885882
AT3G60240	-0.884495
AT3G04500	-0.883119
AT3G07660	-0.883117
AT1G77320	-0.882994
AT1G67420	-0.88245
AT3G59490	-0.882362
AT4G37440	-0.882344
AT4G26190	-0.882081
AT3G09470	-0.882042
AT4G15890	-0.881831
AT5G53480	-0.881503
AT1G55460	-0.881304
AT4G14110	-0.88124
AT2G25080	-0.881163
AT5G49290	-0.880897
AT1G01020	-0.880726
AT5G50170	-0.879505
AT3G63390	-0.878926
AT3G12520	-0.87751
AT2G15270	-0.877048
AT4G04920	-0.876279
AT1G73230	-0.876039
AT5G19130	-0.87588
AT3G62450	-0.875601
AT4G26160	-0.875559
AT5G49200	-0.87503
AT1G02130	-0.875018
AT1G49890	-0.874937
AT4G36050	-0.874215
AT5G65060	-0.873487
AT3G01560	-0.87311
AT5G48020	-0.872368
AT1G68680	-0.872264
AT4G17510	-0.872058
AT3G10730	-0.872044
AT3G09850	-0.871956
AT5G41150	-0.870687
AT5G07320	-0.869593
AT4G08455	-0.869427
AT1G68260	-0.869374
AT5G63280	-0.869339
AT1G74310	-0.869268
AT3G54100	-0.868956
AT5G08560	-0.868729
AT5G13310	-0.868592
AT5G08190	-0.868511
AT5G55660	-0.868492
AT1G06110	-0.867959
AT1G20830	-0.867714
AT3G50050	-0.86764
AT4G25540	-0.867631
AT4G00752	-0.867512
AT3G54560	-0.867088
AT5G56420	-0.86682
AT4G08460	-0.866286
AT1G08780	-0.866238
AT4G34140	-0.865966
AT2G02570	-0.86582
AT4G37580	-0.865399
AT2G39100	-0.865238
AT3G50880	-0.865186
AT1G24300	-0.86472
AT5G37680	-0.864661
AT1G67950	-0.864115
AT5G01630	-0.863546
AT4G01850	-0.863438
AT2G39260	-0.863249
AT5G13920	-0.863059
AT3G01130	-0.86231
AT5G51480	-0.862238
AT4G34555	-0.861839
AT5G05710	-0.861786
AT4G24470	-0.861532
AT3G52200	-0.861039
AT1G47870	-0.860762
AT4G11560	-0.860297
AT2G47210	-0.860272
AT1G17880	-0.86019
AT1G60900	-0.860049
AT5G46020	-0.859551
AT2G34160	-0.859289
AT3G27420	-0.859087
AT2G33410	-0.858384
AT4G29070	-0.858063
AT3G11960	-0.857819
AT3G21580	-0.857515
AT2G46020	-0.857423
AT3G47836	-0.856821
AT4G02890	-0.856676
AT2G37195	-0.856538
AT1G18520	-0.85649
AT5G19310	-0.856016
AT2G44820	-0.855836
AT2G21195	-0.855688
AT1G65440	-0.855665
AT5G07890	-0.855381
AT1G02160	-0.855318
AT5G53180	-0.855283
AT4G11270	-0.855266
AT1G62040	-0.854917
AT5G61865	-0.854513
AT2G20270	-0.854098
AT3G49601	-0.854082
AT3G19520	-0.854075
AT4G01080	-0.854029
AT3G47850	-0.853544
AT5G37370	-0.853541
AT1G51710	-0.853495
AT5G19900	-0.853063
AT5G48610	-0.853027
AT3G53470	-0.852552
AT4G38760	-0.8525
AT4G33690	-0.852477
AT3G63030	-0.851997
AT1G64040	-0.851736
AT5G03220	-0.851536
AT5G25560	-0.850143
AT3G12587	-0.849953
AT5G22010	-0.849843
AT1G10590	-0.849728
AT1G60200	-0.849693
AT4G25020	-0.849187
AT3G61050	-0.849139
AT3G27080	-0.848585
AT2G47840	-0.848548
AT5G15020	-0.848358
AT1G03710	-0.848329
AT3G02420	-0.848179
AT2G18960	-0.848111
AT3G19890	-0.847874
AT5G22060	-0.847646
AT1G31020	-0.847513
AT4G15802	-0.847461
AT4G21430	-0.847324
AT4G17010	-0.847105
AT5G05410	-0.846801
AT4G13710	-0.846339
AT1G09930	-0.845763
AT2G20990	-0.845633
AT4G05460	-0.845225
AT2G30000	-0.844745
AT3G19240	-0.844409
AT1G71840	-0.844056
AT1G74120	-0.843709
AT3G01850	-0.843409
AT1G20920	-0.843269
AT2G35450	-0.843263
AT1G17930	-0.843153
AT5G57440	-0.843145
AT1G08060	-0.842538
AT2G30950	-0.842245
AT5G47900	-0.842191
AT1G21690	-0.84213
AT5G10010	-0.841871
AT2G05220	-0.840674
AT1G48870	-0.840377
AT1G51055	-0.839611
AT4G12060	-0.839023
AT5G62270	-0.838532
AT2G23390	-0.838259
AT4G38380	-0.838081
AT3G54960	-0.837492
AT3G15780	-0.837193
AT3G61180	-0.836798
AT5G24970	-0.836784
AT1G03680	-0.836238
AT1G77760	-0.836084
AT3G55630	-0.836066
AT5G20180	-0.835871
AT5G22360	-0.835782
AT2G45730	-0.835626
AT2G15292	-0.835533
AT1G52730	-0.835285
AT1G20670	-0.834991
AT1G04480	-0.834685
AT2G01120	-0.834481
AT5G46210	-0.834467
AT5G38830	-0.834271
AT2G10950	-0.833868
AT1G47490	-0.833569
AT3G57870	-0.833284
AT1G59660	-0.833197
AT4G04925	-0.833015
AT1G22040	-0.83211
AT5G10700	-0.831808
AT5G12980	-0.831648
AT5G63120	-0.83141
AT5G60800	-0.83101
AT1G64720	-0.83101
AT3G45770	-0.829872
AT1G73030	-0.829508
AT2G16930	-0.829451
AT3G19900	-0.829443
AT1G03365	-0.829403
AT2G17870	-0.829286
AT1G77750	-0.829258
AT5G40270	-0.829104
AT1G51730	-0.828633
AT4G39350	-0.828232
AT2G36060	-0.828159
AT5G19570	-0.828096
AT3G53630	-0.827774
AT4G29940	-0.827117
AT2G01270	-0.827105
AT3G60150	-0.826897
AT3G27880	-0.826747
AT3G20760	-0.826512
AT5G26800	-0.826482
AT4G32660	-0.826454
AT5G01650	-0.826373
AT1G09770	-0.826371
AT1G31360	-0.825899
AT1G52300	-0.825739
AT3G26340	-0.825538
AT1G11930	-0.825532
AT1G07360	-0.825504
AT3G07910	-0.825494
AT1G30475	-0.825392
AT3G06290	-0.825301
AT3G02580	-0.825192
AT1G57720	-0.824489
AT3G20910	-0.823181
AT3G56730	-0.823041
AT4G29590	-0.822962
AT3G45590	-0.822781
AT3G24730	-0.822769
AT5G40600	-0.82276
AT3G45620	-0.822605
AT1G77800	-0.822229
AT2G35330	-0.822066
AT3G26380	-0.82205
AT2G04340	-0.822044
AT5G15540	-0.821993
AT4G19440	-0.821871
AT2G02500	-0.82138
AT2G28480	-0.821278
AT3G19040	-0.821158
AT1G71130	-0.821121
AT5G52040	-0.82109
AT5G38110	-0.820899
AT5G63990	-0.820548
AT4G12230	-0.820459
AT5G03285	-0.820297
AT5G16780	-0.820204
AT5G25757	-0.820078
AT1G66620	-0.819809
AT5G54760	-0.819384
AT5G06600	-0.819265
AT1G17130	-0.81908
AT1G71830	-0.818702
AT3G07220	-0.818411
AT5G44370	-0.818152
AT3G49080	-0.817664
AT4G00170	-0.817045
AT2G46240	-0.816876
AT2G35160	-0.816359
AT1G78760	-0.81626
AT2G47780	-0.815592
AT5G64940	-0.815545
AT3G53390	-0.81527
AT4G33670	-0.815251
AT2G27680	-0.815242
AT3G28670	-0.81511
AT1G71720	-0.814662
AT4G12570	-0.814084
AT3G11290	-0.81403
AT5G05210	-0.813732
AT1G48580	-0.813578
AT2G04650	-0.813425
AT2G33840	-0.813301
AT3G18720	-0.813098
AT4G30935	-0.812936
AT1G17510	-0.812855
AT2G28230	-0.81259
AT2G42030	-0.81233
AT5G38510	-0.81222
AT1G45170	-0.812206
AT1G04850	-0.812109
AT4G30750	-0.811868
AT1G03750	-0.811657
AT4G14430	-0.811537
AT1G19660	-0.811344
AT5G57080	-0.811318
AT4G17910	-0.811189
AT5G08510	-0.810826
AT5G56150	-0.810664
AT1G75050	-0.809758
AT5G65050	-0.809739
AT3G58630	-0.8095
AT1G47278	-0.809346
AT5G05550	-0.808847
AT5G39785	-0.808766
AT4G01900	-0.808205
AT2G03150	-0.807681
AT1G24450	-0.807522
AT3G44110	-0.806859
AT5G01390	-0.806765
AT3G60980	-0.806744
AT1G73820	-0.805407
AT1G73875	-0.805254
AT3G48050	-0.80489
AT2G02790	-0.804761
AT1G53645	-0.804677
AT2G26920	-0.804371
AT4G02725	-0.804195
AT5G08740	-0.80401
AT5G10930	-0.804002
AT5G17870	-0.803699
AT2G37340	-0.803668
AT1G77940	-0.803639
AT3G24860	-0.803639
AT5G10810	-0.803559
AT4G00660	-0.802864
AT2G03510	-0.802769
AT3G60400	-0.802737
AT1G53330	-0.802547
AT5G67610	-0.80232
AT3G60380	-0.802205
AT1G53280	-0.802204
AT4G21580	-0.802157
AT4G34870	-0.802101
AT1G68185	-0.802092
AT5G21105	-0.801955
AT3G21000	-0.801836
AT2G41530	-0.8015
AT1G80850	-0.801441
AT1G79930	-0.80117
AT3G15355	-0.800959
AT5G41580	-0.800807
AT1G28500	-0.80062
AT2G05765	-0.8001
AT5G48600	-0.799842
AT4G08510	-0.799727
AT5G22040	-0.799614
AT5G26610	-0.799546
AT3G49100	-0.798652
AT1G51450	-0.79822
AT1G14680	-0.798013
AT5G46460	-0.797818
AT1G76010	-0.797734
AT1G47200	-0.797656
AT5G03450	-0.797581
AT1G12230	-0.797484
AT1G71170	-0.797085
AT1G34770	-0.797014
AT3G17310	-0.796968
AT3G13280	-0.796618
AT1G30480	-0.796516
AT4G35530	-0.795592
AT3G46320	-0.795521
AT3G42170	-0.795474
AT4G19350	-0.795334
AT5G47480	-0.795282
AT2G31510	-0.794591
AT4G39260	-0.794304
AT5G15220	-0.794252
AT5G67100	-0.794143
AT1G62880	-0.794129
AT5G64090	-0.793959
AT5G03850	-0.793954
AT2G24590	-0.793879
AT5G53740	-0.793648
AT1G67970	-0.793174
AT3G04860	-0.79294
AT2G34520	-0.792771
AT5G07630	-0.792571
AT1G54210	-0.79241
AT2G30060	-0.792134
AT1G50110	-0.791909
AT3G05750	-0.791749
AT3G10650	-0.791145
AT2G35635	-0.790943
AT2G35200	-0.7909
AT1G30660	-0.790815
AT4G35685	-0.790748
AT4G32330	-0.790636
AT5G51940	-0.790425
AT2G43930	-0.790215
AT3G47490	-0.790189
AT4G38350	-0.790099
AT1G53760	-0.789708
AT5G11870	-0.789663
AT5G01160	-0.789547
AT5G23880	-0.789511
AT2G25840	-0.788773
AT5G02610	-0.788346
AT3G09400	-0.78825
AT1G02410	-0.788139
AT1G23860	-0.787948
AT5G10110	-0.787842
AT1G05750	-0.787707
AT5G13480	-0.787313
AT3G13440	-0.787187
AT3G59470	-0.787024
AT5G42150	-0.78698
AT1G44740	-0.786864
AT4G31880	-0.786691
AT1G76510	-0.786652
AT3G46980	-0.786096
AT5G20370	-0.785957
AT3G45930	-0.785719
AT2G21580	-0.785
AT4G34280	-0.78498
AT1G10520	-0.784973
AT2G36740	-0.784936
AT2G20330	-0.784932
AT2G22530	-0.784768
AT2G20300	-0.784572
AT4G18520	-0.784398
AT1G74240	-0.784233
AT1G69060	-0.784053
AT5G24205	-0.783993
AT3G56720	-0.783988
AT4G33510	-0.783769
AT1G08490	-0.783744
AT2G04540	-0.783674
AT4G27780	-0.783244
AT3G19508	-0.783037
AT1G28060	-0.78284
AT2G22450	-0.782518
AT1G05430	-0.782429
AT3G53970	-0.781945
AT3G55520	-0.781629
AT1G79000	-0.781592
AT3G12130	-0.781436
AT4G37090	-0.781089
AT1G77620	-0.780569
AT3G13882	-0.780242
AT1G58210	-0.779943
AT4G31130	-0.779731
AT5G21170	-0.779666
AT4G15900	-0.7794
AT4G24690	-0.779007
AT1G62290	-0.778958
AT4G17895	-0.778023
AT3G47670	-0.777824
AT1G54370	-0.777709
AT5G40240	-0.777655
AT1G77405	-0.77762
AT4G34350	-0.776863
AT1G16430	-0.776595
AT2G39990	-0.776361
AT3G53690	-0.776189
AT5G23470	-0.776122
AT5G53470	-0.775786
AT3G29390	-0.77573
AT3G22300	-0.77547
AT5G63690	-0.775198
AT5G60680	-0.77459
AT5G57230	-0.77445
AT5G09240	-0.773621
AT2G27720	-0.773354
AT1G05910	-0.773249
AT4G08330	-0.773144
AT3G63000	-0.773036
AT4G20400	-0.772995
AT2G18780	-0.772741
AT1G58160	-0.772388
AT5G10710	-0.772158
AT4G09980	-0.771859
AT1G62430	-0.771837
AT1G14770	-0.771678
AT4G00355	-0.771096
AT1G18335	-0.770547
AT2G02710	-0.769766
AT5G48720	-0.769388
AT5G51020	-0.769241
AT4G02120	-0.768986
AT4G31985	-0.768861
AT5G43640	-0.768639
AT1G51965	-0.768546
AT2G39320	-0.768471
AT4G40030	-0.768173
AT5G06290	-0.768168
AT5G23860	-0.768065
AT1G30130	-0.767898
AT1G61150	-0.767895
AT3G13330	-0.76763
AT5G49510	-0.767441
AT1G30880	-0.767372
AT2G40690	-0.767113
AT5G57950	-0.767028
AT1G67170	-0.767023
AT5G59710	-0.766861
AT3G48800	-0.766449
AT1G80670	-0.76632
AT1G69485	-0.766165
AT3G55460	-0.766092
AT1G70360	-0.765842
AT5G52640	-0.765711
AT1G76460	-0.765272
AT1G69630	-0.765135
AT4G16890	-0.765014
AT3G60770	-0.764973
AT1G08370	-0.764839
AT5G57020	-0.764763
AT2G17360	-0.764587
AT2G43950	-0.764405
AT1G03630	-0.764304
AT5G27640	-0.764085
AT2G35880	-0.763939
AT3G05120	-0.76365
AT1G59865	-0.763625
AT1G06060	-0.763576
AT4G09040	-0.763503
AT5G43745	-0.763465
AT2G47620	-0.763132
AT5G43670	-0.762916
AT4G27620	-0.762788
AT2G36170	-0.762658
AT3G54350	-0.762362
AT1G27880	-0.761795
AT2G30080	-0.761749
AT2G30110	-0.761397
AT1G58090	-0.761336
AT5G60340	-0.761149
AT2G43370	-0.760754
AT5G15450	-0.759823
AT3G52230	-0.75897
AT5G46430	-0.758829
AT2G20580	-0.75824
AT3G04840	-0.757958
AT5G10240	-0.757564
AT4G24370	-0.757247
AT5G40710	-0.7572
AT3G58877	-0.756871
AT5G01270	-0.756555
AT5G12470	-0.755954
AT5G05520	-0.755306
AT5G38690	-0.755255
AT5G56370	-0.754586
AT3G09555	-0.754303
AT1G33120	-0.753891
AT5G63520	-0.753606
AT1G59560	-0.75352
AT5G16900	-0.753321
AT4G20960	-0.753293
AT4G38370	-0.753234
AT1G06630	-0.752579
AT5G41520	-0.752451
AT2G27960	-0.752407
AT4G02425	-0.75238
AT4G24420	-0.752318
AT1G02020	-0.752052
AT3G16780	-0.751926
AT2G43810	-0.751918
AT5G04410	-0.751584
AT3G60245	-0.751383
AT1G29090	-0.751155
AT2G45300	-0.750914
AT5G20920	-0.750898
AT5G01430	-0.750686
AT1G71900	-0.750367
AT5G04280	-0.750133
AT2G36305	-0.750015
AT3G63130	-0.749448
AT5G06160	-0.749422
AT3G43230	-0.74939
AT1G70518	-0.749114
AT1G70200	-0.748966
AT1G75210	-0.748627
AT1G18800	-0.748591
AT3G49170	-0.748441
AT3G20010	-0.748409
AT4G18975	-0.748373
AT1G16800	-0.747713
AT5G61490	-0.74764
AT5G50810	-0.747362
AT1G63050	-0.747082
AT3G22480	-0.746938
AT4G25880	-0.746878
AT1G34160	-0.746547
AT4G39753	-0.746261
AT1G08520	-0.745922
AT1G11180	-0.74587
AT4G11420	-0.745596
AT5G11470	-0.745404
AT4G18590	-0.745381
AT5G41690	-0.745259
AT3G11040	-0.745205
AT5G02880	-0.744979
AT5G17710	-0.744865
AT5G51300	-0.744359
AT1G04590	-0.744117
AT3G02190	-0.743801
AT5G16200	-0.743733
AT1G29150	-0.743464
AT3G12340	-0.743458
AT4G33480	-0.742993
AT5G25580	-0.742957
AT4G01280	-0.742926
AT3G58360	-0.742707
AT2G17442	-0.742504
AT5G13950	-0.742388
AT3G57490	-0.74165
AT5G05810	-0.740936
AT3G51880	-0.740834
AT4G12560	-0.740824
AT1G48210	-0.740323
AT3G08545	-0.740318
AT3G45020	-0.739648
AT3G20650	-0.739505
AT5G65780	-0.738887
AT5G42460	-0.73869
AT3G45190	-0.738604
AT5G19485	-0.738586
AT1G22660	-0.737712
AT1G49510	-0.737549
AT5G03415	-0.737303
AT1G64510	-0.737257
AT5G06210	-0.737222
AT4G00520	-0.737217
AT1G54150	-0.737214
AT4G02733	-0.737054
AT1G05397	-0.736773
AT5G13970	-0.736744
AT1G44835	-0.736182
AT4G04340	-0.735956
AT1G75230	-0.735814
AT4G19410	-0.735805
AT2G29065	-0.735773
AT1G06380	-0.735757
AT1G64580	-0.735263
AT1G20795	-0.735222
AT5G48040	-0.735171
AT4G33680	-0.734839
AT3G45830	-0.734531
AT2G20400	-0.734442
AT3G53830	-0.734366
AT1G66340	-0.734291
AT5G04070	-0.734239
AT5G08695	-0.734228
AT3G44800	-0.733425
AT3G07200	-0.732888
AT2G32220	-0.732078
AT5G24670	-0.732005
AT4G00370	-0.731615
AT5G10070	-0.731279
AT3G48150	-0.73123
AT4G17390	-0.730971
AT5G39550	-0.730494
AT1G43860	-0.730153
AT2G28105	-0.729913
AT2G21790	-0.729784
AT5G40440	-0.729508
AT1G03910	-0.729314
AT2G39460	-0.729266
AT5G65010	-0.72883
AT2G40650	-0.728382
AT3G61140	-0.728265
AT3G60460	-0.728252
AT5G08770	-0.728104
AT3G28956	-0.727733
AT4G08310	-0.727087
AT4G38150	-0.727036
AT3G27000	-0.726813
AT1G06230	-0.72651
AT5G49650	-0.726105
AT1G19770	-0.725962
AT4G05210	-0.725306
AT2G22060	-0.724871
AT1G10840	-0.724091
AT5G60140	-0.72301
AT1G71990	-0.722974
AT4G37630	-0.722441
AT3G48835	-0.722071
AT2G18710	-0.721982
AT1G12650	-0.721659
AT3G27160	-0.72162
AT4G37460	-0.721536
AT5G08780	-0.721252
AT3G55910	-0.72092
AT5G66055	-0.720869
AT3G20330	-0.720651
AT1G67800	-0.720616
AT4G26840	-0.720556
AT1G04635	-0.720487
AT3G04640	-0.720224
AT5G01230	-0.72003
AT1G16590	-0.719928
AT5G42240	-0.719798
AT1G04050	-0.719547
AT5G02160	-0.719531
AT1G78660	-0.719313
AT2G19430	-0.718927
AT1G34570	-0.718513
AT3G02220	-0.717899
AT3G61440	-0.717764
AT4G10080	-0.717569
AT5G12360	-0.71754
AT4G15730	-0.71752
AT1G71100	-0.717301
AT4G28590	-0.717236
AT5G64080	-0.717016
AT3G04155	-0.716022
AT3G61830	-0.715903
AT2G26990	-0.714997
AT1G09190	-0.714743
AT3G48430	-0.714681
AT1G80070	-0.714307
AT5G03200	-0.714194
AT5G65850	-0.714098
AT1G65320	-0.713936
AT5G37480	-0.71273
AT1G10930	-0.712426
AT1G79380	-0.712269
AT2G24260	-0.712133
AT1G75800	-0.711525
AT5G57170	-0.711464
AT3G12480	-0.710758
AT5G48450	-0.710234
AT1G06590	-0.709452
AT3G49430	-0.709238
AT2G16770	-0.70907
AT2G40920	-0.708647
AT1G12440	-0.708602
AT5G63550	-0.708515
AT1G01370	-0.708433
AT4G20010	-0.708417
AT1G74390	-0.708103
AT2G36960	-0.708003
AT1G75400	-0.707936
AT2G02880	-0.707559
AT3G19720	-0.707383
AT3G04020	-0.707199
AT3G55890	-0.707195
AT2G20930	-0.70719
AT5G48960	-0.707028
AT3G60960	-0.706754
AT3G29310	-0.706291
AT4G00755	-0.706246
AT5G56030	-0.706074
AT5G56680	-0.705722
AT5G49030	-0.705502
AT4G39590	-0.70458
AT4G02510	-0.704448
AT5G22730	-0.703782
AT1G13410	-0.703489
AT1G16610	-0.703367
AT3G25520	-0.703303
AT5G05350	-0.703244
AT2G36160	-0.702926
AT1G63910	-0.702674
AT2G34310	-0.702584
AT1G55050	-0.701876
AT5G25800	-0.701626
AT1G49980	-0.700899
AT2G20190	-0.700427
AT2G03980	0.701161
AT4G12430	0.71341
AT1G24110	0.720629
AT2G03840	0.720977
AT4G22780	0.724824
AT2G16018	0.725123
AT5G23270	0.725782
AT1G50990	0.727502
AT5G20690	0.731721
AT5G20390	0.735015
AT3G50390	0.735381
AT4G18700	0.736195
AT4G33860	0.736316
AT4G09885	0.73678
AT1G79860	0.739227
AT1G72330	0.739765
AT5G15600	0.743958
AT4G34380	0.745641
AT1G03920	0.748295
AT1G24405	0.749434
AT3G58490	0.749749
AT4G25780	0.751093
AT1G68110	0.752128
AT2G06255	0.753711
AT1G47270	0.754024
AT1G18990	0.754398
AT5G03760	0.754698
AT5G28010	0.754943
AT1G67810	0.756547
AT1G32120	0.757944
AT2G21980	0.7588
AT5G25340	0.759071
AT5G45820	0.759414
AT3G01630	0.76169
AT3G11180	0.762053
AT4G00300	0.762711
AT1G04470	0.764317
AT3G23170	0.764881
AT2G41860	0.766192
AT1G09417	0.766286
AT3G02810	0.766392
AT1G67623	0.768413
AT1G06800	0.768763
AT4G39610	0.768777
AT4G32830	0.769011
AT4G24640	0.770741
AT1G67480	0.772841
AT3G25900	0.773894
AT3G44070	0.77521
AT1G08140	0.77621
AT5G58690	0.776563
AT3G55050	0.777202
AT3G61060	0.778047
AT2G24320	0.778659
AT3G18295	0.778813
AT2G33100	0.779025
AT3G26934	0.780123
AT4G02380	0.780125
AT4G27790	0.780703
AT4G26930	0.781557
AT4G04980	0.784461
AT1G79660	0.785065
AT3G05950	0.786271
AT5G47540	0.786937
AT5G67520	0.787283
AT3G01240	0.788246
AT1G61563	0.78955
AT4G30850	0.790042
AT1G30710	0.790128
AT4G27980	0.791276
AT4G05660	0.791741
AT5G43185	0.79263
AT3G16040	0.795898
AT3G30380	0.796259
AT2G40180	0.796351
AT5G39880	0.796539
AT4G02650	0.798253
AT1G70330	0.801786
AT1G51200	0.803511
AT5G28690	0.804191
AT5G64510	0.804522
AT1G17950	0.805271
AT3G52010	0.805418
AT2G44560	0.805481
AT1G02000	0.80578
AT3G03085	0.806019
AT5G12390	0.808369
AT1G73210	0.80846
AT3G09770	0.808479
AT3G01085	0.809877
AT1G64320	0.813819
AT1G51250	0.814285
AT2G16586	0.81522
AT3G56920	0.817166
AT5G19473	0.817311
AT2G46210	0.817819
AT1G08150	0.819289
AT4G20860	0.819334
AT3G05600	0.820544
AT2G38750	0.820612
AT4G29450	0.820913
AT2G47050	0.823489
AT5G26060	0.823846
AT4G39180	0.823913
AT3G05800	0.824408
AT1G17540	0.825206
AT1G48020	0.827535
AT1G25240	0.828053
AT5G64790	0.828641
AT1G19110	0.829543
AT2G05370	0.832604
AT4G38190	0.833176
AT5G25430	0.836289
AT5G07430	0.837668
AT1G12260	0.837685
AT2G46360	0.838635
AT2G33420	0.83936
AT5G61710	0.839805
AT3G04630	0.840526
AT1G76370	0.840935
AT3G04700	0.84246
AT1G04540	0.843603
AT5G01610	0.843639
AT3G19610	0.84369
AT3G59880	0.843797
AT3G01870	0.844955
AT2G27180	0.845107
AT5G19580	0.847631
AT2G31500	0.848782
AT5G65530	0.852629
AT3G61260	0.854957
AT1G13890	0.855167
AT2G01670	0.855384
AT1G05580	0.856144
AT5G54240	0.858048
AT2G16015	0.858543
AT2G21480	0.85917
AT3G03800	0.859392
AT4G20160	0.859947
AT4G18596	0.860315
AT3G48450	0.861753
AT3G13390	0.865164
AT2G05850	0.86556
AT3G54880	0.866488
AT5G58700	0.868884
AT3G20300	0.869346
AT1G20840	0.869653
AT5G56780	0.869824
AT3G52800	0.871051
AT2G31430	0.871114
AT5G09430	0.872517
AT1G80450	0.872581
AT3G55430	0.873627
AT2G11522	0.874089
AT1G64561	0.874895
AT1G01310	0.87607
AT3G43120	0.877219
AT5G09711	0.877687
AT5G15430	0.878056
AT2G39700	0.878413
AT2G23000	0.880431
AT1G23350	0.881722
AT5G01100	0.881782
AT1G74010	0.88248
AT3G56600	0.885303
AT3G20660	0.885594
AT2G20780	0.885859
AT3G20190	0.886436
AT5G39420	0.887652
AT2G26410	0.890414
AT3G56180	0.890535
AT5G05070	0.890888
AT1G03240	0.894406
AT1G51490	0.894639
AT5G57830	0.895212
AT5G57690	0.895471
AT1G65970	0.895656
AT1G60740	0.895947
AT1G58120	0.896654
AT3G44930	0.897041
AT3G06260	0.898409
AT2G04875	0.898549
AT1G61290	0.899287
AT1G73860	0.900075
AT3G19020	0.900965
AT5G07170	0.901152
AT2G15880	0.903769
AT2G06695	0.904233
AT1G69050	0.90499
AT2G29620	0.90618
AT5G12000	0.906307
AT1G11770	0.906808
AT1G49270	0.906971
AT1G03457	0.907974
AT1G28270	0.908012
AT1G54290	0.909197
AT5G26150	0.910129
AT2G40715	0.910817
AT5G55930	0.912293
AT5G50830	0.913857
AT4G36490	0.914048
AT1G24520	0.914837
AT4G33970	0.914976
AT2G22055	0.915071
AT1G78460	0.918842
AT3G21180	0.919332
AT1G05820	0.919417
AT1G21695	0.922167
AT2G40090	0.922725
AT2G36420	0.922819
AT1G17830	0.924337
AT1G64563	0.924423
AT3G03090	0.924833
AT5G53360	0.925465
AT2G06955	0.925569
AT2G19050	0.927019
AT4G10010	0.927308
AT3G07820	0.927717
AT5G54560	0.92862
AT2G35770	0.929954
AT3G17060	0.930581
AT4G37930	0.930686
AT3G18810	0.930872
AT3G54240	0.93206
AT5G61680	0.932828
AT3G28750	0.934834
AT2G40990	0.935136
AT5G12960	0.935923
AT5G12890	0.93637
AT1G74220	0.937324
AT2G20700	0.937797
AT4G01960	0.937831
AT2G02720	0.938198
AT2G21540	0.939103
AT3G22750	0.939189
AT5G58170	0.939205
AT1G27500	0.939741
AT1G61566	0.939777
AT2G22180	0.940322
AT5G16480	0.940783
AT4G03110	0.941449
AT3G44400	0.94259
AT1G80540	0.942692
AT1G49490	0.942918
AT2G21990	0.943735
AT1G55560	0.945728
AT2G17500	0.94688
AT5G12180	0.947468
AT4G30440	0.947522
AT5G01190	0.947787
AT1G11765	0.950345
AT3G59680	0.951381
AT5G45880	0.951391
AT1G66210	0.951443
AT5G10890	0.9519
AT3G01270	0.952068
AT3G36659	0.952875
AT3G62710	0.952955
AT3G13229	0.953431
AT3G44920	0.955386
AT2G28180	0.956309
AT3G43860	0.956894
AT4G12917	0.958912
AT2G35765	0.959184
AT3G25170	0.959778
AT2G23900	0.96028
AT2G46300	0.961657
AT5G60615	0.962763
AT5G42490	0.962824
AT5G54095	0.963714
AT3G29255	0.96494
AT4G19038	0.966092
AT4G25900	0.966731
AT1G70790	0.966864
AT3G04360	0.967073
AT4G35010	0.967592
AT3G29180	0.968408
AT1G10620	0.969006
AT5G26700	0.969816
AT5G45840	0.970167
AT2G30505	0.970445
AT3G02970	0.970944
AT1G01460	0.970973
AT4G04610	0.971621
AT1G29970	0.971796
AT3G52460	0.972249
AT1G74490	0.972708
AT1G52580	0.974068
AT4G27580	0.974174
AT5G15140	0.975098
AT5G16540	0.975433
AT2G26450	0.976572
AT5G28680	0.978082
AT3G20580	0.978254
AT5G26692	0.978778
AT3G05725	0.979682
AT3G59350	0.980279
AT4G39870	0.980958
AT4G22360	0.981252
AT3G19310	0.981773
AT3G05610	0.982501
AT4G24170	0.983624
AT2G39780	0.986536

## Sheet: GO terms
Table S10-2. GO enrichment information of the genes co-expression with ABAPT8
Description	Description	GeneRatio	BgRatio	pvalue	p.adjust	qvalue
GO:0008380	RNA splicing	46/1113	334/25762	3.8503e-12	6.43e-09	5.89703e-09
GO:0048638	regulation of developmental growth	44/1113	321/25762	1.33027e-11	1.11078e-08	1.01871e-08
GO:0000398	mRNA splicing via spliceosome	36/1113	246/25762	1.5164e-10	8.44129e-08	7.74162e-08
GO:0000375	RNA splicing via transesterification reactions	37/1113	273/25762	7.74427e-10	2.58659e-07	2.37219e-07
GO:0000377	RNA splicing via transesterification reactions with bulged adenosine as nucleophile	37/1113	273/25762	7.74427e-10	2.58659e-07	2.37219e-07
GO:0006397	mRNA processing	44/1113	379/25762	2.90896e-09	8.09662e-07	7.42551e-07
GO:0040008	regulation of growth	46/1113	411/25762	4.10641e-09	9.79673e-07	8.98471e-07
GO:0006974	cellular response to DNA damage stimulus	41/1113	390/25762	1.60662e-07	3.35381e-05	3.07582e-05
GO:0006281	DNA repair	36/1113	348/25762	1.31916e-06	0.000244778	0.000224489
GO:0009856	pollination	33/1113	339/25762	1.29917e-05	0.00197238	0.00180889
GO:0044706	multi-multicellular organism process	33/1113	339/25762	1.29917e-05	0.00197238	0.00180889
GO:0009648	photoperiodism	29/1113	290/25762	2.59351e-05	0.00355775	0.00326285
GO:0010228	vegetative to reproductive phase transition of meristem	41/1113	479/25762	2.7695e-05	0.00355775	0.00326285
GO:0051246	regulation of protein metabolic process	36/1113	411/25762	5.21572e-05	0.00622161	0.00570592
GO:0048868	pollen tube development	26/1113	262/25762	7.55223e-05	0.00808734	0.007417
GO:0006304	DNA modification	13/1113	86/25762	7.91587e-05	0.00808734	0.007417
GO:0050657	nucleic acid transport	10/1113	54/25762	9.20116e-05	0.00808734	0.007417
GO:0050658	RNA transport	10/1113	54/25762	9.20116e-05	0.00808734	0.007417
GO:0051236	establishment of RNA localization	10/1113	54/25762	9.20116e-05	0.00808734	0.007417
GO:0006338	chromatin remodeling	17/1113	139/25762	0.000107571	0.00898216	0.00823766
GO:0006325	chromatin organization	28/1113	300/25762	0.000118488	0.00942262	0.00864161
GO:0048868	Description			Name
AT1G31780	Encodes a component of the oligomeric Golgi (COG) complex. Found in pollen golgi apparatus. Loss of function results in defects in pollen tube growth resulting in lack of transmission through the pollen.			COG6
AT1G02140	Encodes a homologue of the exon junction complex (EJC) component MAGO that participates in intron-mediated enhancement of gene expression.			HAP1
AT5G62270	Ribosomal protein L20;(source:Araport11). Required for proper mitochondrial cristae formation. Expressed throughout plant. Mutants are defective in late stages of megagametogenesis. Pollen tube defective. Gametophytic lethality is probably due to mitochondrial disfunction.			GCD1
AT4G38350	Patched family protein;(source:Araport11)			ATNPC1-2
AT5G20690	PRK6 is pollen specific receptor kinase that functions as a receptor for the pollen attractant LURE1 in pollen tube guidance. It is localized to the tip the pollen tube and becomes asymmetrically distributed towards the source of the LURE1 signal prior to pollen tube growth reorientation.			LURE1
AT1G79860	Encodes a member of KPP-like gene family, homolog of KPP (kinase partner protein) gene in tomato. Also a member of the RopGEF (guanine nucleotide exchange factor) family, containing the novel PRONE domain (plant-specific Rop nucleotide exchanger), which is exclusively active towards members of the Rop subfamily. Coexpression of AtPRK2a with AtRopGEF12 resulted in isotropic pollen tube growth Grow…			ATROPGEF12
AT3G02810	Encodes a receptor-like cytoplasmic kinase localized in the membrane of pollen tube tip regions that controls micropylar pollen tube guidance in Arabidopsis.			LIP2
AT4G26930	Encodes a putative transcription factor (MYB97).			ATMYB97
AT4G02650	Phosphatidylinositol binding clathrin assembly protein 5A/B are recent paralogs with overlapping functions in recycling ANXUR proteins to the pollen tube membrane.			PICALM5B
AT2G47050	Encodes a pollen-expressed pectin methylesterase inhibitor that affects male fertility by regulating pollen viability and pollen tube growth.			PMEIL
AT1G48020	Pectin methylesterase inhibitor AtPMEI1. Inactivates AtPPME1 in vitro. Localized to pollen tube cell tip.			PMEI1
AT2G33420	hypothetical protein (DUF810);(source:Araport11)			CRD1
AT2G31500	member of Calcium Dependent Protein Kinase; relatively higher phosphorylation of Syntide-2.			CPK24
AT1G05580	member of Putative Na+/H+ antiporter family			ATCHX23
AT2G21480	BUSP2 plays a smaller role than BUSP1 in pollen tube growth. bups1/2 double mutants have reduced feritlity due to premature rupture of pollen tubes before they reach the ovule but single busp2 mutants are fertile. BUSP2 interacts with RALF4/19 peptide ligands and ANX1/2 receptors. BUPS/ANX signaling may regulate and promote pollen tube growth.			BUPS2
AT3G20190	Leucine-rich repeat protein kinase family protein;(source:Araport11)			PRK4
AT1G61290	member of SYP12 Gene Family, involved in the growth of the pollen tube tip (inferred from T-DNA mutants).			ATSYP124
AT3G19020	Pollen expressed protein required for pollen tube growth. Along with other members of the LRX family, interacts with RALF4 to control pollen tube growth and integrity. Loss of function results in premature pollen tube rupture and reduced fertility.			LRX8
AT1G28270	Member of a diversely expressed predicted peptide family showing sequence similarity to tobacco Rapid Alkalinization Factor (RALF), and is believed to play an essential role in the physiology of Arabidopsis. Consists of a single exon and is characterized by a conserved C-terminal motif and N-terminal signal peptide. RALF4 and RALF19 act redundantly in the pollen tube to regulate pollen tube growt…			ATRALF4
AT4G33970	Pollen expressed protein required for pollen tube growth.Along with other members of the LRX family, itnteracts with RALF4 to control pollen tube growth and integrity. Loss of function results in premature pollen tube rupture and reduced fertility.			LRX11
AT2G20700	LLG2/3 are involved in regulation of pollen tube growth by trafficking of ANX/BUPS to the apical PM of pollen tubes. In the PM they function as co-receptors with ANX/BUPS to regulate ROS production.			LLG2
AT1G49490	Pollen expressed protein required for pollen tube growth.Along with other members of the LRX family, itnteracts with RALF4 to control pollen tube growth and integrity. Loss of function results in premature pollen tube rupture and reduced fertility.			LRX9
AT5G12180	member of Calcium Dependent Protein Kinase; highly promiscuous with 105 candidate target proteins.			CPK17
AT5G45840	Encodes a leucine-rich-repeat RLK that is localized to the plasma membrane of pollen tubes and functions with MIK1/2 as the male receptor of the pollen tube chemo-attractant LURE1.MDIS1 forms a complex with MIK1/2 and binds LURE1.			MDIS1
AT5G28680	Receptor-like kinase required for maintenance of pollen tube growth. Display polar localization at the plasma membrane of the pollen tube tip.			ANX2
AT3G20580	COBRA-like protein 10 precursor;(source:Araport11)			COBL10
AT2G40990	DHHC-Cysteine-Rich Domain S-Acyltransferase			AtPAT02
AT5G50020	DHHC-Cysteine-Rich Domain S-Acyltransferase			AtPAT09
AT5G05070	DHHC-Cysteine-Rich Domain S-Acyltransferase			AtPAT03

## Sheet: Palm site predict
Table S10-3. S-acylation sites of high/medium-confidence protein co-expression with ABAPT8 predicted by CSS-PALM v4.0
GeneID	Description	Position	Peptide	Score	Cutoff	Cluster
AT1G31780	Encodes a component of the oligomeric Golgi (COG) complex. Found in pollen golgi apparatus. Loss of function results in defects in pollen tube growth resulting in lack of transmission through the pollen.	21	KLKKVLDCRTDSPDL	12.529	3.717	Cluster C
AT1G31780	Encodes a component of the oligomeric Golgi (COG) complex. Found in pollen golgi apparatus. Loss of function results in defects in pollen tube growth resulting in lack of transmission through the pollen.	89	EVNALADCCDKIAAA	2.75	2.412	Cluster B
AT1G31780	Encodes a component of the oligomeric Golgi (COG) complex. Found in pollen golgi apparatus. Loss of function results in defects in pollen tube growth resulting in lack of transmission through the pollen.	90	VNALADCCDKIAAAL	5.313	3.717	Cluster C
AT1G31780	Encodes a component of the oligomeric Golgi (COG) complex. Found in pollen golgi apparatus. Loss of function results in defects in pollen tube growth resulting in lack of transmission through the pollen.	530	IFLINCLCAIQQPLL	3.759	3.717	Cluster C
AT4G38350	Patched family protein;(source:Araport11)	38	NRHSKEYCAMYDICG	11.575	10.722	Cluster A
AT4G38350	Patched family protein;(source:Araport11)	84	PTISGNVCCTETQFD	3.637	2.412	Cluster B
AT4G38350	Patched family protein;(source:Araport11)	85	TISGNVCCTETQFDT	4.114	3.717	Cluster C
AT4G38350	Patched family protein;(source:Araport11)	243	LGCSCGDCPSSPACS	4.321	3.717	Cluster C
AT4G38350	Patched family protein;(source:Araport11)	289	VYVLLVSCFFGWAGL	5.23	3.717	Cluster C
AT4G38350	Patched family protein;(source:Araport11)	692	AVGVDNMCILVHAVK	4.406	3.717	Cluster C
AT4G38350	Patched family protein;(source:Araport11)	744	AFVPMPACRIFSMFA	4.11	3.717	Cluster C
AT4G38350	Patched family protein;(source:Araport11)	774	VALIVFDCKRSADNR	4.437	3.717	Cluster C
AT4G38350	Patched family protein;(source:Araport11)	784	SADNRIDCFPCIKVP	11.833	10.722	Cluster A
AT4G38350	Patched family protein;(source:Araport11)	947	LSPEAFGCCRKFTNG	2.844	2.412	Cluster B
AT4G38350	Patched family protein;(source:Araport11)	948	SPEAFGCCRKFTNGS	4.594	3.717	Cluster C
AT3G02810	Encodes a receptor-like cytoplasmic kinase localized in the membrane of pollen tube tip regions that controls micropylar pollen tube guidance in Arabidopsis.	3	*****MHCFPCFSSP	41.9	3.717	Cluster C
AT3G02810	Encodes a receptor-like cytoplasmic kinase localized in the membrane of pollen tube tip regions that controls micropylar pollen tube guidance in Arabidopsis.	6	**MHCFPCFSSPKNK	42.384	3.717	Cluster C
AT2G47050	Encodes a pollen-expressed pectin methylesterase inhibitor that affects male fertility by regulating pollen viability and pollen tube growth.	13	KLAFLILCIALTATA	28.315	3.717	Cluster C
AT2G47050	Encodes a pollen-expressed pectin methylesterase inhibitor that affects male fertility by regulating pollen viability and pollen tube growth.	137	MAENYFTCKKKMTSI	3.872	3.717	Cluster C
AT2G33420	hypothetical protein (DUF810);(source:Araport11)	24	MGGSVVLCPNTDLLW	7.97	3.717	Cluster C
AT2G31500	member of Calcium Dependent Protein Kinase; relatively higher phosphorylation of Syntide-2.	4	****MGSCVSSPLKG	20.374	10.722	Cluster A
AT2G31500	member of Calcium Dependent Protein Kinase; relatively higher phosphorylation of Syntide-2.	261	VILYILLCGVPPFWA	3.752	3.717	Cluster C
AT1G05580	member of Putative Na+/H+ antiporter family	214	DMGRTAMCAAIVTDL	11.107	10.722	Cluster A
AT2G21480	BUSP2 plays a smaller role than BUSP1 in pollen tube growth. bups1/2 double mutants have reduced feritlity due to premature rupture of pollen tubes before they reach the ovule but single busp2 mutants are fertile. BUSP2 interacts with RALF4/19 peptide ligands and ANX1/2 receptors. BUPS/ANX signaling may regulate and promote pollen tube growth.	12	KKPNIPMCLVLDSSS	35.241	3.717	Cluster C
AT2G21480	BUSP2 plays a smaller role than BUSP1 in pollen tube growth. bups1/2 double mutants have reduced feritlity due to premature rupture of pollen tubes before they reach the ovule but single busp2 mutants are fertile. BUSP2 interacts with RALF4/19 peptide ligands and ANX1/2 receptors. BUPS/ANX signaling may regulate and promote pollen tube growth.	720	VVLLEALCARPAINP	4.065	3.717	Cluster C
AT3G20190	Leucine-rich repeat protein kinase family protein;(source:Araport11)	625	LLKIGLSCCEEDEER	10.932	2.412	Cluster B
AT3G20190	Leucine-rich repeat protein kinase family protein;(source:Araport11)	626	LKIGLSCCEEDEERR	4.214	3.717	Cluster C
AT1G61290	member of SYP12 Gene Family, involved in the growth of the pollen tube tip (inferred from T-DNA mutants).	64	LQDSNEECKTVHNAK	4.054	3.717	Cluster C
AT3G19020	Pollen expressed protein required for pollen tube growth. Along with other members of the LRX family, interacts with RALF4 to control pollen tube growth and integrity. Loss of function results in premature pollen tube rupture and reduced fertility.	12	TMEKPFGCFLLLFCF	12.576	10.722	Cluster A
AT3G19020	Pollen expressed protein required for pollen tube growth. Along with other members of the LRX family, interacts with RALF4 to control pollen tube growth and integrity. Loss of function results in premature pollen tube rupture and reduced fertility.	18	GCFLLLFCFTISIFF	3.024	2.412	Cluster B
AT1G28270	Member of a diversely expressed predicted peptide family showing sequence similarity to tobacco Rapid Alkalinization Factor (RALF), and is believed to play an essential role in the physiology of Arabidopsis. Consists of a single exon and is characterized by a conserved C-terminal motif and N-terminal signal peptide. RALF4 and RALF19 act redundantly in the pollen tube to regulate pollen tube growt…	31	TYPLTKSCINGQGCI	10.979	10.722	Cluster A
AT4G33970	Pollen expressed protein required for pollen tube growth.Along with other members of the LRX family, itnteracts with RALF4 to control pollen tube growth and integrity. Loss of function results in premature pollen tube rupture and reduced fertility.	26	AKPPSFGCCFFLLFF	15.283	2.412	Cluster B
AT4G33970	Pollen expressed protein required for pollen tube growth.Along with other members of the LRX family, itnteracts with RALF4 to control pollen tube growth and integrity. Loss of function results in premature pollen tube rupture and reduced fertility.	27	KPPSFGCCFFLLFFS	6.946	3.717	Cluster C
AT2G20700	LLG2/3 are involved in regulation of pollen tube growth by trafficking of ANX/BUPS to the apical PM of pollen tubes. In the PM they function as co-receptors with ANX/BUPS to regulate ROS production.	7	*MEISPYCLLSLLPI	15.266	10.722	Cluster A
AT2G20700	LLG2/3 are involved in regulation of pollen tube growth by trafficking of ANX/BUPS to the apical PM of pollen tubes. In the PM they function as co-receptors with ANX/BUPS to regulate ROS production.	60	YTIITSRCKGPNYPA	3.9	3.717	Cluster C
AT2G20700	LLG2/3 are involved in regulation of pollen tube growth by trafficking of ANX/BUPS to the apical PM of pollen tubes. In the PM they function as co-receptors with ANX/BUPS to regulate ROS production.	70	PNYPANVCCSAFKDF	9.555	2.412	Cluster B
AT1G49490	Pollen expressed protein required for pollen tube growth.Along with other members of the LRX family, itnteracts with RALF4 to control pollen tube growth and integrity. Loss of function results in premature pollen tube rupture and reduced fertility.	7	*MERPFGCFFILLLI	12.724	10.722	Cluster A
AT5G12180	member of Calcium Dependent Protein Kinase; highly promiscuous with 105 candidate target proteins.	4	****MGNCCSHGRDS	15.017	2.412	Cluster B
AT5G12180	member of Calcium Dependent Protein Kinase; highly promiscuous with 105 candidate target proteins.	5	***MGNCCSHGRDSA	43.315	3.717	Cluster C
AT5G45840	Encodes a leucine-rich-repeat RLK that is localized to the plasma membrane of pollen tubes and functions with MIK1/2 as the male receptor of the pollen tube chemo-attractant LURE1.MDIS1 forms a complex with MIK1/2 and binds LURE1.	3	*****MGCRWNPIGF	19.943	10.722	Cluster A
AT5G28680	Receptor-like kinase required for maintenance of pollen tube growth. Display polar localization at the plasma membrane of the pollen tube tip.	13	RILFSFLCFFYVLLV	27.654	3.717	Cluster C
AT5G28680	Receptor-like kinase required for maintenance of pollen tube growth. Display polar localization at the plasma membrane of the pollen tube tip.	717	VVLFEVLCARPALNP	5.033	3.717	Cluster C
AT5G28680	Receptor-like kinase required for maintenance of pollen tube growth. Display polar localization at the plasma membrane of the pollen tube tip.	740	LGDWAMNCKRKGTLE	3.74	3.717	Cluster C
AT3G20580	COBRA-like protein 10 precursor;(source:Araport11)	206	KGGSMHVCCKRNPKI	15.452	2.412	Cluster B
AT3G20580	COBRA-like protein 10 precursor;(source:Araport11)	336	MTGKLPFCCKNGTLL	6.612	2.412	Cluster B
AT3G20580	COBRA-like protein 10 precursor;(source:Araport11)	337	TGKLPFCCKNGTLLP	6.981	3.717	Cluster C
AT3G20580	COBRA-like protein 10 precursor;(source:Araport11)	433	PKAQASRCCVSFSAF	4.622	2.412	Cluster B
