# Supplementary material for: Phylogenomic Insights into High Conservation and Lineage-Specific Expansion of the ABAPT Gene Family in Plants
Source: Int J Mol Sci. 2026 Apr 21;27(8):3691. doi: 10.3390/ijms27083691 (PMC13116537; doi:10.3390/ijms27083691)
Supplement: Supplementary file 1 [file ijms-27-03691-s001.zip › Supplementary Tables/Table S12.xlsx]

## Sheet: WGCNA 
Table S12. Source data for Figure 8.
Source	Target	Name	Weight	Describtion
ABAPT8	AT1G31780	COG6	0.111019	Encodes a component of the oligomeric Golgi (COG) complex. Found in pollen golgi apparatus. Loss of function results in defects in pollen tube growth resulting in lack of transmission through the pollen.
ABAPT8	AT1G02140	HAP1	0.251993	Encodes a homologue of the exon junction complex (EJC) component MAGO that participates in intron-mediated enhancement of gene expression.
ABAPT8	AT5G62270	GCD1	0.28228	Ribosomal protein L20;(source:Araport11). Required for proper mitochondrial cristae formation. Expressed throughout plant. Mutants are defective in late stages of megagametogenesis. Pollen tube defective. Gametophytic lethality is probably due to mitochondrial disfunction.
ABAPT8	AT4G38350	ATNPC1-2	0.112604	Patched family protein;(source:Araport11)
ABAPT8	AT5G20690	LURE1	0.130905	PRK6 is pollen specific receptor kinase that functions as a receptor for the pollen attractant LURE1 in pollen tube guidance. It is localized to the tip the pollen tube and becomes asymmetrically distributed towards the source of the LURE1 signal prior to pollen tube growth reorientation.
ABAPT8	AT1G79860	ATROPGEF12	0.135211	Encodes a member of KPP-like gene family, homolog of KPP (kinase partner protein) gene in tomato. Also a member of the RopGEF (guanine nucleotide exchange factor) family, containing the novel PRONE domain (plant-specific Rop nucleotide exchanger), which is exclusively active towards members of the Rop subfamily. Coexpression of AtPRK2a with AtRopGEF12 resulted in isotropic pollen tube growth Grow…
ABAPT8	AT3G02810	LIP2	0.152921	Encodes a receptor-like cytoplasmic kinase localized in the membrane of pollen tube tip regions that controls micropylar pollen tube guidance in Arabidopsis.
ABAPT8	AT4G26930	ATMYB97	0.211908	Encodes a putative transcription factor (MYB97).
ABAPT8	AT4G02650	PICALM5B	0.214438	Phosphatidylinositol binding clathrin assembly protein 5A/B are recent paralogs with overlapping functions in recycling ANXUR proteins to the pollen tube membrane.
ABAPT8	AT2G47050	PMEIL	0.147224	Encodes a pollen-expressed pectin methylesterase inhibitor that affects male fertility by regulating pollen viability and pollen tube growth.
ABAPT8	AT1G48020	PMEI1	0.262337	Pectin methylesterase inhibitor AtPMEI1. Inactivates AtPPME1 in vitro. Localized to pollen tube cell tip.
ABAPT8	AT2G33420	CRD1	0.27819	hypothetical protein (DUF810);(source:Araport11)
ABAPT8	AT2G31500	CPK24	0.28521	member of Calcium Dependent Protein Kinase; relatively higher phosphorylation of Syntide-2.
ABAPT8	AT1G05580	ATCHX23	0.329335	member of Putative Na+/H+ antiporter family
ABAPT8	AT2G21480	BUPS2	0.254067	BUSP2 plays a smaller role than BUSP1 in pollen tube growth. bups1/2 double mutants have reduced feritlity due to premature rupture of pollen tubes before they reach the ovule but single busp2 mutants are fertile. BUSP2 interacts with RALF4/19 peptide ligands and ANX1/2 receptors. BUPS/ANX signaling may regulate and promote pollen tube growth.
ABAPT8	AT3G20190	PRK4	0.273276	Leucine-rich repeat protein kinase family protein;(source:Araport11)
ABAPT8	AT1G61290	ATSYP124	0.291115	member of SYP12 Gene Family, involved in the growth of the pollen tube tip (inferred from T-DNA mutants).
ABAPT8	AT3G19020	LRX8	0.267183	Pollen expressed protein required for pollen tube growth. Along with other members of the LRX family, interacts with RALF4 to control pollen tube growth and integrity. Loss of function results in premature pollen tube rupture and reduced fertility.
ABAPT8	AT1G28270	ATRALF4	0.12948	Member of a diversely expressed predicted peptide family showing sequence similarity to tobacco Rapid Alkalinization Factor (RALF), and is believed to play an essential role in the physiology of Arabidopsis. Consists of a single exon and is characterized by a conserved C-terminal motif and N-terminal signal peptide. RALF4 and RALF19 act redundantly in the pollen tube to regulate pollen tube growt…
ABAPT8	AT4G33970	LRX11	0.110247	Pollen expressed protein required for pollen tube growth.Along with other members of the LRX family, itnteracts with RALF4 to control pollen tube growth and integrity. Loss of function results in premature pollen tube rupture and reduced fertility.
ABAPT8	AT2G20700	LLG2	0.320199	LLG2/3 are involved in regulation of pollen tube growth by trafficking of ANX/BUPS to the apical PM of pollen tubes. In the PM they function as co-receptors with ANX/BUPS to regulate ROS production.
ABAPT8	AT1G49490	LRX9	0.348442	Pollen expressed protein required for pollen tube growth.Along with other members of the LRX family, itnteracts with RALF4 to control pollen tube growth and integrity. Loss of function results in premature pollen tube rupture and reduced fertility.
ABAPT8	AT5G12180	CPK17	0.362465	member of Calcium Dependent Protein Kinase; highly promiscuous with 105 candidate target proteins.
ABAPT8	AT5G45840	MDIS1	0.223441	Encodes a leucine-rich-repeat RLK that is localized to the plasma membrane of pollen tubes and functions with MIK1/2 as the male receptor of the pollen tube chemo-attractant LURE1.MDIS1 forms a complex with MIK1/2 and binds LURE1.
ABAPT8	AT5G28680	ANX2	0.338889	Receptor-like kinase required for maintenance of pollen tube growth. Display polar localization at the plasma membrane of the pollen tube tip.
ABAPT8	AT3G20580	COBL10	0.349692	COBRA-like protein 10 precursor;(source:Araport11)
ABAPT8	AT3G56920	AtPAT01	0.135467	DHHC-Cysteine-Rich Domain S-Acyltransferase
ABAPT8	AT2G40990	AtPAT02	0.350667	DHHC-Cysteine-Rich Domain S-Acyltransferase
ABAPT8	AT5G50020	AtPAT09	0.146066	DHHC-Cysteine-Rich Domain S-Acyltransferase
ABAPT8	AT5G05070	AtPAT03	0.294594	DHHC-Cysteine-Rich Domain S-Acyltransferase
ABAPT9	AT1G31780	COG6	0.108423	Encodes a component of the oligomeric Golgi (COG) complex. Found in pollen golgi apparatus. Loss of function results in defects in pollen tube growth resulting in lack of transmission through the pollen.
ABAPT9	AT5G20690	LURE1	0.144315	PRK6 is pollen specific receptor kinase that functions as a receptor for the pollen attractant LURE1 in pollen tube guidance. It is localized to the tip the pollen tube and becomes asymmetrically distributed towards the source of the LURE1 signal prior to pollen tube growth reorientation.
ABAPT9	AT4G26930	ATMYB97	0.210394	Encodes a putative transcription factor (MYB97).
ABAPT9	AT2G47050	PMEIL	0.10801	Encodes a pollen-expressed pectin methylesterase inhibitor that affects male fertility by regulating pollen viability and pollen tube growth.
ABAPT9	AT1G48020	PMEI1	0.234686	Pectin methylesterase inhibitor AtPMEI1. Inactivates AtPPME1 in vitro. Localized to pollen tube cell tip.
ABAPT9	AT5G28680	ANX2	0.27223	Receptor-like kinase required for maintenance of pollen tube growth. Display polar localization at the plasma membrane of the pollen tube tip.
ABAPT9	AT3G20580	COBL10	0.279481	COBRA-like protein 10 precursor;(source:Araport11)
ABAPT9	AT5G50020	AtPAT09	0.109785	DHHC-Cysteine-Rich Domain S-Acyltransferase
AtPAT01	AT1G02140	HAP1	0.14875	Encodes a homologue of the exon junction complex (EJC) component MAGO that participates in intron-mediated enhancement of gene expression.
AtPAT01	AT1G79860	ATROPGEF12	0.146934	Encodes a member of KPP-like gene family, homolog of KPP (kinase partner protein) gene in tomato. Also a member of the RopGEF (guanine nucleotide exchange factor) family, containing the novel PRONE domain (plant-specific Rop nucleotide exchanger), which is exclusively active towards members of the Rop subfamily. Coexpression of AtPRK2a with AtRopGEF12 resulted in isotropic pollen tube growth Grow…
AtPAT01	AT3G02810	LIP2	0.172633	Encodes a receptor-like cytoplasmic kinase localized in the membrane of pollen tube tip regions that controls micropylar pollen tube guidance in Arabidopsis.
AtPAT01	AT1G48020	PMEI1	0.140878	Pectin methylesterase inhibitor AtPMEI1. Inactivates AtPPME1 in vitro. Localized to pollen tube cell tip.
AtPAT01	AT2G33420	CRD1	0.19603	hypothetical protein (DUF810);(source:Araport11)
AtPAT01	AT2G31500	CPK24	0.206647	member of Calcium Dependent Protein Kinase; relatively higher phosphorylation of Syntide-2.
AtPAT01	AT1G05580	ATCHX23	0.178861	member of Putative Na+/H+ antiporter family
AtPAT01	AT2G21480	BUPS2	0.144366	BUSP2 plays a smaller role than BUSP1 in pollen tube growth. bups1/2 double mutants have reduced feritlity due to premature rupture of pollen tubes before they reach the ovule but single busp2 mutants are fertile. BUSP2 interacts with RALF4/19 peptide ligands and ANX1/2 receptors. BUPS/ANX signaling may regulate and promote pollen tube growth.
AtPAT01	AT1G61290	ATSYP124	0.140906	member of SYP12 Gene Family, involved in the growth of the pollen tube tip (inferred from T-DNA mutants).
AtPAT01	AT3G19020	LRX8	0.200669	Pollen expressed protein required for pollen tube growth. Along with other members of the LRX family, interacts with RALF4 to control pollen tube growth and integrity. Loss of function results in premature pollen tube rupture and reduced fertility.
AtPAT01	AT2G20700	LLG2	0.167318	LLG2/3 are involved in regulation of pollen tube growth by trafficking of ANX/BUPS to the apical PM of pollen tubes. In the PM they function as co-receptors with ANX/BUPS to regulate ROS production.
AtPAT01	AT1G49490	LRX9	0.178091	Pollen expressed protein required for pollen tube growth.Along with other members of the LRX family, itnteracts with RALF4 to control pollen tube growth and integrity. Loss of function results in premature pollen tube rupture and reduced fertility.
AtPAT01	AT2G40990	AtPAT02	0.173252	DHHC-Cysteine-Rich Domain S-Acyltransferase
AtPAT01	AT3G20580	COBL10	0.167573	COBRA-like protein 10 precursor;(source:Araport11)
AtPAT02	AT1G31780	COG6	0.126391	Encodes a component of the oligomeric Golgi (COG) complex. Found in pollen golgi apparatus. Loss of function results in defects in pollen tube growth resulting in lack of transmission through the pollen.
AtPAT02	AT1G02140	HAP1	0.337446	Encodes a homologue of the exon junction complex (EJC) component MAGO that participates in intron-mediated enhancement of gene expression.
AtPAT02	AT5G62270	GCD1	0.28635	Ribosomal protein L20;(source:Araport11). Required for proper mitochondrial cristae formation. Expressed throughout plant. Mutants are defective in late stages of megagametogenesis. Pollen tube defective. Gametophytic lethality is probably due to mitochondrial disfunction.
AtPAT02	AT4G38350	ATNPC1-2	0.146358	Patched family protein;(source:Araport11)
AtPAT02	AT5G20690	LURE1	0.173107	PRK6 is pollen specific receptor kinase that functions as a receptor for the pollen attractant LURE1 in pollen tube guidance. It is localized to the tip the pollen tube and becomes asymmetrically distributed towards the source of the LURE1 signal prior to pollen tube growth reorientation.
AtPAT02	AT1G79860	ATROPGEF12	0.230988	Encodes a member of KPP-like gene family, homolog of KPP (kinase partner protein) gene in tomato. Also a member of the RopGEF (guanine nucleotide exchange factor) family, containing the novel PRONE domain (plant-specific Rop nucleotide exchanger), which is exclusively active towards members of the Rop subfamily. Coexpression of AtPRK2a with AtRopGEF12 resulted in isotropic pollen tube growth Grow…
AtPAT02	AT3G02810	LIP2	0.254437	Encodes a receptor-like cytoplasmic kinase localized in the membrane of pollen tube tip regions that controls micropylar pollen tube guidance in Arabidopsis.
AtPAT02	AT4G26930	ATMYB97	0.230349	Encodes a putative transcription factor (MYB97).
AtPAT02	AT4G02650	PICALM5B	0.261206	Phosphatidylinositol binding clathrin assembly protein 5A/B are recent paralogs with overlapping functions in recycling ANXUR proteins to the pollen tube membrane.
AtPAT02	AT2G47050	PMEIL	0.188484	Encodes a pollen-expressed pectin methylesterase inhibitor that affects male fertility by regulating pollen viability and pollen tube growth.
AtPAT02	AT1G48020	PMEI1	0.306573	Pectin methylesterase inhibitor AtPMEI1. Inactivates AtPPME1 in vitro. Localized to pollen tube cell tip.
AtPAT02	AT2G33420	CRD1	0.278848	hypothetical protein (DUF810);(source:Araport11)
AtPAT02	AT2G31500	CPK24	0.294495	member of Calcium Dependent Protein Kinase; relatively higher phosphorylation of Syntide-2.
AtPAT02	AT1G05580	ATCHX23	0.303872	member of Putative Na+/H+ antiporter family
AtPAT02	AT2G21480	BUPS2	0.348575	BUSP2 plays a smaller role than BUSP1 in pollen tube growth. bups1/2 double mutants have reduced feritlity due to premature rupture of pollen tubes before they reach the ovule but single busp2 mutants are fertile. BUSP2 interacts with RALF4/19 peptide ligands and ANX1/2 receptors. BUPS/ANX signaling may regulate and promote pollen tube growth.
AtPAT02	AT3G20190	PRK4	0.327213	Leucine-rich repeat protein kinase family protein;(source:Araport11)
AtPAT02	AT1G61290	ATSYP124	0.348468	member of SYP12 Gene Family, involved in the growth of the pollen tube tip (inferred from T-DNA mutants).
AtPAT02	AT3G19020	LRX8	0.283654	Pollen expressed protein required for pollen tube growth. Along with other members of the LRX family, interacts with RALF4 to control pollen tube growth and integrity. Loss of function results in premature pollen tube rupture and reduced fertility.
AtPAT02	AT1G28270	ATRALF4	0.175266	Member of a diversely expressed predicted peptide family showing sequence similarity to tobacco Rapid Alkalinization Factor (RALF), and is believed to play an essential role in the physiology of Arabidopsis. Consists of a single exon and is characterized by a conserved C-terminal motif and N-terminal signal peptide. RALF4 and RALF19 act redundantly in the pollen tube to regulate pollen tube growt…
AtPAT02	AT4G33970	LRX11	0.141087	Pollen expressed protein required for pollen tube growth.Along with other members of the LRX family, itnteracts with RALF4 to control pollen tube growth and integrity. Loss of function results in premature pollen tube rupture and reduced fertility.
AtPAT02	AT2G20700	LLG2	0.3135	LLG2/3 are involved in regulation of pollen tube growth by trafficking of ANX/BUPS to the apical PM of pollen tubes. In the PM they function as co-receptors with ANX/BUPS to regulate ROS production.
AtPAT02	AT1G49490	LRX9	0.316429	Pollen expressed protein required for pollen tube growth.Along with other members of the LRX family, itnteracts with RALF4 to control pollen tube growth and integrity. Loss of function results in premature pollen tube rupture and reduced fertility.
AtPAT02	AT5G12180	CPK17	0.331117	member of Calcium Dependent Protein Kinase; highly promiscuous with 105 candidate target proteins.
AtPAT02	AT5G45840	MDIS1	0.240047	Encodes a leucine-rich-repeat RLK that is localized to the plasma membrane of pollen tubes and functions with MIK1/2 as the male receptor of the pollen tube chemo-attractant LURE1.MDIS1 forms a complex with MIK1/2 and binds LURE1.
AtPAT02	AT5G28680	ANX2	0.319795	Receptor-like kinase required for maintenance of pollen tube growth. Display polar localization at the plasma membrane of the pollen tube tip.
AtPAT02	AT3G20580	COBL10	0.320048	COBRA-like protein 10 precursor;(source:Araport11)
AtPAT02	AT3G56920	AtPAT01	0.173252	DHHC-Cysteine-Rich Domain S-Acyltransferase
AtPAT02	AT5G50020	AtPAT09	0.134043	DHHC-Cysteine-Rich Domain S-Acyltransferase
AtPAT02	AT5G05070	AtPAT03	0.341959	DHHC-Cysteine-Rich Domain S-Acyltransferase
AtPAT03	AT1G02140	HAP1	0.309962	Encodes a homologue of the exon junction complex (EJC) component MAGO that participates in intron-mediated enhancement of gene expression.
AtPAT03	AT5G62270	GCD1	0.293283	Ribosomal protein L20;(source:Araport11). Required for proper mitochondrial cristae formation. Expressed throughout plant. Mutants are defective in late stages of megagametogenesis. Pollen tube defective. Gametophytic lethality is probably due to mitochondrial disfunction.
AtPAT03	AT4G38350	ATNPC1-2	0.119287	Patched family protein;(source:Araport11)
AtPAT03	AT5G20690	LURE1	0.119846	PRK6 is pollen specific receptor kinase that functions as a receptor for the pollen attractant LURE1 in pollen tube guidance. It is localized to the tip the pollen tube and becomes asymmetrically distributed towards the source of the LURE1 signal prior to pollen tube growth reorientation.
AtPAT03	AT1G79860	ATROPGEF12	0.245999	Encodes a member of KPP-like gene family, homolog of KPP (kinase partner protein) gene in tomato. Also a member of the RopGEF (guanine nucleotide exchange factor) family, containing the novel PRONE domain (plant-specific Rop nucleotide exchanger), which is exclusively active towards members of the Rop subfamily. Coexpression of AtPRK2a with AtRopGEF12 resulted in isotropic pollen tube growth Grow…
AtPAT03	AT3G02810	LIP2	0.253544	Encodes a receptor-like cytoplasmic kinase localized in the membrane of pollen tube tip regions that controls micropylar pollen tube guidance in Arabidopsis.
AtPAT03	AT4G26930	ATMYB97	0.160888	Encodes a putative transcription factor (MYB97).
AtPAT03	AT4G02650	PICALM5B	0.237947	Phosphatidylinositol binding clathrin assembly protein 5A/B are recent paralogs with overlapping functions in recycling ANXUR proteins to the pollen tube membrane.
AtPAT03	AT2G47050	PMEIL	0.15635	Encodes a pollen-expressed pectin methylesterase inhibitor that affects male fertility by regulating pollen viability and pollen tube growth.
AtPAT03	AT1G48020	PMEI1	0.233323	Pectin methylesterase inhibitor AtPMEI1. Inactivates AtPPME1 in vitro. Localized to pollen tube cell tip.
AtPAT03	AT2G33420	CRD1	0.291493	hypothetical protein (DUF810);(source:Araport11)
AtPAT03	AT2G31500	CPK24	0.301192	member of Calcium Dependent Protein Kinase; relatively higher phosphorylation of Syntide-2.
AtPAT03	AT1G05580	ATCHX23	0.311842	member of Putative Na+/H+ antiporter family
AtPAT03	AT2G21480	BUPS2	0.330558	BUSP2 plays a smaller role than BUSP1 in pollen tube growth. bups1/2 double mutants have reduced feritlity due to premature rupture of pollen tubes before they reach the ovule but single busp2 mutants are fertile. BUSP2 interacts with RALF4/19 peptide ligands and ANX1/2 receptors. BUPS/ANX signaling may regulate and promote pollen tube growth.
AtPAT03	AT3G20190	PRK4	0.306693	Leucine-rich repeat protein kinase family protein;(source:Araport11)
AtPAT03	AT1G61290	ATSYP124	0.318379	member of SYP12 Gene Family, involved in the growth of the pollen tube tip (inferred from T-DNA mutants).
AtPAT03	AT3G19020	LRX8	0.263805	Pollen expressed protein required for pollen tube growth. Along with other members of the LRX family, interacts with RALF4 to control pollen tube growth and integrity. Loss of function results in premature pollen tube rupture and reduced fertility.
AtPAT03	AT1G28270	ATRALF4	0.175492	Member of a diversely expressed predicted peptide family showing sequence similarity to tobacco Rapid Alkalinization Factor (RALF), and is believed to play an essential role in the physiology of Arabidopsis. Consists of a single exon and is characterized by a conserved C-terminal motif and N-terminal signal peptide. RALF4 and RALF19 act redundantly in the pollen tube to regulate pollen tube growt…
AtPAT03	AT4G33970	LRX11	0.100094	Pollen expressed protein required for pollen tube growth.Along with other members of the LRX family, itnteracts with RALF4 to control pollen tube growth and integrity. Loss of function results in premature pollen tube rupture and reduced fertility.
AtPAT03	AT2G20700	LLG2	0.320656	LLG2/3 are involved in regulation of pollen tube growth by trafficking of ANX/BUPS to the apical PM of pollen tubes. In the PM they function as co-receptors with ANX/BUPS to regulate ROS production.
AtPAT03	AT1G49490	LRX9	0.322058	Pollen expressed protein required for pollen tube growth.Along with other members of the LRX family, itnteracts with RALF4 to control pollen tube growth and integrity. Loss of function results in premature pollen tube rupture and reduced fertility.
AtPAT03	AT5G12180	CPK17	0.336099	member of Calcium Dependent Protein Kinase; highly promiscuous with 105 candidate target proteins.
AtPAT03	AT5G45840	MDIS1	0.200679	Encodes a leucine-rich-repeat RLK that is localized to the plasma membrane of pollen tubes and functions with MIK1/2 as the male receptor of the pollen tube chemo-attractant LURE1.MDIS1 forms a complex with MIK1/2 and binds LURE1.
AtPAT03	AT5G28680	ANX2	0.294951	Receptor-like kinase required for maintenance of pollen tube growth. Display polar localization at the plasma membrane of the pollen tube tip.
AtPAT03	AT3G20580	COBL10	0.309571	COBRA-like protein 10 precursor;(source:Araport11)
AtPAT03	AT3G56920	AtPAT01	0.15574	DHHC-Cysteine-Rich Domain S-Acyltransferase
AtPAT03	AT2G40990	AtPAT02	0.341959	DHHC-Cysteine-Rich Domain S-Acyltransferase
AtPAT03	AT5G50020	AtPAT09	0.101642	DHHC-Cysteine-Rich Domain S-Acyltransferase
AtPAT09	AT1G31780	COG6	0.193419	Encodes a component of the oligomeric Golgi (COG) complex. Found in pollen golgi apparatus. Loss of function results in defects in pollen tube growth resulting in lack of transmission through the pollen.
AtPAT09	AT1G02140	HAP1	0.121431	Encodes a homologue of the exon junction complex (EJC) component MAGO that participates in intron-mediated enhancement of gene expression.
AtPAT09	AT5G62270	GCD1	0.105571	Ribosomal protein L20;(source:Araport11). Required for proper mitochondrial cristae formation. Expressed throughout plant. Mutants are defective in late stages of megagametogenesis. Pollen tube defective. Gametophytic lethality is probably due to mitochondrial disfunction.
AtPAT09	AT4G26930	ATMYB97	0.156163	Encodes a putative transcription factor (MYB97).
AtPAT09	AT1G48020	PMEI1	0.158395	Pectin methylesterase inhibitor AtPMEI1. Inactivates AtPPME1 in vitro. Localized to pollen tube cell tip.
AtPAT09	AT2G33420	CRD1	0.127448	hypothetical protein (DUF810);(source:Araport11)
AtPAT09	AT2G31500	CPK24	0.114625	member of Calcium Dependent Protein Kinase; relatively higher phosphorylation of Syntide-2.
AtPAT09	AT1G05580	ATCHX23	0.183089	member of Putative Na+/H+ antiporter family
AtPAT09	AT3G20190	PRK4	0.127996	Leucine-rich repeat protein kinase family protein;(source:Araport11)
AtPAT09	AT1G61290	ATSYP124	0.127108	member of SYP12 Gene Family, involved in the growth of the pollen tube tip (inferred from T-DNA mutants).
AtPAT09	AT3G19020	LRX8	0.112506	Pollen expressed protein required for pollen tube growth. Along with other members of the LRX family, interacts with RALF4 to control pollen tube growth and integrity. Loss of function results in premature pollen tube rupture and reduced fertility.
AtPAT09	AT2G20700	LLG2	0.10649	LLG2/3 are involved in regulation of pollen tube growth by trafficking of ANX/BUPS to the apical PM of pollen tubes. In the PM they function as co-receptors with ANX/BUPS to regulate ROS production.
AtPAT09	AT1G49490	LRX9	0.160957	Pollen expressed protein required for pollen tube growth.Along with other members of the LRX family, itnteracts with RALF4 to control pollen tube growth and integrity. Loss of function results in premature pollen tube rupture and reduced fertility.
AtPAT09	AT5G12180	CPK17	0.169105	member of Calcium Dependent Protein Kinase; highly promiscuous with 105 candidate target proteins.
AtPAT09	AT5G45840	MDIS1	0.113467	Encodes a leucine-rich-repeat RLK that is localized to the plasma membrane of pollen tubes and functions with MIK1/2 as the male receptor of the pollen tube chemo-attractant LURE1.MDIS1 forms a complex with MIK1/2 and binds LURE1.
AtPAT09	AT5G28680	ANX2	0.169035	Receptor-like kinase required for maintenance of pollen tube growth. Display polar localization at the plasma membrane of the pollen tube tip.
AtPAT09	AT3G20580	COBL10	0.162444	COBRA-like protein 10 precursor;(source:Araport11)
AtPAT09	AT2G40990	AtPAT02	0.134043	DHHC-Cysteine-Rich Domain S-Acyltransferase
AtPAT09	AT5G05070	AtPAT03	0.101642	DHHC-Cysteine-Rich Domain S-Acyltransferase
