# Supplementary material for: Phylogenomic Insights into High Conservation and Lineage-Specific Expansion of the ABAPT Gene Family in Plants
Source: Int J Mol Sci. 2026 Apr 21;27(8):3691. doi: 10.3390/ijms27083691 (PMC13116537; doi:10.3390/ijms27083691)
Supplement: Supplementary file 1 [file ijms-27-03691-s001.zip › Supplementary Tables/Table S13.xlsx]

## Sheet: TableS13
Table S13. All primers used in this study.
Gene Cloning
Name	Sequence(5'-3')	Application
AP2-inf-F	cgagctcggtacccgggatccATGGGAGGAGTAACTTCATCAATCG	Generate a ABAPT2 overexpression vector
AP2-inf-R	cgcgtacgagatctggtcgacccCCAGACTGAACCTTTTTTCCTTCTAAACCT	Generate a ABAPT2 overexpression vector
AP10-inf-F	cgagctcggtacccgggatccATGGGGTGCATGTTCTCTCAC	Generate a ABAPT10 overexpression vector
AP10-inf-R	cgcgtacgagatctggtcgacccACTGGTACCCCCTTCACTCTTCTCCAACG	Generate a ABAPT10 overexpression vector
Site mutants
Name	Sequence(5'-3')	Application
APT2-C295S-F	AACTTGGCTcttcCCTTCCAGAAGTTTCTAGAAACAGTG	Generating a series of Cys to Ser variants of ABAPT2
APT2-C295S-R	GAAGGgaagAGCCAAGTTGAAACGTATCAGCAC
APT10-4C2S-F	ctgttagtagttcttcctcTCCCACGTTCAAATGCAGCA	Generating a series of Cys to Ser variants of ABAPT10
APT10-4C2S-R	ggaagaactactaacagAGCTCGGTTTCTTGCAGCAA
APT10-196C2S-F	CAAGTTTTcttcTGACATTTATTCGAACGTAAACAAGA
APT10-196C2S-R	ATGTCAgaagAAAACTTGAACTTGACATGACATAGAAC
APT10-3C2S-F	CATGGGGTcCATGTTCTCTCACCTCGCCGCCA
APT10-3C2S-R	AGAACATGgACCCCATGGATCCCGGGTACCGA
APT10-1-272-inF	cgagctcggtacccgggatccATGGGGTGCATGTTCTCTCAC	Generating a series of truncation variants of ABAPT10 at 272 amino acid
APT10-1-272-inR	cgcgtacgagatctggtcgacccATTTTCCATGTCTTGTATAAACCG
Others
Name	Sequence(5'-3')	Application
M13-F	TGTAAAACGACGGCCAGT	Vector sequencing
M13-R	CAGGAAACAGCTATGACC
EGFP-N	CGTCGCCGTCCAGCTCGACCAG
35SL	CCAACCACGTCTTCAAAGCA
EGFP-2	CTTGCTCACCATACGCGTAC
53420-F	ATGGCAAAGGATGTGGAAGC
53420-R	GACGTTGGCAGCACTTC
mCherry-R	TTGGTCACCTTCAGCTTGG
35S-F	GACCCTTCCTCTATATAAGGAAGTTC
