# Supplementary material for: Phylogenomic Insights into High Conservation and Lineage-Specific Expansion of the ABAPT Gene Family in Plants
Source: Int J Mol Sci. 2026 Apr 21;27(8):3691. doi: 10.3390/ijms27083691 (PMC13116537; doi:10.3390/ijms27083691)
Supplement: Supplementary file 1 [file ijms-27-03691-s001.zip › Supplementary Tables/Table S2.xlsx]

## Sheet: TableS2
Table S2. Genome duplication events types in each species.WGD whole-genome duplication, TD tandem duplication, PD proximal duplication, TRD transposed duplication, DSD dispersed duplication.
	ABHD17					ABHD13					Summary
Duplication type	WGD	Tandem	Transposed	Dispersed	Proximal	WGD	Tandem	Transposed	Dispersed	Proximal	ABHD17	ABHD13
Acorus_americanus	2	0	2	3	0	2	0	0	0	0	7	2
Agave_tequilana	14	0	0	0	0	4	0	0	0	0	14	4
Amborella_trichopoda	0	0	0	5	0	0	0	0	0	0	5	1
Ananas_comosus	0	0	5	1	0	0	0	0	0	0	6	1
Andropogon_gerardi	20	0	1	0	0	3	0	0	0	0	21	3
Aquilegia_coerulea	0	0	2	3	0	0	0	0	0	0	5	1
Arabidopsis_halleri	4	0	4	1	0	0	0	0	0	0	9	1
Arabidopsis_thaliana	6	0	3	1	0	0	0	0	0	0	10	1
Beta_vulgaris_subsp._vulgaris	2	0	2	2	0	0	0	0	0	0	6	1
Brachypodium_distachyon	2	0	3	2	0	0	0	0	0	0	7	1
Brassica_oleracea	8	0	2	1	0	2	0	0	0	0	11	2
Brassica_rapa	14	0	2	1	0	2	0	0	0	0	17	2
Carya_illinoinensis	12	0	0	0	0	0	0	0	0	0	12	1
Ceratodon_purpureus	0	0	0	0	0	0	0	0	0	0	1	1
Ceratopteris_richardii	0	0	0	5	0	0	0	0	0	0	5	1
Chasmanthium_laxum	2	0	2	3	0	0	0	0	0	0	7	1
Chlamydomonas_reinhardtii	0	0	0	0	0	0	0	0	0	0	1	1
Cicer_arietinum	0	0	5	2	0	0	0	0	0	0	7	1
Cinnamomum_micranthum_f._kanehirae	3	0	2	3	0	0	0	0	0	0	8	1
Corymbia_citriodora	0	0	3	4	0	0	0	0	0	0	7	1
Dioscorea_alata	0	0	3	4	0	0	0	0	0	0	7	1
Diphasiastrum_complanatum	2	0	0	5	0	0	0	0	0	0	7	1
Eleusine_coracana	14	0	0	0	0	2	0	0	0	0	14	2
Eucalyptus_grandis	0	0	3	4	0	0	0	0	0	0	7	1
Fragaria_vesca	2	0	3	2	0	0	0	0	0	0	7	1
Glycine_max	17	0	0	0	0	2	0	0	0	0	17	2
Gossypium_hirsutum	20	0	0	0	0	2	0	0	0	0	20	2
Gossypium_raimondii	7	0	2	4	0	0	0	0	0	0	13	1
Hordeum_vulgare_subsp._vulgare	2	0	3	1	0	0	0	0	0	0	6	1
Joinvillea_ascendens	0	0	3	3	0	0	0	0	0	0	6	1
Kalanchoe_laxiflora	4	0	3	1	0	0	0	0	0	0	8	1
Lens_culinaris	0	0	2	3	0	0	0	0	0	0	5	1
Lens_ervoides	2	0	3	1	0	0	0	0	0	0	6	1
Lindenbergia_philippensis	0	0	3	3	0	0	0	0	0	0	6	1
Liriodendron_tulipifera	4	0	0	3	0	0	0	0	0	0	7	1
Lotus_japonicus	2	1	2	3	0	0	0	0	0	0	8	1
Lupinus_albus	14	0	1	1	1	2	0	0	0	0	17	2
Manihot_esculenta	12	0	1	0	0	2	0	0	0	0	13	2
Marchantia_polymorpha	0	0	0	0	0	0	0	0	0	0	1	1
Medicago_truncatula	0	0	5	1	0	0	0	0	0	0	6	1
Erythranthe_guttata	1	0	3	2	0	0	0	0	0	0	6	1
Musa_acuminata	10	2	0	3	1	2	0	0	0	0	16	2
Nymphaea_colorata	2	0	1	3	0	0	0	0	0	0	6	1
Oryza_sativa_Japonica_Group	2	0	3	2	0	0	0	0	0	0	7	1
Panicum_hallii	2	0	2	3	0	0	0	0	0	0	7	1
Panicum_virgatum	14	0	0	1	0	2	0	0	0	0	15	2
Pharus_latifolius	3	0	2	2	0	0	0	0	0	0	7	1
Phaseolus_acutifolius	5	0	2	2	0	0	0	0	0	0	9	1
Phaseolus_lunatus	2	0	4	3	0	0	0	0	0	0	9	1
Phaseolus_vulgaris	4	1	3	1	0	0	0	0	0	0	9	1
Physcomitrium_patens	0	0	0	0	0	0	0	0	0	0	1	1
Populus_deltoides	14	0	3	0	1	2	0	0	0	0	18	2
Populus_trichocarpa	11	0	0	2	0	2	0	0	0	0	13	2
Prunus_persica	4	0	1	2	0	0	0	0	0	0	7	1
Quercus_rubra	4	0	1	2	0	0	0	0	0	0	7	1
Salix_purpurea	13	0	0	1	0	2	0	0	0	0	14	2
Setaria_viridis	2	0	2	3	0	0	0	0	0	0	7	1
Solanum_lycopersicum	5	0	3	1	0	0	0	0	0	0	9	1
Solanum_tuberosum	5	0	3	1	1	0	0	0	0	0	10	1
Sorghum_bicolor	2	0	2	3	0	0	0	0	0	0	7	1
Sphagnum_fallax	3	0	0	0	0	0	0	0	0	0	3	1
Sphagnum_magellanicum	3	0	0	0	0	0	0	0	0	0	3	1
Theobroma_cacao	2	0	3	2	0	0	0	0	0	0	7	1
Thinopyrum_intermedium	17	0	0	0	0	3	0	0	0	0	17	3
Triticum_aestivum	17	0	0	0	0	3	0	0	0	0	17	3
Vigna_unguiculata	2	0	4	2	0	0	0	0	0	0	8	1
Volvox_carteri	0	0	0	0	0	0	0	0	0	0	1	1
Zea_mays	7	0	1	2	0	0	0	0	0	0	10	1
Zostera_marina	0	0	0	3	0	0	0	0	0	0	3	1
Total duplication events	347	4	118	122	4	39	0	0	0	0	600	91
