# Supplementary material for: Phylogenomic Insights into High Conservation and Lineage-Specific Expansion of the ABAPT Gene Family in Plants
Source: Int J Mol Sci. 2026 Apr 21;27(8):3691. doi: 10.3390/ijms27083691 (PMC13116537; doi:10.3390/ijms27083691)
Supplement: Supplementary file 1 [file ijms-27-03691-s001.zip › Supplementary Tables/Table S3.xlsx]

## Sheet: TableS3
Table S3. ABAPT gene pairs derived from collinear blocks. are used to calculate Ka and Ks values by PAL2NAL implementing the YN and NG methods.
Genepairs	Methods	Ka	Ks	Ka/Ks	Subfamily	Family	Species
Acora.04G123800.1-Acora.06G052100.1	NG	0.190236	0.537625	0.353845	ABHD17	Monocot	Acorus americanus
Acora.04G123800.1-Acora.06G052100.1	YN	0.185906	0.577888	0.321699	ABHD17	Monocot	Acorus americanus
Acora.11G195600.1-Acora.02G178100.1	NG	0.0837974	0.419167	0.199914	ABHD13	Monocot	Acorus americanus
Acora.11G195600.1-Acora.02G178100.1	YN	0.086192	0.369874	0.233031	ABHD13	Monocot	Acorus americanus
AgateH2.01G100600-AgateH2.02G117900	NG	0.0511013	0.202003	0.252973	ABHD17	Monocot	Agave tequilana
AgateH2.01G100600-AgateH2.02G117900	YN	0.0554364	0.16183	0.34256	ABHD17	Monocot	Agave tequilana
AgateH2.01G165900-AgateH2.02G044300	NG	0.0588285	0.223134	0.263646	ABHD17	Monocot	Agave tequilana
AgateH2.01G165900-AgateH2.02G044300	YN	0.0607632	0.199939	0.303909	ABHD17	Monocot	Agave tequilana
AgateH2.01G165900-AgateH2.06G144200	NG	0.0552658	0.21706	0.254611	ABHD17	Monocot	Agave tequilana
AgateH2.01G165900-AgateH2.06G144200	YN	0.0573001	0.198426	0.288773	ABHD17	Monocot	Agave tequilana
AgateH2.02G044300-AgateH2.06G144200	NG	0.0539926	0.266365	0.202701	ABHD17	Monocot	Agave tequilana
AgateH2.02G044300-AgateH2.06G144200	YN	0.058218	0.219771	0.264903	ABHD17	Monocot	Agave tequilana
AgateH2.04G133700-AgateH2.05G117200	NG	0.0285076	0.244189	0.116744	ABHD17	Monocot	Agave tequilana
AgateH2.04G133700-AgateH2.05G117200	YN	0.0288271	0.204682	0.140838	ABHD17	Monocot	Agave tequilana
AgateH2.09G106700-AgateH2.13G041400	NG	0.16182	0.858956	0.188391	ABHD13	Monocot	Agave tequilana
AgateH2.09G106700-AgateH2.13G041400	YN	0.162369	0.799734	0.203029	ABHD13	Monocot	Agave tequilana
AgateH2.09G106700-AgateH2.14G062100	NG	0.0508757	0.177184	0.287134	ABHD13	Monocot	Agave tequilana
AgateH2.09G106700-AgateH2.14G062100	YN	0.0506956	0.160541	0.31578	ABHD13	Monocot	Agave tequilana
AgateH2.09G106700-AgateH2.17G037600	NG	0.156267	0.933736	0.167357	ABHD13	Monocot	Agave tequilana
AgateH2.09G106700-AgateH2.17G037600	YN	0.152617	0.943261	0.161798	ABHD13	Monocot	Agave tequilana
AgateH2.12G090100-AgateH2.20G028200	NG	0.042073	0.166752	0.252309	ABHD17	Monocot	Agave tequilana
AgateH2.12G090100-AgateH2.20G028200	YN	0.0422873	0.166556	0.253892	ABHD17	Monocot	Agave tequilana
AgateH2.13G041400-AgateH2.14G062100	NG	0.154376	0.915213	0.168678	ABHD13	Monocot	Agave tequilana
AgateH2.13G041400-AgateH2.14G062100	YN	0.151903	0.859899	0.176653	ABHD13	Monocot	Agave tequilana
AgateH2.13G041400-AgateH2.17G037600	NG	0.0493374	0.219686	0.224582	ABHD13	Monocot	Agave tequilana
AgateH2.13G041400-AgateH2.17G037600	YN	0.0524752	0.182942	0.286841	ABHD13	Monocot	Agave tequilana
AgateH2.14G062100-AgateH2.17G037600	NG	0.147475	0.887376	0.166192	ABHD13	Monocot	Agave tequilana
AgateH2.14G062100-AgateH2.17G037600	YN	0.143903	0.893712	0.161017	ABHD13	Monocot	Agave tequilana
AgateH2.15G093100-AgateH2.16G103500	NG	0.0228695	0.176594	0.129503	ABHD17	Monocot	Agave tequilana
AgateH2.15G093100-AgateH2.16G103500	YN	0.0235505	0.164052	0.143555	ABHD17	Monocot	Agave tequilana
AgateH2.22G035400-AgateH2.29G004100	NG	0.0215381	0.190017	0.113349	ABHD17	Monocot	Agave tequilana
AgateH2.22G035400-AgateH2.29G004100	YN	0.0214645	0.172694	0.124292	ABHD17	Monocot	Agave tequilana
AndgeH2.02AG328800-AndgeH2.02BG321700	NG	0.00275466	0.021808	0.126314	ABHD13	Monocot	Andropogon gerardi
AndgeH2.02AG328800-AndgeH2.02BG321700	YN	0.00286194	0.0195612	0.146307	ABHD13	Monocot	Andropogon gerardi
AndgeH2.02AG328800-AndgeH2.02CG314700	NG	0.0349216	0.0818164	0.426828	ABHD13	Monocot	Andropogon gerardi
AndgeH2.02AG328800-AndgeH2.02CG314700	YN	0.0385339	0.0651828	0.591167	ABHD13	Monocot	Andropogon gerardi
AndgeH2.02BG321700-AndgeH2.02CG314700	NG	0.0371827	0.0889554	0.417992	ABHD13	Monocot	Andropogon gerardi
AndgeH2.02BG321700-AndgeH2.02CG314700	YN	0.0407144	0.0720252	0.56528	ABHD13	Monocot	Andropogon gerardi
AndgeH2.03AG239200-AndgeH2.03BG237300	NG	0.00485319	0.0451042	0.1076	ABHD17	Monocot	Andropogon gerardi
AndgeH2.03AG239200-AndgeH2.03BG237300	YN	0.00518385	0.0379379	0.13664	ABHD17	Monocot	Andropogon gerardi
AndgeH2.03AG239200-AndgeH2.03CG230400	NG	0.00484813	0.0375168	0.129226	ABHD17	Monocot	Andropogon gerardi
AndgeH2.03AG239200-AndgeH2.03CG230400	YN	0.00522853	0.0308528	0.169467	ABHD17	Monocot	Andropogon gerardi
AndgeH2.03BG237300-AndgeH2.03CG230400	NG	0.0048537	0.0450896	0.107646	ABHD17	Monocot	Andropogon gerardi
AndgeH2.03BG237300-AndgeH2.03CG230400	YN	0.00504634	0.0405468	0.124457	ABHD17	Monocot	Andropogon gerardi
AndgeH2.04AG070700-AndgeH2.04BG082800	NG	0.0133328	0.0673553	0.197948	ABHD17	Monocot	Andropogon gerardi
AndgeH2.04AG070700-AndgeH2.04BG082800	YN	0.0134126	0.0667856	0.200831	ABHD17	Monocot	Andropogon gerardi
AndgeH2.04AG070700-AndgeH2.04CG068200	NG	0.00883762	0.0746793	0.118341	ABHD17	Monocot	Andropogon gerardi
AndgeH2.04AG070700-AndgeH2.04CG068200	YN	0.00896582	0.0721559	0.124256	ABHD17	Monocot	Andropogon gerardi
AndgeH2.04AG070700-AndgeH2.10AG180800	NG	0.105607	0.88083	0.119894	ABHD17	Monocot	Andropogon gerardi
AndgeH2.04AG070700-AndgeH2.10AG180800	YN	0.0975095	1.05117	0.0927632	ABHD17	Monocot	Andropogon gerardi
AndgeH2.04AG070700-AndgeH2.10BG166700	NG	0.104514	0.910138	0.114834	ABHD17	Monocot	Andropogon gerardi
AndgeH2.04AG070700-AndgeH2.10BG166700	YN	0.0978395	1.03306	0.0947086	ABHD17	Monocot	Andropogon gerardi
AndgeH2.04AG298000-AndgeH2.04BG313300	NG	0.0015007	0.0571764	0.0262469	ABHD17	Monocot	Andropogon gerardi
AndgeH2.04AG298000-AndgeH2.04BG313300	YN	0.00150115	0.0578383	0.0259542	ABHD17	Monocot	Andropogon gerardi
AndgeH2.04AG298000-AndgeH2.04CG293500	NG	0.0075352	0.0376063	0.200371	ABHD17	Monocot	Andropogon gerardi
AndgeH2.04AG298000-AndgeH2.04CG293500	YN	0.00720388	0.0439138	0.164046	ABHD17	Monocot	Andropogon gerardi
AndgeH2.04BG082800-AndgeH2.04CG068200	NG	0.0155984	0.0782409	0.199363	ABHD17	Monocot	Andropogon gerardi
AndgeH2.04BG082800-AndgeH2.04CG068200	YN	0.0154555	0.081771	0.189009	ABHD17	Monocot	Andropogon gerardi
AndgeH2.04BG082800-AndgeH2.10AG180800	NG	0.103052	0.960415	0.1073	ABHD17	Monocot	Andropogon gerardi
AndgeH2.04BG082800-AndgeH2.10AG180800	YN	0.0973607	1.15139	0.0845592	ABHD17	Monocot	Andropogon gerardi
AndgeH2.04BG082800-AndgeH2.10BG166700	NG	0.102825	0.98634	0.104249	ABHD17	Monocot	Andropogon gerardi
AndgeH2.04BG082800-AndgeH2.10BG166700	YN	0.0975728	1.16003	0.0841125	ABHD17	Monocot	Andropogon gerardi
AndgeH2.04BG082800-AndgeH2.10CG156000	NG	0.100311	1.01809	0.0985283	ABHD17	Monocot	Andropogon gerardi
AndgeH2.04BG082800-AndgeH2.10CG156000	YN	0.0935487	1.29707	0.0721234	ABHD17	Monocot	Andropogon gerardi
AndgeH2.04BG313300-AndgeH2.04CG293500	NG	0.00598311	0.0469385	0.127467	ABHD17	Monocot	Andropogon gerardi
AndgeH2.04BG313300-AndgeH2.04CG293500	YN	0.00584627	0.0511931	0.1142	ABHD17	Monocot	Andropogon gerardi
AndgeH2.07AG064000-AndgeH2.07BG045100	NG	0.108808	0.269626	0.403552	ABHD17	Monocot	Andropogon gerardi
AndgeH2.07AG064000-AndgeH2.07BG045100	YN	0.100648	0.32735	0.307465	ABHD17	Monocot	Andropogon gerardi
AndgeH2.07AG064000-AndgeH2.07CG052600	NG	0.110415	0.245202	0.450301	ABHD17	Monocot	Andropogon gerardi
AndgeH2.07AG064000-AndgeH2.07CG052600	YN	0.10261	0.296728	0.345804	ABHD17	Monocot	Andropogon gerardi
AndgeH2.07AG228100-AndgeH2.07BG188500	NG	0.0118239	0.0382035	0.309497	ABHD17	Monocot	Andropogon gerardi
AndgeH2.07AG228100-AndgeH2.07BG188500	YN	0.0119388	0.0371283	0.321556	ABHD17	Monocot	Andropogon gerardi
AndgeH2.07AG228100-AndgeH2.07CG201400	NG	0.006423	0.0241246	0.266242	ABHD17	Monocot	Andropogon gerardi
AndgeH2.07AG228100-AndgeH2.07CG201400	YN	0.00660571	0.0222204	0.297281	ABHD17	Monocot	Andropogon gerardi
AndgeH2.07BG045100-AndgeH2.07CG052600	NG	0.00604764	0.0311862	0.193921	ABHD17	Monocot	Andropogon gerardi
AndgeH2.07BG045100-AndgeH2.07CG052600	YN	0.00609838	0.0305412	0.199677	ABHD17	Monocot	Andropogon gerardi
AndgeH2.07BG188500-AndgeH2.07CG201400	NG	0.0107129	0.0597797	0.179206	ABHD17	Monocot	Andropogon gerardi
AndgeH2.07BG188500-AndgeH2.07CG201400	YN	0.0108678	0.0573359	0.189547	ABHD17	Monocot	Andropogon gerardi
AndgeH2.08AG078400-AndgeH2.08BG077800	NG	0.013103	0.0614737	0.213148	ABHD17	Monocot	Andropogon gerardi
AndgeH2.08AG078400-AndgeH2.08BG077800	YN	0.0135204	0.0561406	0.240832	ABHD17	Monocot	Andropogon gerardi
AndgeH2.10AG180800-AndgeH2.10BG166700	NG	0.00581768	0.0256862	0.226491	ABHD17	Monocot	Andropogon gerardi
AndgeH2.10AG180800-AndgeH2.10BG166700	YN	0.00621582	0.0213891	0.290607	ABHD17	Monocot	Andropogon gerardi
AndgeH2.10AG180800-AndgeH2.10CG156000	NG	0.00699681	0.0330377	0.211783	ABHD17	Monocot	Andropogon gerardi
AndgeH2.10AG180800-AndgeH2.10CG156000	YN	0.0072307	0.0300093	0.240948	ABHD17	Monocot	Andropogon gerardi
AndgeH2.10BG166700-AndgeH2.10CG156000	NG	0.00581825	0.0369582	0.157428	ABHD17	Monocot	Andropogon gerardi
AndgeH2.10BG166700-AndgeH2.10CG156000	YN	0.00610322	0.0321942	0.189575	ABHD17	Monocot	Andropogon gerardi
Ah3G07640-Ah6G15630	NG	0.0905794	1.10008	0.0823388	ABHD17	Diocot	Arabidopsis halleri
Ah3G07640-Ah6G15630	YN	0.0806968	1.52257	0.0530004	ABHD17	Diocot	Arabidopsis halleri
Ah4G04870-Ah7G08830	NG	0.0980133	0.976065	0.100417	ABHD17	Diocot	Arabidopsis halleri
Ah4G04870-Ah7G08830	YN	0.0924726	1.04612	0.0883958	ABHD17	Diocot	Arabidopsis halleri
AT1G66900-AT5G38220	NG	0.0995634	0.663638	0.150027	ABHD17	Diocot	Arabidopsis thaliana
AT1G66900-AT5G38220	YN	0.0909578	1.0188	0.0892795	ABHD17	Diocot	Arabidopsis thaliana
AT2G24320-AT4G31020	NG	0.095803	0.999717	0.0958302	ABHD17	Diocot	Arabidopsis thaliana
AT2G24320-AT4G31020	YN	0.0910364	1.06503	0.0854779	ABHD17	Diocot	Arabidopsis thaliana
AT3G01690-AT5G14390	NG	0.0987834	0.96796	0.102053	ABHD17	Diocot	Arabidopsis thaliana
AT3G01690-AT5G14390	YN	0.089069	1.05365	0.0845338	ABHD17	Diocot	Arabidopsis thaliana
Bevul.2G197700-Bevul.6G109800	NG	0.258817	NA	NA	ABHD17	Diocot	Beta vulgaris
Bevul.2G197700-Bevul.6G109800	YN	0.251043	2.59305	0.0968138	ABHD17	Diocot	Beta vulgaris
Bradi1g35520-Bradi3g06620	NG	0.0927682	0.614477	0.150971	ABHD17	Monocot	Brachypodium distachyon
Bradi1g35520-Bradi3g06620	YN	0.0963755	0.519129	0.185649	ABHD17	Monocot	Brachypodium distachyon
Bol018034-Bol012965	NG	0.0380685	0.310269	0.122695	ABHD17	Diocot	Brassica oleracea
Bol018034-Bol012965	YN	0.0404887	0.251178	0.161195	ABHD17	Diocot	Brassica oleracea
Bol018034-Bol033704	NG	0.0270112	0.268938	0.100437	ABHD17	Diocot	Brassica oleracea
Bol018034-Bol033704	YN	0.0253499	0.311355	0.0814179	ABHD17	Diocot	Brassica oleracea
Bol018034-Bol045779	NG	0.0849749	0.94594	0.0898312	ABHD17	Diocot	Brassica oleracea
Bol018034-Bol045779	YN	0.0816868	1.11071	0.0735445	ABHD17	Diocot	Brassica oleracea
Bol033134-Bol043050	NG	0.0401727	0.353843	0.113533	ABHD17	Diocot	Brassica oleracea
Bol033134-Bol043050	YN	0.0381669	0.391053	0.0976002	ABHD17	Diocot	Brassica oleracea
Bol036136-Bol035814	NG	0.0445381	0.339828	0.131061	ABHD13	Diocot	Brassica oleracea
Bol036136-Bol035814	YN	0.0475156	0.272397	0.174435	ABHD13	Diocot	Brassica oleracea
Bol039460-Bol042189	NG	0.0245902	0.378621	0.0649469	ABHD17	Diocot	Brassica oleracea
Bol039460-Bol042189	YN	0.0260734	0.305735	0.085281	ABHD17	Diocot	Brassica oleracea
Brara.A00656-Brara.D01459	NG	0.0942133	1.15573	0.0815184	ABHD17	Diocot	Brassica rapa
Brara.A00656-Brara.D01459	YN	0.0905127	1.39572	0.0648503	ABHD17	Diocot	Brassica rapa
Brara.A00656-Brara.H01378	NG	0.0413158	0.351289	0.117612	ABHD17	Diocot	Brassica rapa
Brara.A00656-Brara.H01378	YN	0.043019	0.307807	0.139759	ABHD17	Diocot	Brassica rapa
Brara.A00656-Brara.I04488	NG	0.0843242	0.991605	0.0850381	ABHD17	Diocot	Brassica rapa
Brara.A00656-Brara.I04488	YN	0.082322	1.16559	0.0706272	ABHD17	Diocot	Brassica rapa
Brara.A00656-Brara.K00508	NG	0.0239601	0.290407	0.0825052	ABHD17	Diocot	Brassica rapa
Brara.A00656-Brara.K00508	YN	0.022745	0.30586	0.0743643	ABHD17	Diocot	Brassica rapa
Brara.A01479-Brara.K01486	NG	0.0264106	0.409732	0.0644582	ABHD17	Diocot	Brassica rapa
Brara.A01479-Brara.K01486	YN	0.026623	0.365412	0.0728574	ABHD17	Diocot	Brassica rapa
Brara.A03946-Brara.B00549	NG	0.134523	1.17373	0.114612	ABHD17	Diocot	Brassica rapa
Brara.A03946-Brara.B00549	YN	0.124614	1.72654	0.0721754	ABHD17	Diocot	Brassica rapa
Brara.B00549-Brara.J02019	NG	0.047576	0.415529	0.114495	ABHD17	Diocot	Brassica rapa
Brara.B00549-Brara.J02019	YN	0.0469652	0.396272	0.118518	ABHD17	Diocot	Brassica rapa
Brara.B01681-Brara.G01426	NG	0.117309	0.893209	0.131335	ABHD17	Diocot	Brassica rapa
Brara.B01681-Brara.G01426	YN	0.113394	1.09865	0.103212	ABHD17	Diocot	Brassica rapa
Brara.B03401-Brara.F03063	NG	0.0434542	0.3992	0.108853	ABHD17	Diocot	Brassica rapa
Brara.B03401-Brara.F03063	YN	0.0428355	0.406599	0.105351	ABHD17	Diocot	Brassica rapa
Brara.D01459-Brara.H01378	NG	0.100633	1.10463	0.0911012	ABHD17	Diocot	Brassica rapa
Brara.D01459-Brara.H01378	YN	0.0922947	1.34075	0.0688382	ABHD17	Diocot	Brassica rapa
Brara.H01378-Brara.I04488	NG	0.0870188	1.0418	0.083527	ABHD17	Diocot	Brassica rapa
Brara.H01378-Brara.I04488	YN	0.0823029	1.28036	0.0642808	ABHD17	Diocot	Brassica rapa
Brara.H01378-Brara.K00508	NG	0.0409451	0.430878	0.095027	ABHD17	Diocot	Brassica rapa
Brara.H01378-Brara.K00508	YN	0.0410437	0.404638	0.101433	ABHD17	Diocot	Brassica rapa
Brara.I04488-Brara.K00508	NG	0.0783124	0.949747	0.082456	ABHD17	Diocot	Brassica rapa
Brara.I04488-Brara.K00508	YN	0.0770356	1.16801	0.0659549	ABHD17	Diocot	Brassica rapa
Brara.J01569-Brara.B00889	NG	0.0286338	0.339506	0.0843396	ABHD13	Diocot	Brassica rapa
Brara.J01569-Brara.B00889	YN	0.0308723	0.25974	0.118859	ABHD13	Diocot	Brassica rapa
Caril.03G040600-Caril.04G030100	NG	0.0118895	0.286402	0.0415133	ABHD17	Diocot	Carya illinoinensis
Caril.03G040600-Caril.04G030100	YN	0.0104133	0.341226	0.0305174	ABHD17	Diocot	Carya illinoinensis
Caril.03G040600-Caril.12G033100	NG	0.111667	1.86361	0.0599194	ABHD17	Diocot	Carya illinoinensis
Caril.03G040600-Caril.12G033100	YN	0.106406	1.67799	0.0634129	ABHD17	Diocot	Carya illinoinensis
Caril.03G056800-Caril.04G042500	NG	0.0595016	0.371543	0.160147	ABHD17	Diocot	Carya illinoinensis
Caril.03G056800-Caril.04G042500	YN	0.0620873	0.328899	0.188773	ABHD17	Diocot	Carya illinoinensis
Caril.03G073800-Caril.05G122000	NG	0.171858	1.69954	0.10112	ABHD17	Diocot	Carya illinoinensis
Caril.03G073800-Caril.05G122000	YN	0.172685	1.85109	0.0932885	ABHD17	Diocot	Carya illinoinensis
Caril.03G073800-Caril.06G096200	NG	0.182064	1.92742	0.0944597	ABHD17	Diocot	Carya illinoinensis
Caril.03G073800-Caril.06G096200	YN	0.179232	1.46556	0.122296	ABHD17	Diocot	Carya illinoinensis
Caril.04G030100-Caril.12G033100	NG	0.117583	1.83353	0.0641296	ABHD17	Diocot	Carya illinoinensis
Caril.04G030100-Caril.12G033100	YN	0.107981	1.84615	0.0584902	ABHD17	Diocot	Carya illinoinensis
Caril.05G122000-Caril.06G096200	NG	0.0583522	0.287474	0.202983	ABHD17	Diocot	Carya illinoinensis
Caril.05G122000-Caril.06G096200	YN	0.0591321	0.260153	0.227298	ABHD17	Diocot	Carya illinoinensis
Caril.11G096500-Caril.12G066000	NG	0.0387663	0.317624	0.122051	ABHD17	Diocot	Carya illinoinensis
Caril.11G096500-Caril.12G066000	YN	0.0401056	0.274651	0.146024	ABHD17	Diocot	Carya illinoinensis
Caril.15G155200-Caril.16G116100	NG	0.046495	0.431817	0.107673	ABHD17	Diocot	Carya illinoinensis
Caril.15G155200-Caril.16G116100	YN	0.0459691	0.405344	0.113408	ABHD17	Diocot	Carya illinoinensis
Chala.02G200200-Chala.11G179300	NG	0.0755998	0.625627	0.120838	ABHD17	Monocot	Chasmanthium laxum
Chala.02G200200-Chala.11G179300	YN	0.0746544	0.624335	0.119574	ABHD17	Monocot	Chasmanthium laxum
CKAN_00386100-CKAN_01129000	YN	0.0635466	0.335469	0.189426	ABHD17	Diocot	Cinnamomum kanehirae
CKAN_00386100-CKAN_02024500	NG	0.155983	0.965012	0.161639	ABHD17	Diocot	Cinnamomum kanehirae
CKAN_00386100-CKAN_02024500	YN	0.15358	0.978721	0.156919	ABHD17	Diocot	Cinnamomum kanehirae
Dicom.09G112300-Dicom.14G082100	NG	0.0689923	0.443342	0.155619	ABHD17	Lycophytes	Diphasiastrum complanatum
Dicom.09G112300-Dicom.14G082100	YN	0.0699202	0.429808	0.162678	ABHD17	Lycophytes	Diphasiastrum complanatum
ELECO.r07.1AG0029160-ELECO.r07.1BG0079380	NG	0.00328945	0.0617187	0.0532975	ABHD17	Monocot	Eleusine coracana
ELECO.r07.1AG0029160-ELECO.r07.1BG0079380	YN	0.0035653	0.0494515	0.0720968	ABHD17	Monocot	Eleusine coracana
ELECO.r07.2AG0104530-ELECO.r07.2BG0157880	NG	0.00556148	0.0469544	0.118444	ABHD17	Monocot	Eleusine coracana
ELECO.r07.2AG0104530-ELECO.r07.2BG0157880	YN	0.00550743	0.0490135	0.112366	ABHD17	Monocot	Eleusine coracana
ELECO.r07.2AG0104530-ELECO.r07.6AG0545630	NG	0.0993707	0.766054	0.129718	ABHD17	Monocot	Eleusine coracana
ELECO.r07.2AG0104530-ELECO.r07.6AG0545630	YN	0.0968045	0.849999	0.113888	ABHD17	Monocot	Eleusine coracana
ELECO.r07.2AG0104530-ELECO.r07.6BG0499120	NG	0.101988	0.766681	0.133025	ABHD17	Monocot	Eleusine coracana
ELECO.r07.2AG0104530-ELECO.r07.6BG0499120	YN	0.0999976	0.832668	0.120093	ABHD17	Monocot	Eleusine coracana
ELECO.r07.2AG0149030-ELECO.r07.2BG0205220	NG	0.00299464	0.0185076	0.161806	ABHD17	Monocot	Eleusine coracana
ELECO.r07.2AG0149030-ELECO.r07.2BG0205220	YN	0.00292269	0.0200989	0.145416	ABHD17	Monocot	Eleusine coracana
ELECO.r07.2BG0157880-ELECO.r07.6AG0545630	NG	0.098068	0.817372	0.11998	ABHD17	Monocot	Eleusine coracana
ELECO.r07.2BG0157880-ELECO.r07.6AG0545630	YN	0.0942139	0.946676	0.0995207	ABHD17	Monocot	Eleusine coracana
ELECO.r07.2BG0157880-ELECO.r07.6BG0499120	NG	0.100681	0.818068	0.123072	ABHD17	Monocot	Eleusine coracana
ELECO.r07.2BG0157880-ELECO.r07.6BG0499120	YN	0.0973938	0.92518	0.10527	ABHD17	Monocot	Eleusine coracana
ELECO.r07.5AG0387670-ELECO.r07.5BG0435130	NG	0.0035649	0.0196764	0.181177	ABHD17	Monocot	Eleusine coracana
ELECO.r07.5AG0387670-ELECO.r07.5BG0435130	YN	0.00362258	0.0187514	0.193189	ABHD17	Monocot	Eleusine coracana
ELECO.r07.6AG0545630-ELECO.r07.6BG0499120	NG	0.00231257	0.0328727	0.0703492	ABHD17	Monocot	Eleusine coracana
ELECO.r07.6AG0545630-ELECO.r07.6BG0499120	YN	0.00245858	0.0277976	0.0884456	ABHD17	Monocot	Eleusine coracana
ELECO.r07.7AG0576550-ELECO.r07.7BG0608000	NG	0.0181484	0.0808017	0.224605	ABHD13	Monocot	Eleusine coracana
ELECO.r07.7AG0576550-ELECO.r07.7BG0608000	YN	0.0191933	0.0693191	0.276883	ABHD13	Monocot	Eleusine coracana
ELECO.r07.8AG0618380-ELECO.r07.8BG0645890	NG	0.00739536	0.078258	0.0944997	ABHD17	Monocot	Eleusine coracana
ELECO.r07.8AG0618380-ELECO.r07.8BG0645890	YN	0.00753805	0.0747875	0.100793	ABHD17	Monocot	Eleusine coracana
ELECO.r07.8AG0635230-ELECO.r07.8BG0664130	NG	0.0074185	0.0797646	0.0930049	ABHD17	Monocot	Eleusine coracana
ELECO.r07.8AG0635230-ELECO.r07.8BG0664130	YN	0.00758454	0.0751238	0.100961	ABHD17	Monocot	Eleusine coracana
FvH4_4g29030.t1-FvH4_6g46130.t1	NG	0.231896	2.45753	0.0943612	ABHD17	Diocot	Fragaria vesca
FvH4_4g29030.t1-FvH4_6g46130.t1	YN	0.224364	2.21946	0.10109	ABHD17	Diocot	Fragaria vesca
Glyma.01G014100-Glyma.09G208000	NG	0.0105856	0.10016	0.105687	ABHD17	Diocot	Glycine max
Glyma.01G014100-Glyma.09G208000	YN	0.0115437	0.0767683	0.150371	ABHD17	Diocot	Glycine max
Glyma.04G190500-Glyma.05G043600	NG	0.141251	0.602599	0.234403	ABHD17	Diocot	Glycine max
Glyma.04G190500-Glyma.05G043600	YN	0.139699	0.62863	0.222228	ABHD17	Diocot	Glycine max
Glyma.04G190500-Glyma.06G174900	NG	0.0114302	0.139973	0.0816604	ABHD17	Diocot	Glycine max
Glyma.04G190500-Glyma.06G174900	YN	0.0124884	0.107916	0.115724	ABHD17	Diocot	Glycine max
Glyma.04G190500-Glyma.16G067500	NG	0.139102	1.58451	0.0877886	ABHD17	Diocot	Glycine max
Glyma.04G190500-Glyma.16G067500	YN	0.128966	1.86286	0.0692303	ABHD17	Diocot	Glycine max
Glyma.04G190500-Glyma.17G126100	NG	0.142649	0.63873	0.223332	ABHD17	Diocot	Glycine max
Glyma.04G190500-Glyma.17G126100	YN	0.14268	0.671995	0.212323	ABHD17	Diocot	Glycine max
Glyma.05G043600-Glyma.06G174900	NG	0.134557	0.577066	0.233175	ABHD17	Diocot	Glycine max
Glyma.05G043600-Glyma.06G174900	YN	0.131978	0.615101	0.214563	ABHD17	Diocot	Glycine max
Glyma.05G043600-Glyma.17G126100	NG	0.0164936	0.137436	0.12001	ABHD17	Diocot	Glycine max
Glyma.05G043600-Glyma.17G126100	YN	0.0167201	0.13223	0.126447	ABHD17	Diocot	Glycine max
Glyma.05G114500-Glyma.19G053300	NG	0.0159663	0.170073	0.0938795	ABHD17	Diocot	Glycine max
Glyma.05G114500-Glyma.19G053300	YN	0.0158928	0.160386	0.0990914	ABHD17	Diocot	Glycine max
Glyma.06G174900-Glyma.17G126100	NG	0.140139	0.612084	0.228953	ABHD17	Diocot	Glycine max
Glyma.06G174900-Glyma.17G126100	YN	0.138522	0.663254	0.208852	ABHD17	Diocot	Glycine max
Glyma.08G253700-Glyma.13G051500	NG	0.106534	0.487163	0.218683	ABHD17	Diocot	Glycine max
Glyma.08G253700-Glyma.13G051500	YN	0.107362	0.445665	0.240904	ABHD17	Diocot	Glycine max
Glyma.08G253700-Glyma.18G276000	NG	0.024898	0.0998495	0.249356	ABHD17	Diocot	Glycine max
Glyma.08G253700-Glyma.18G276000	YN	0.0248452	0.0989608	0.251061	ABHD17	Diocot	Glycine max
Glyma.08G253700-Glyma.19G036800	NG	0.100001	0.541245	0.184762	ABHD17	Diocot	Glycine max
Glyma.08G253700-Glyma.19G036800	YN	0.100433	0.495176	0.202822	ABHD17	Diocot	Glycine max
Glyma.13G044600-Glyma.19G050600	NG	0.0143461	0.114431	0.125368	ABHD17	Diocot	Glycine max
Glyma.13G044600-Glyma.19G050600	YN	0.0139044	0.117529	0.118306	ABHD17	Diocot	Glycine max
Glyma.13G051500-Glyma.18G276000	NG	0.10462	0.508451	0.205763	ABHD17	Diocot	Glycine max
Glyma.13G051500-Glyma.18G276000	YN	0.106819	0.451852	0.236402	ABHD17	Diocot	Glycine max
Glyma.13G051500-Glyma.19G036800	NG	0.014867	0.0932548	0.159423	ABHD17	Diocot	Glycine max
Glyma.13G051500-Glyma.19G036800	YN	0.0156183	0.0801914	0.194763	ABHD17	Diocot	Glycine max
Glyma.13G155600-Glyma.15G206300	NG	0.0954225	0.52744	0.180916	ABHD17	Diocot	Glycine max
Glyma.13G155600-Glyma.15G206300	YN	0.0956514	0.486975	0.196419	ABHD17	Diocot	Glycine max
Glyma.16G067500-Glyma.19G053300	NG	0.0569413	0.667851	0.0852604	ABHD17	Diocot	Glycine max
Glyma.16G067500-Glyma.19G053300	YN	0.0491506	0.792992	0.0619812	ABHD17	Diocot	Glycine max
Glyma.17G051500-Glyma.13G107800	NG	0.00834114	0.0748284	0.11147	ABHD13	Diocot	Glycine max
Glyma.17G051500-Glyma.13G107800	YN	0.0083052	0.0766063	0.108414	ABHD13	Diocot	Glycine max
Glyma.18G276000-Glyma.19G036800	NG	0.0968177	0.547979	0.176682	ABHD17	Diocot	Glycine max
Glyma.18G276000-Glyma.19G036800	YN	0.0984268	0.489334	0.201145	ABHD17	Diocot	Glycine max
Gohir.A03G107000-Gohir.D02G132100	NG	0.00671144	0.0280784	0.239025	ABHD17	Diocot	Gossypium hirsutum
Gohir.A03G107000-Gohir.D02G132100	YN	0.00681044	0.0268607	0.253547	ABHD17	Diocot	Gossypium hirsutum
Gohir.A05G050700-Gohir.A06G096500	NG	0.114126	0.753104	0.151541	ABHD17	Diocot	Gossypium hirsutum
Gohir.A05G050700-Gohir.A06G096500	YN	0.111402	0.785116	0.141892	ABHD17	Diocot	Gossypium hirsutum
Gohir.A05G050700-Gohir.A07G025500	NG	0.109222	0.652072	0.1675	ABHD17	Diocot	Gossypium hirsutum
Gohir.A05G050700-Gohir.A07G025500	YN	0.10483	0.67992	0.154179	ABHD17	Diocot	Gossypium hirsutum
Gohir.A05G050700-Gohir.D05G052300	NG	0.00717433	0.0353484	0.20296	ABHD17	Diocot	Gossypium hirsutum
Gohir.A05G050700-Gohir.D05G052300	YN	0.00733009	0.0331311	0.221245	ABHD17	Diocot	Gossypium hirsutum
Gohir.A05G050700-Gohir.D06G096800	NG	0.111525	0.697187	0.159965	ABHD17	Diocot	Gossypium hirsutum
Gohir.A05G050700-Gohir.D06G096800	YN	0.107203	0.751334	0.142683	ABHD17	Diocot	Gossypium hirsutum
Gohir.A05G050700-Gohir.D07G029200	NG	0.103999	0.602231	0.17269	ABHD17	Diocot	Gossypium hirsutum
Gohir.A05G050700-Gohir.D07G029200	YN	0.100223	0.608852	0.164609	ABHD17	Diocot	Gossypium hirsutum
Gohir.A05G353400-Gohir.D04G059900	NG	0.00235763	0.0280382	0.0840864	ABHD17	Diocot	Gossypium hirsutum
Gohir.A05G353400-Gohir.D04G059900	YN	0.00232555	0.029525	0.0787657	ABHD17	Diocot	Gossypium hirsutum
Gohir.A06G096500-Gohir.A07G025500	NG	0.131609	0.805425	0.163404	ABHD17	Diocot	Gossypium hirsutum
Gohir.A06G096500-Gohir.A07G025500	YN	0.126277	0.938566	0.134542	ABHD17	Diocot	Gossypium hirsutum
Gohir.A06G096500-Gohir.D05G052300	NG	0.119398	0.759339	0.157239	ABHD17	Diocot	Gossypium hirsutum
Gohir.A06G096500-Gohir.D05G052300	YN	0.116794	0.794402	0.147021	ABHD17	Diocot	Gossypium hirsutum
Gohir.A06G096500-Gohir.D06G096800	NG	0.00703578	0.0698151	0.100777	ABHD17	Diocot	Gossypium hirsutum
Gohir.A06G096500-Gohir.D06G096800	YN	0.00696077	0.0730306	0.0953131	ABHD17	Diocot	Gossypium hirsutum
Gohir.A07G025500-Gohir.D05G052300	NG	0.113583	0.676226	0.167966	ABHD17	Diocot	Gossypium hirsutum
Gohir.A07G025500-Gohir.D05G052300	YN	0.108644	0.714759	0.152001	ABHD17	Diocot	Gossypium hirsutum
Gohir.A07G025500-Gohir.D06G096800	NG	0.12817	0.823171	0.155703	ABHD17	Diocot	Gossypium hirsutum
Gohir.A07G025500-Gohir.D06G096800	YN	0.121707	0.978256	0.124412	ABHD17	Diocot	Gossypium hirsutum
Gohir.A07G025500-Gohir.D07G029200	NG	0.00723594	0.0254694	0.284104	ABHD17	Diocot	Gossypium hirsutum
Gohir.A07G025500-Gohir.D07G029200	YN	0.00737458	0.0240873	0.306161	ABHD17	Diocot	Gossypium hirsutum
Gohir.A07G055000-Gohir.A09G244500	NG	0.0592027	0.7369	0.0803403	ABHD17	Diocot	Gossypium hirsutum
Gohir.A07G055000-Gohir.A09G244500	YN	0.0580999	0.818029	0.0710242	ABHD17	Diocot	Gossypium hirsutum
Gohir.A07G055000-Gohir.D07G059300	NG	0.00436163	0.0386821	0.112756	ABHD17	Diocot	Gossypium hirsutum
Gohir.A07G055000-Gohir.D07G059300	YN	0.00458495	0.0332291	0.13798	ABHD17	Diocot	Gossypium hirsutum
Gohir.A07G055000-Gohir.D09G245400	NG	0.0614972	0.79364	0.0774876	ABHD17	Diocot	Gossypium hirsutum
Gohir.A07G055000-Gohir.D09G245400	YN	0.0603063	0.915955	0.0658398	ABHD17	Diocot	Gossypium hirsutum
Gohir.A07G174200-Gohir.D07G181500	NG	0.0063462	0.0515693	0.123062	ABHD17	Diocot	Gossypium hirsutum
Gohir.A07G174200-Gohir.D07G181500	YN	0.00643373	0.049997	0.128682	ABHD17	Diocot	Gossypium hirsutum
Gohir.A09G244500-Gohir.D07G059300	NG	0.0608868	0.741775	0.0820826	ABHD17	Diocot	Gossypium hirsutum
Gohir.A09G244500-Gohir.D07G059300	YN	0.0598845	0.80151	0.0747146	ABHD17	Diocot	Gossypium hirsutum
Gohir.A09G244500-Gohir.D09G245400	NG	0.0055599	0.0514647	0.108033	ABHD17	Diocot	Gossypium hirsutum
Gohir.A09G244500-Gohir.D09G245400	YN	0.00568685	0.0477694	0.119048	ABHD17	Diocot	Gossypium hirsutum
Gohir.A11G165200-Gohir.D07G181500	NG	0.0438556	0.47654	0.0920292	ABHD17	Diocot	Gossypium hirsutum
Gohir.A11G165200-Gohir.D07G181500	YN	0.0428643	0.467005	0.0917855	ABHD17	Diocot	Gossypium hirsutum
Gohir.A11G165200-Gohir.D11G171200	NG	0.00127243	0.0126354	0.100704	ABHD17	Diocot	Gossypium hirsutum
Gohir.A11G165200-Gohir.D11G171200	YN	0.00128776	0.0121697	0.105817	ABHD17	Diocot	Gossypium hirsutum
Gohir.A12G206000-Gohir.D12G208300	NG	0.00867234	0.0344881	0.251459	ABHD17	Diocot	Gossypium hirsutum
Gohir.A12G206000-Gohir.D12G208300	YN	0.00870176	0.0311781	0.279098	ABHD17	Diocot	Gossypium hirsutum
Gohir.A13G192200-Gohir.D13G197600	NG	0.0202529	0.0425915	0.475516	ABHD13	Diocot	Gossypium hirsutum
Gohir.A13G192200-Gohir.D13G197600	YN	0.0215421	0.0357515	0.60255	ABHD13	Diocot	Gossypium hirsutum
Gohir.D05G052300-Gohir.D06G096800	NG	0.116771	0.703289	0.166035	ABHD17	Diocot	Gossypium hirsutum
Gohir.D05G052300-Gohir.D06G096800	YN	0.112594	0.757692	0.148602	ABHD17	Diocot	Gossypium hirsutum
Gohir.D05G052300-Gohir.D07G029200	NG	0.108365	0.625326	0.173294	ABHD17	Diocot	Gossypium hirsutum
Gohir.D05G052300-Gohir.D07G029200	YN	0.104118	0.638286	0.163122	ABHD17	Diocot	Gossypium hirsutum
Gohir.D06G096800-Gohir.D07G029200	NG	0.124132	0.736067	0.168642	ABHD17	Diocot	Gossypium hirsutum
Gohir.D06G096800-Gohir.D07G029200	YN	0.11733	0.848333	0.138306	ABHD17	Diocot	Gossypium hirsutum
Gohir.D07G059300-Gohir.D09G245400	NG	0.0632171	0.810155	0.0780308	ABHD17	Diocot	Gossypium hirsutum
Gohir.D07G059300-Gohir.D09G245400	YN	0.0621467	0.910764	0.0682357	ABHD17	Diocot	Gossypium hirsutum
Gohir.D07G181500-Gohir.D11G171200	NG	0.0411828	0.460027	0.0895226	ABHD17	Diocot	Gossypium hirsutum
Gohir.D07G181500-Gohir.D11G171200	YN	0.0412854	0.450327	0.0916786	ABHD17	Diocot	Gossypium hirsutum
Gorai.001G030500-Gorai.009G054100	NG	0.105761	0.622285	0.169956	ABHD17	Diocot	Gossypium raimondii
Gorai.001G030500-Gorai.009G054100	YN	0.0999663	0.665029	0.150319	ABHD17	Diocot	Gossypium raimondii
Gorai.001G030500-Gorai.010G111600	NG	0.120642	0.779996	0.15467	ABHD17	Diocot	Gossypium raimondii
Gorai.001G030500-Gorai.010G111600	YN	0.112736	0.970395	0.116175	ABHD17	Diocot	Gossypium raimondii
Gorai.001G062700-Gorai.006G269800	NG	0.0559737	0.789702	0.0708795	ABHD17	Diocot	Gossypium raimondii
Gorai.001G062700-Gorai.006G269800	YN	0.0551499	0.846398	0.0651584	ABHD17	Diocot	Gossypium raimondii
Gorai.001G202500-Gorai.007G183400	NG	0.0425161	0.452922	0.0938705	ABHD17	Diocot	Gossypium raimondii
Gorai.001G202500-Gorai.007G183400	YN	0.0431071	0.423528	0.101781	ABHD17	Diocot	Gossypium raimondii
Gorai.009G054100-Gorai.010G111600	NG	0.120018	0.746851	0.160698	ABHD17	Diocot	Gossypium raimondii
Gorai.009G054100-Gorai.010G111600	YN	0.113033	0.874601	0.129239	ABHD17	Diocot	Gossypium raimondii
HORVU.MOREX.r3.6HG0574880-HORVU.MOREX.r3.7HG0722640	NG	0.106244	0.760952	0.13962	ABHD17	Monocot	Hordeum vulgare
HORVU.MOREX.r3.6HG0574880-HORVU.MOREX.r3.7HG0722640	YN	0.102572	0.781097	0.131318	ABHD17	Monocot	Hordeum vulgare
Kalaxd.01G222900-Kalaxd.10G106300	NG	0.0376616	0.377569	0.0997477	ABHD17	Diocot	Kalanchoe laxiflora
Kalaxd.01G222900-Kalaxd.10G106300	YN	0.0407316	0.304744	0.133659	ABHD17	Diocot	Kalanchoe laxiflora
Kalaxd.11G131700-Kalaxd.17G072900	NG	0.053233	0.443421	0.120051	ABHD17	Diocot	Kalanchoe laxiflora
Kalaxd.11G131700-Kalaxd.17G072900	YN	0.0550218	0.403205	0.136461	ABHD17	Diocot	Kalanchoe laxiflora
Ler.1DRT.2g051120-Ler.1DRT.6g015510	NG	0.297626	NA	NA	ABHD17	Diocot	Lens ervoides
LitulAlt.03G060700-LitulAlt.08G037500	NG	0.0552963	0.724581	0.0763148	ABHD17	Diocot	Liriodendron tulipifera
LitulAlt.12G090000-LitulAlt.14G092300	NG	0.166619	1.08037	0.154224	ABHD17	Diocot	Liriodendron tulipifera
Lj1g0009132-Lj4g0000470	NG	0.099167	0.658168	0.150671	ABHD17	Diocot	Lotus japonicus
Lalb_Chr02g0158091-Lalb_Chr21g0317681	NG	0.121507	0.28951	0.419697	ABHD17	Diocot	Lupinus albus
Lalb_Chr02g0158091-Lalb_Chr21g0317681	YN	0.137213	0.206781	0.663567	ABHD17	Diocot	Lupinus albus
Lalb_Chr05g0215741-Lalb_Chr09g0325461	NG	0.11703	0.419636	0.278883	ABHD17	Diocot	Lupinus albus
Lalb_Chr05g0215741-Lalb_Chr09g0325461	YN	0.111408	0.580977	0.19176	ABHD17	Diocot	Lupinus albus
Lalb_Chr05g0215741-Lalb_Chr16g0381051	NG	0.0745123	0.300478	0.247979	ABHD17	Diocot	Lupinus albus
Lalb_Chr05g0215741-Lalb_Chr16g0381051	YN	0.0767266	0.269593	0.284601	ABHD17	Diocot	Lupinus albus
Lalb_Chr08g0233911-Lalb_Chr13g0301091	NG	0.118411	0.772548	0.153273	ABHD17	Diocot	Lupinus albus
Lalb_Chr08g0233911-Lalb_Chr13g0301091	YN	0.109295	1.08067	0.101136	ABHD17	Diocot	Lupinus albus
Lalb_Chr08g0236891-Lalb_Chr11g0069911	NG	0.0439919	0.373347	0.117831	ABHD17	Diocot	Lupinus albus
Lalb_Chr08g0236891-Lalb_Chr11g0069911	YN	0.0432121	0.380465	0.113577	ABHD17	Diocot	Lupinus albus
Lalb_Chr08g0236891-Lalb_Chr13g0297481	NG	0.1398	0.742313	0.188331	ABHD17	Diocot	Lupinus albus
Lalb_Chr08g0236891-Lalb_Chr13g0297481	YN	0.127512	1.03652	0.123019	ABHD17	Diocot	Lupinus albus
Lalb_Chr09g0325461-Lalb_Chr16g0381051	NG	0.115806	0.492804	0.234994	ABHD17	Diocot	Lupinus albus
Lalb_Chr09g0325461-Lalb_Chr16g0381051	YN	0.116291	0.514242	0.226141	ABHD17	Diocot	Lupinus albus
Lalb_Chr10g0092631-Lalb_Chr10g0099261	NG	0.23432	1.75168	0.133769	ABHD17	Diocot	Lupinus albus
Lalb_Chr10g0092631-Lalb_Chr10g0099261	YN	0.22737	1.87629	0.12118	ABHD17	Diocot	Lupinus albus
Lalb_Chr10g0092631-Lalb_Chr17g0336771	NG	0.0544023	0.326891	0.166424	ABHD17	Diocot	Lupinus albus
Lalb_Chr10g0092631-Lalb_Chr17g0336771	YN	0.0587722	0.263041	0.223433	ABHD17	Diocot	Lupinus albus
Lalb_Chr10g0092631-Lalb_Chr21g0318151	NG	0.153456	0.768403	0.199708	ABHD17	Diocot	Lupinus albus
Lalb_Chr10g0092631-Lalb_Chr21g0318151	YN	0.158092	0.726369	0.217648	ABHD17	Diocot	Lupinus albus
Lalb_Chr10g0099261-Lalb_Chr17g0336771	NG	0.239182	1.87426	0.127614	ABHD17	Diocot	Lupinus albus
Lalb_Chr10g0099261-Lalb_Chr17g0336771	YN	0.236291	1.62578	0.14534	ABHD17	Diocot	Lupinus albus
Lalb_Chr10g0099261-Lalb_Chr17g0341571	NG	0.127361	0.438671	0.290334	ABHD17	Diocot	Lupinus albus
Lalb_Chr10g0099261-Lalb_Chr17g0341571	YN	0.121843	0.52597	0.231654	ABHD17	Diocot	Lupinus albus
Lalb_Chr10g0099261-Lalb_Chr21g0318151	NG	0.27377	2.1716	0.126068	ABHD17	Diocot	Lupinus albus
Lalb_Chr10g0099261-Lalb_Chr21g0318151	YN	0.264097	2.31992	0.113838	ABHD17	Diocot	Lupinus albus
Lalb_Chr11g0069911-Lalb_Chr13g0297481	NG	0.13179	0.59679	0.220831	ABHD17	Diocot	Lupinus albus
Lalb_Chr11g0069911-Lalb_Chr13g0297481	YN	0.119712	0.876424	0.136592	ABHD17	Diocot	Lupinus albus
Lalb_Chr12g0200011-Lalb_Chr07g0181031	NG	0.0301618	0.233036	0.12943	ABHD13	Diocot	Lupinus albus
Lalb_Chr12g0200011-Lalb_Chr07g0181031	YN	0.0302963	0.23991	0.126282	ABHD13	Diocot	Lupinus albus
Lalb_Chr17g0336771-Lalb_Chr21g0318151	NG	0.156408	0.618587	0.252847	ABHD17	Diocot	Lupinus albus
Lalb_Chr17g0336771-Lalb_Chr21g0318151	YN	0.160155	0.563064	0.284435	ABHD17	Diocot	Lupinus albus
Manes.01G104700-Manes.02G061100	NG	0.0696343	0.427197	0.163003	ABHD17	Diocot	Manihot esculenta
Manes.01G104700-Manes.02G061100	YN	0.0706596	0.396753	0.178095	ABHD17	Diocot	Manihot esculenta
Manes.01G104700-Manes.06G078600	NG	0.235216	1.35243	0.173921	ABHD17	Diocot	Manihot esculenta
Manes.01G104700-Manes.06G078600	YN	0.219608	1.7461	0.125771	ABHD17	Diocot	Manihot esculenta
Manes.01G104700-Manes.14G091500	NG	0.194515	1.40839	0.138112	ABHD17	Diocot	Manihot esculenta
Manes.01G104700-Manes.14G091500	YN	0.186593	1.47315	0.126663	ABHD17	Diocot	Manihot esculenta
Manes.01G112100-Manes.02G070300	NG	0.0457162	0.236269	0.193492	ABHD17	Diocot	Manihot esculenta
Manes.01G112100-Manes.02G070300	YN	0.0455968	0.238001	0.191582	ABHD17	Diocot	Manihot esculenta
Manes.02G061100-Manes.06G078600	NG	0.236131	1.67287	0.141153	ABHD17	Diocot	Manihot esculenta
Manes.02G061100-Manes.06G078600	YN	0.220309	2.49898	0.0881596	ABHD17	Diocot	Manihot esculenta
Manes.02G061100-Manes.14G091500	NG	0.194111	1.63429	0.118774	ABHD17	Diocot	Manihot esculenta
Manes.02G061100-Manes.14G091500	YN	0.187381	1.58432	0.118272	ABHD17	Diocot	Manihot esculenta
Manes.06G038600-Manes.14G141900	NG	0.0772434	0.51636	0.149592	ABHD17	Diocot	Manihot esculenta
Manes.06G038600-Manes.14G141900	YN	0.0757008	0.549152	0.13785	ABHD17	Diocot	Manihot esculenta
Manes.06G078600-Manes.14G091500	NG	0.101098	0.412377	0.245159	ABHD17	Diocot	Manihot esculenta
Manes.06G078600-Manes.14G091500	YN	0.0995358	0.441605	0.225395	ABHD17	Diocot	Manihot esculenta
Manes.06G112600-Manes.14G057000	NG	0.0303697	0.295032	0.102937	ABHD17	Diocot	Manihot esculenta
Manes.06G112600-Manes.14G057000	YN	0.0275706	0.324916	0.0848546	ABHD17	Diocot	Manihot esculenta
Manes.06G112600-Manes.15G153700	NG	0.0943085	2.10609	0.044779	ABHD17	Diocot	Manihot esculenta
Manes.06G112600-Manes.15G153700	YN	0.0817103	2.19302	0.0372592	ABHD17	Diocot	Manihot esculenta
Manes.06G112600-Manes.17G109400	NG	0.0995133	2.07618	0.047931	ABHD17	Diocot	Manihot esculenta
Manes.06G112600-Manes.17G109400	YN	0.0895643	1.99157	0.0449717	ABHD17	Diocot	Manihot esculenta
Manes.14G057000-Manes.15G153700	NG	0.0949702	1.99002	0.0477233	ABHD17	Diocot	Manihot esculenta
Manes.14G057000-Manes.15G153700	YN	0.0872784	1.79752	0.0485549	ABHD17	Diocot	Manihot esculenta
Manes.14G057000-Manes.17G109400	NG	0.100028	2.32603	0.0430036	ABHD17	Diocot	Manihot esculenta
Manes.14G057000-Manes.17G109400	YN	0.0927109	2.08201	0.0445294	ABHD17	Diocot	Manihot esculenta
Manes.15G153700-Manes.17G109400	NG	0.0207811	0.335511	0.0619386	ABHD17	Diocot	Manihot esculenta
Manes.15G153700-Manes.17G109400	YN	0.0220439	0.281977	0.0781764	ABHD17	Diocot	Manihot esculenta
Manes.16G098000-Manes.03G037700	NG	0.0463324	0.34764	0.133277	ABHD13	Diocot	Manihot esculenta
Manes.16G098000-Manes.03G037700	YN	0.0494521	0.290433	0.17027	ABHD13	Diocot	Manihot esculenta
MgTOL.H0247-MgTOL.L0465	NG	0.0745361	0.521046	0.143051	ABHD17	Diocot	Mimulus guttatus
MgTOL.H0247-MgTOL.L0465	YN	0.0705975	0.659329	0.107075	ABHD17	Diocot	Mimulus guttatus
Nycol.B00628-Nycol.C00098	NG	0.101116	1.05372	0.0959616	ABHD17	Diocot	Nymphaea colorata
Nycol.B00628-Nycol.C00098	YN	0.0972053	1.09977	0.0883873	ABHD17	Diocot	Nymphaea colorata
LOC_Os02g09770-LOC_Os06g42730	NG	0.103789	0.663511	0.156423	ABHD17	Monocot	Oryza sativa
LOC_Os02g09770-LOC_Os06g42730	YN	0.103725	0.600911	0.172613	ABHD17	Monocot	Oryza sativa
Pahal.1G068200-Pahal.4G075500	NG	0.104064	1.00412	0.103637	ABHD17	Monocot	Panicum hallii
Pahal.1G068200-Pahal.4G075500	YN	0.0978279	1.16387	0.084054	ABHD17	Monocot	Panicum hallii
Phala.02G061300-Phala.04G177100	NG	0.0929241	0.474899	0.195671	ABHD17	Monocot	Pharus latifolius
Phala.02G061300-Phala.04G177100	YN	0.0972351	0.409756	0.2373	ABHD17	Monocot	Pharus latifolius
Phala.03G192200-Phala.07G208100	NG	0.239828	0.715677	0.335106	ABHD17	Monocot	Pharus latifolius
Phala.03G192200-Phala.07G208100	YN	0.200653	2.90987	0.0689562	ABHD17	Monocot	Pharus latifolius
Phacu.WLD.004G039400-Phacu.WLD.008G026700	NG	0.103102	0.634222	0.162565	ABHD17	Diocot	Phaseolus acutifolius
Phacu.WLD.004G039400-Phacu.WLD.008G026700	YN	0.103678	0.568268	0.182446	ABHD17	Diocot	Phaseolus acutifolius
Phacu.WLD.004G058900-Phacu.WLD.009G202100	NG	0.162154	2.02567	0.0800497	ABHD17	Diocot	Phaseolus acutifolius
Phacu.WLD.004G058900-Phacu.WLD.009G202100	YN	0.146808	2.61489	0.0561432	ABHD17	Diocot	Phaseolus acutifolius
Phacu.WLD.004G058900-Phacu.WLD.L016840	NG	0.075523	0.7834	0.0964042	ABHD17	Diocot	Phaseolus acutifolius
Phacu.WLD.004G058900-Phacu.WLD.L016840	YN	0.0678936	1.10387	0.061505	ABHD17	Diocot	Phaseolus acutifolius
Pl04G0000047000-Pl08G0000028200	NG	0.105808	0.708675	0.149304	ABHD17	Diocot	Phaseolus lunatus
Pl04G0000047000-Pl08G0000028200	YN	0.106669	0.637494	0.167326	ABHD17	Diocot	Phaseolus lunatus
Phvul.004G044400-Phvul.008G024800	NG	0.100725	0.669287	0.150496	ABHD17	Diocot	Phaseolus vulgaris
Phvul.004G044400-Phvul.008G024800	YN	0.102335	0.590552	0.173286	ABHD17	Diocot	Phaseolus vulgaris
Phvul.004G059600-Phvul.009G170900	NG	0.155284	2.06897	0.0750538	ABHD17	Diocot	Phaseolus vulgaris
Phvul.004G059600-Phvul.009G170900	YN	0.138614	4.19804	0.0330187	ABHD17	Diocot	Phaseolus vulgaris
Podel.01G147000-Podel.03G102700	NG	0.0599007	0.264079	0.226829	ABHD17	Diocot	Populus deltoides
Podel.01G147000-Podel.03G102700	YN	0.0617307	0.242415	0.254649	ABHD17	Diocot	Populus deltoides
Podel.04G107400-Podel.17G126200	NG	0.0345196	0.210149	0.164262	ABHD17	Diocot	Populus deltoides
Podel.04G107400-Podel.17G126200	YN	0.0328263	0.283728	0.115696	ABHD17	Diocot	Populus deltoides
Podel.04G107400-Podel.17G127100	NG	0.0274197	0.224718	0.122019	ABHD17	Diocot	Populus deltoides
Podel.04G107400-Podel.17G127100	YN	0.0261425	0.261226	0.100076	ABHD17	Diocot	Populus deltoides
Podel.04G120700-Podel.10G138300	NG	0.213614	1.86604	0.114474	ABHD17	Diocot	Populus deltoides
Podel.04G120700-Podel.10G138300	YN	0.205119	1.78698	0.114785	ABHD17	Diocot	Populus deltoides
Podel.04G120700-Podel.17G105300	NG	0.0591443	0.355164	0.166527	ABHD17	Diocot	Populus deltoides
Podel.04G120700-Podel.17G105300	YN	0.0595949	0.353492	0.168589	ABHD17	Diocot	Populus deltoides
Podel.06G158400-Podel.18G064100	NG	0.0347978	0.174975	0.198872	ABHD13	Diocot	Populus deltoides
Podel.06G158400-Podel.18G064100	YN	0.0364809	0.151722	0.240446	ABHD13	Diocot	Populus deltoides
Podel.06G196900-Podel.18G116000	NG	0.0277612	0.202754	0.136921	ABHD17	Diocot	Populus deltoides
Podel.06G196900-Podel.18G116000	YN	0.0279431	0.189543	0.147424	ABHD17	Diocot	Populus deltoides
Podel.08G133400-Podel.10G138300	NG	0.0402578	0.223137	0.180417	ABHD17	Diocot	Populus deltoides
Podel.08G133400-Podel.10G138300	YN	0.0431386	0.177252	0.243374	ABHD17	Diocot	Populus deltoides
Podel.12G095000-Podel.15G092000	NG	0.0395148	0.295258	0.133831	ABHD17	Diocot	Populus deltoides
Podel.12G095000-Podel.15G092000	YN	0.0396645	0.275162	0.144149	ABHD17	Diocot	Populus deltoides
Potri.001G136400-Potri.003G096900	NG	0.0611044	0.264633	0.230902	ABHD17	Diocot	Populus trichocarpa
Potri.001G136400-Potri.003G096900	YN	0.0625189	0.247881	0.252214	ABHD17	Diocot	Populus trichocarpa
Potri.001G340000-Potri.012G090800	NG	0.113043	1.80565	0.0626051	ABHD17	Diocot	Populus trichocarpa
Potri.001G340000-Potri.012G090800	YN	0.106054	1.76772	0.0599949	ABHD17	Diocot	Populus trichocarpa
Potri.001G340000-Potri.015G087100	NG	0.133521	1.5622	0.0854698	ABHD17	Diocot	Populus trichocarpa
Potri.001G340000-Potri.015G087100	YN	0.123872	1.56506	0.0791489	ABHD17	Diocot	Populus trichocarpa
Potri.004G112300-Potri.010G136900	NG	0.209639	1.77867	0.117863	ABHD17	Diocot	Populus trichocarpa
Potri.004G112300-Potri.010G136900	YN	0.199487	1.74785	0.114133	ABHD17	Diocot	Populus trichocarpa
Potri.004G112300-Potri.017G102500	NG	0.0552487	0.343538	0.160823	ABHD17	Diocot	Populus trichocarpa
Potri.004G112300-Potri.017G102500	YN	0.0546024	0.367966	0.14839	ABHD17	Diocot	Populus trichocarpa
Potri.006G145200-Potri.018G064800	NG	0.0376833	0.142742	0.263996	ABHD13	Diocot	Populus trichocarpa
Potri.006G145200-Potri.018G064800	YN	0.0395793	0.123767	0.319789	ABHD13	Diocot	Populus trichocarpa
Potri.006G188100-Potri.018G111400	NG	0.0292915	0.189378	0.154672	ABHD17	Diocot	Populus trichocarpa
Potri.006G188100-Potri.018G111400	YN	0.0293449	0.181741	0.161465	ABHD17	Diocot	Populus trichocarpa
Potri.008G112600-Potri.010G136900	NG	0.0369923	0.22054	0.167735	ABHD17	Diocot	Populus trichocarpa
Potri.008G112600-Potri.010G136900	YN	0.0394546	0.183299	0.215247	ABHD17	Diocot	Populus trichocarpa
Potri.008G112600-Potri.017G102500	NG	0.220514	2.15262	0.10244	ABHD17	Diocot	Populus trichocarpa
Potri.008G112600-Potri.017G102500	YN	0.206474	2.8572	0.0722643	ABHD17	Diocot	Populus trichocarpa
Potri.010G136900-Potri.017G102500	NG	0.221444	1.8804	0.117764	ABHD17	Diocot	Populus trichocarpa
Potri.010G136900-Potri.017G102500	YN	0.21154	1.81109	0.116802	ABHD17	Diocot	Populus trichocarpa
Potri.012G090800-Potri.015G087100	NG	0.0429003	0.33769	0.12704	ABHD17	Diocot	Populus trichocarpa
Potri.012G090800-Potri.015G087100	YN	0.0440969	0.305928	0.144141	ABHD17	Diocot	Populus trichocarpa
Prupe.1G295500-Prupe.3G247400	NG	0.185432	1.69862	0.109167	ABHD17	Diocot	Prunus persica
Prupe.1G295500-Prupe.3G247400	YN	0.183184	4.67666	0.0391699	ABHD17	Diocot	Prunus persica
Prupe.3G296100-Prupe.5G160600	NG	0.0919958	1.15906	0.0793708	ABHD17	Diocot	Prunus persica
Prupe.3G296100-Prupe.5G160600	YN	0.090606	1.24676	0.0726731	ABHD17	Diocot	Prunus persica
Qurub.02G256100-Qurub.03G256300	NG	0.182234	1.50696	0.120928	ABHD17	Diocot	Quercus rubra
Qurub.02G256100-Qurub.03G256300	YN	0.179754	2.01221	0.0893317	ABHD17	Diocot	Quercus rubra
Qurub.10G203600-Qurub.02G293900	NG	0.0979564	1.44127	0.0679655	ABHD17	Diocot	Quercus rubra
Qurub.10G203600-Qurub.02G293900	YN	0.0927106	1.24647	0.0743785	ABHD17	Diocot	Quercus rubra
Sapur.004G068800-Sapur.017G097400	NG	0.0340916	0.2471	0.137967	ABHD17	Diocot	Salix purpurea
Sapur.004G068800-Sapur.017G097400	YN	0.0334158	0.261645	0.127714	ABHD17	Diocot	Salix purpurea
Sapur.004G075600-Sapur.010G107000	NG	0.244136	2.0691	0.117991	ABHD17	Diocot	Salix purpurea
Sapur.004G075600-Sapur.010G107000	YN	0.22787	4.04392	0.0563488	ABHD17	Diocot	Salix purpurea
Sapur.004G075600-Sapur.017G083700	NG	0.0561463	0.406699	0.138054	ABHD17	Diocot	Salix purpurea
Sapur.004G075600-Sapur.017G083700	YN	0.0545808	0.462936	0.117902	ABHD17	Diocot	Salix purpurea
Sapur.006G153500-Sapur.018G085100	NG	0.0262605	0.333806	0.0786698	ABHD17	Diocot	Salix purpurea
Sapur.006G153500-Sapur.018G085100	YN	0.02843	0.250894	0.113315	ABHD17	Diocot	Salix purpurea
Sapur.008G090200-Sapur.010G107000	NG	0.07668	0.396667	0.193311	ABHD17	Diocot	Salix purpurea
Sapur.008G090200-Sapur.010G107000	YN	0.0769374	0.372015	0.206813	ABHD17	Diocot	Salix purpurea
Sapur.010G107000-Sapur.017G083700	NG	0.231994	NA	NA	ABHD17	Diocot	Salix purpurea
Sapur.010G107000-Sapur.017G083700	YN	0.220556	4.05887	0.0543392	ABHD17	Diocot	Salix purpurea
Sapur.012G067600-Sapur.016G214000	NG	0.119234	1.54465	0.0771919	ABHD17	Diocot	Salix purpurea
Sapur.012G067600-Sapur.016G214000	YN	0.110546	1.66187	0.066519	ABHD17	Diocot	Salix purpurea
Sapur.012G067600-Sapur.15WG105000	NG	0.0441194	0.363529	0.121364	ABHD17	Diocot	Salix purpurea
Sapur.012G067600-Sapur.15WG105000	YN	0.044438	0.349028	0.127319	ABHD17	Diocot	Salix purpurea
Sapur.012G067600-Sapur.15ZG087500	NG	0.0441194	0.363529	0.121364	ABHD17	Diocot	Salix purpurea
Sapur.012G067600-Sapur.15ZG087500	YN	0.044438	0.349028	0.127319	ABHD17	Diocot	Salix purpurea
Sapur.018G046500-Sapur.006G120100	NG	0.0627887	0.271922	0.230907	ABHD13	Diocot	Salix purpurea
Sapur.018G046500-Sapur.006G120100	YN	0.0617644	0.273244	0.226041	ABHD13	Diocot	Salix purpurea
Sapur.15WG105000-Sapur.016G214000	NG	0.132178	1.54737	0.0854205	ABHD17	Diocot	Salix purpurea
Sapur.15WG105000-Sapur.016G214000	YN	0.122465	1.55405	0.0788041	ABHD17	Diocot	Salix purpurea
Sapur.15WG105000-Sapur.15ZG087500	NG	0	0	NA	ABHD17	Diocot	Salix purpurea
Sapur.15WG105000-Sapur.15ZG087500	YN	0	0	NA	ABHD17	Diocot	Salix purpurea
Sapur.15ZG087500-Sapur.016G214000	NG	0.132178	1.54737	0.0854205	ABHD17	Diocot	Salix purpurea
Sapur.15ZG087500-Sapur.016G214000	YN	0.122465	1.55405	0.0788041	ABHD17	Diocot	Salix purpurea
Sevir.1G054200-Sevir.4G217100	NG	0.0846398	1.15223	0.0734577	ABHD17	Monocot	Setaria viridis
Sevir.1G054200-Sevir.4G217100	YN	0.0807332	1.60903	0.0501752	ABHD17	Monocot	Setaria viridis
Solyc02g065700.3-Solyc02g089320.3	NG	0.0916118	0.586227	0.156274	ABHD17	Diocot	Solanum lycopersicum
Solyc02g065700.3-Solyc02g089320.3	YN	0.0889185	0.606046	0.146719	ABHD17	Diocot	Solanum lycopersicum
Solyc02g067920.4-Solyc02g086220.3	NG	0.296928	NA	NA	ABHD17	Diocot	Solanum lycopersicum
Solyc02g067920.4-Solyc02g086220.3	YN	0.261683	4.04316	0.0647224	ABHD17	Diocot	Solanum lycopersicum
Solyc02g086220.3-Solyc03g034270.3	NG	0.100327	0.799558	0.125478	ABHD17	Diocot	Solanum lycopersicum
Solyc02g086220.3-Solyc03g034270.3	YN	0.10007	0.824474	0.121374	ABHD17	Diocot	Solanum lycopersicum
Soltu.DM.02G009060-Soltu.DM.02G030470	NG	0.0914291	0.603037	0.151614	ABHD17	Diocot	Solanum tuberosum
Soltu.DM.02G009060-Soltu.DM.02G030470	YN	0.0901052	0.632591	0.142438	ABHD17	Diocot	Solanum tuberosum
Soltu.DM.02G026100-Soltu.DM.03G004590	NG	0.0871372	0.690297	0.126231	ABHD17	Diocot	Solanum tuberosum
Soltu.DM.02G026100-Soltu.DM.03G004590	YN	0.0882194	0.664782	0.132704	ABHD17	Diocot	Solanum tuberosum
Sobic.004G074200-Sobic.010G199300	NG	0.0907972	1.02092	0.0889368	ABHD17	Monocot	Sorghum bicolor
Sobic.004G074200-Sobic.010G199300	YN	0.084247	1.56402	0.0538658	ABHD17	Monocot	Sorghum bicolor
Sphmag06G137900-Sphmag09G003500	NG	0.0299176	0.416841	0.0717722	ABHD17	Moss	Sphagnum magellanicum
Sphmag06G137900-Sphmag09G003500	YN	0.0327927	0.30702	0.10681	ABHD17	Moss	Sphagnum magellanicum
Sphmag06G137900-Sphmag12G116000	NG	0.0368522	0.423994	0.0869168	ABHD17	Moss	Sphagnum magellanicum
Sphmag06G137900-Sphmag12G116000	YN	0.0390304	0.340436	0.114648	ABHD17	Moss	Sphagnum magellanicum
Sphmag09G003500-Sphmag12G116000	NG	0.0404171	0.400471	0.100924	ABHD17	Moss	Sphagnum magellanicum
Sphmag09G003500-Sphmag12G116000	YN	0.042808	0.278318	0.15381	ABHD17	Moss	Sphagnum magellanicum
Thecc.02G320800-Thecc.04G109100	NG	0.186458	1.89738	0.0982713	ABHD17	Diocot	Theobroma cacao
Thecc.02G320800-Thecc.04G109100	YN	0.174095	2.1015	0.0828432	ABHD17	Diocot	Theobroma cacao
Thint.J02G230300-Thint.S02G218600	NG	0.00941391	0.0520267	0.180944	ABHD13	Monocot	Thinopyrum intermedium
Thint.J02G230300-Thint.S02G218600	YN	0.0100687	0.0434208	0.231886	ABHD13	Monocot	Thinopyrum intermedium
Thint.J02G230300-Thint.V02G199600	NG	0.00942207	0.0126379	0.745541	ABHD13	Monocot	Thinopyrum intermedium
Thint.J02G230300-Thint.V02G199600	YN	0.00953454	0.0122019	0.781397	ABHD13	Monocot	Thinopyrum intermedium
Thint.J03G301800-Thint.S03G290400	NG	0.00369812	0.148771	0.0248577	ABHD17	Monocot	Thinopyrum intermedium
Thint.J03G301800-Thint.S03G290400	YN	0.00384458	0.133767	0.0287407	ABHD17	Monocot	Thinopyrum intermedium
Thint.J03G301800-Thint.V03G268400	NG	0.0024643	0.11293	0.0218215	ABHD17	Monocot	Thinopyrum intermedium
Thint.J03G301800-Thint.V03G268400	YN	0.00256365	0.101317	0.0253034	ABHD17	Monocot	Thinopyrum intermedium
Thint.J06G224000-Thint.S06G213500	NG	0.0078462	0.0972085	0.0807151	ABHD17	Monocot	Thinopyrum intermedium
Thint.J06G224000-Thint.S06G213500	YN	0.00818089	0.0865902	0.0944783	ABHD17	Monocot	Thinopyrum intermedium
Thint.J06G224000-Thint.S07G408400	NG	0.107679	0.696302	0.154644	ABHD17	Monocot	Thinopyrum intermedium
Thint.J06G224000-Thint.S07G408400	YN	0.10732	0.658247	0.163039	ABHD17	Monocot	Thinopyrum intermedium
Thint.J06G224000-Thint.V06G186700	NG	0.00784052	0.0816041	0.0960799	ABHD17	Monocot	Thinopyrum intermedium
Thint.J06G224000-Thint.V06G186700	YN	0.00815993	0.0729861	0.111801	ABHD17	Monocot	Thinopyrum intermedium
Thint.J06G424100-Thint.S06G383900	NG	0.00761047	0.0471843	0.161292	ABHD17	Monocot	Thinopyrum intermedium
Thint.J06G424100-Thint.S06G383900	YN	0.00730662	0.054632	0.133742	ABHD17	Monocot	Thinopyrum intermedium
Thint.J06G424100-Thint.V06G362900	NG	0.00608019	0.0185376	0.327993	ABHD17	Monocot	Thinopyrum intermedium
Thint.J06G424100-Thint.V06G362900	YN	0.00566001	0.0240089	0.235746	ABHD17	Monocot	Thinopyrum intermedium
Thint.J07G327700-Thint.S07G310600	NG	0.0188847	0.0738155	0.255837	ABHD17	Monocot	Thinopyrum intermedium
Thint.J07G327700-Thint.S07G310600	YN	0.0195938	0.0644569	0.303983	ABHD17	Monocot	Thinopyrum intermedium
Thint.J07G343300-Thint.S07G319900	NG	0.0153948	0.0979477	0.157173	ABHD17	Monocot	Thinopyrum intermedium
Thint.J07G343300-Thint.S07G319900	YN	0.0156977	0.0937202	0.167495	ABHD17	Monocot	Thinopyrum intermedium
Thint.J07G343300-Thint.V07G313700	NG	0.174084	0.330199	0.527209	ABHD17	Monocot	Thinopyrum intermedium
Thint.J07G343300-Thint.V07G313700	YN	0.166713	0.37338	0.446496	ABHD17	Monocot	Thinopyrum intermedium
Thint.J07G441200-Thint.S06G213500	NG	0.104572	0.68559	0.152529	ABHD17	Monocot	Thinopyrum intermedium
Thint.J07G441200-Thint.S06G213500	YN	0.105428	0.633735	0.16636	ABHD17	Monocot	Thinopyrum intermedium
Thint.J07G441200-Thint.S07G408400	NG	0.0138834	0.084068	0.165145	ABHD17	Monocot	Thinopyrum intermedium
Thint.J07G441200-Thint.S07G408400	YN	0.0144601	0.0747364	0.193481	ABHD17	Monocot	Thinopyrum intermedium
Thint.J07G441200-Thint.V06G186700	NG	0.107086	0.680611	0.157338	ABHD17	Monocot	Thinopyrum intermedium
Thint.J07G441200-Thint.V06G186700	YN	0.108454	0.622278	0.174286	ABHD17	Monocot	Thinopyrum intermedium
Thint.J07G441200-Thint.V07G402700	NG	0.00807699	0.0521953	0.154745	ABHD17	Monocot	Thinopyrum intermedium
Thint.J07G441200-Thint.V07G402700	YN	0.0088154	0.0412099	0.213914	ABHD17	Monocot	Thinopyrum intermedium
Thint.S02G218600-Thint.V02G199600	NG	0.00806092	0.05655	0.142545	ABHD13	Monocot	Thinopyrum intermedium
Thint.S02G218600-Thint.V02G199600	YN	0.00839724	0.0504393	0.166482	ABHD13	Monocot	Thinopyrum intermedium
Thint.S03G290400-Thint.V03G268400	NG	0.00489878	0.0617789	0.0792954	ABHD17	Monocot	Thinopyrum intermedium
Thint.S03G290400-Thint.V03G268400	YN	0.00495084	0.060196	0.0822452	ABHD17	Monocot	Thinopyrum intermedium
Thint.S06G213500-Thint.S07G408400	NG	0.100489	0.736668	0.13641	ABHD17	Monocot	Thinopyrum intermedium
Thint.S06G213500-Thint.S07G408400	YN	0.100702	0.679124	0.148283	ABHD17	Monocot	Thinopyrum intermedium
Thint.S06G213500-Thint.V06G186700	NG	0.00555543	0.0211548	0.262609	ABHD17	Monocot	Thinopyrum intermedium
Thint.S06G213500-Thint.V06G186700	YN	0.00559417	0.0207104	0.270114	ABHD17	Monocot	Thinopyrum intermedium
Thint.S06G213500-Thint.V07G402700	NG	0.100397	0.724124	0.138647	ABHD17	Monocot	Thinopyrum intermedium
Thint.S06G213500-Thint.V07G402700	YN	0.100761	0.666152	0.151258	ABHD17	Monocot	Thinopyrum intermedium
Thint.S06G383900-Thint.V06G362900	NG	0.0045588	0.0569181	0.0800941	ABHD17	Monocot	Thinopyrum intermedium
Thint.S06G383900-Thint.V06G362900	YN	0.00431663	0.0693272	0.0622646	ABHD17	Monocot	Thinopyrum intermedium
Thint.S07G319900-Thint.V07G313700	NG	0.155482	0.301346	0.515959	ABHD17	Monocot	Thinopyrum intermedium
Thint.S07G319900-Thint.V07G313700	YN	0.149793	0.331447	0.451937	ABHD17	Monocot	Thinopyrum intermedium
Thint.S07G408400-Thint.V06G186700	NG	0.102991	0.731509	0.140792	ABHD17	Monocot	Thinopyrum intermedium
Thint.S07G408400-Thint.V06G186700	YN	0.103735	0.665605	0.155851	ABHD17	Monocot	Thinopyrum intermedium
Thint.S07G408400-Thint.V07G402700	NG	0.00806694	0.0881388	0.0915254	ABHD17	Monocot	Thinopyrum intermedium
Thint.S07G408400-Thint.V07G402700	YN	0.00792193	0.094313	0.0839962	ABHD17	Monocot	Thinopyrum intermedium
Thint.V06G186700-Thint.V07G402700	NG	0.102902	0.719025	0.143113	ABHD17	Monocot	Thinopyrum intermedium
Thint.V06G186700-Thint.V07G402700	YN	0.10378	0.653328	0.158849	ABHD17	Monocot	Thinopyrum intermedium
TraesCS2A03G0358100-TraesCS2B03G0478500	NG	0.0190691	0.0369454	0.516144	ABHD13	Monocot	Triticum aestivum cv. Chinese Spring
TraesCS2A03G0358100-TraesCS2B03G0478500	YN	0.0199193	0.0327297	0.6086	ABHD13	Monocot	Triticum aestivum cv. Chinese Spring
TraesCS2A03G0358100-TraesCS2D03G0374400	NG	0.00402192	0.0212101	0.189623	ABHD13	Monocot	Triticum aestivum cv. Chinese Spring
TraesCS2A03G0358100-TraesCS2D03G0374400	YN	0.00415462	0.0192859	0.215423	ABHD13	Monocot	Triticum aestivum cv. Chinese Spring
TraesCS2B03G0478500-TraesCS2D03G0374400	NG	0.0148494	0.0323597	0.458886	ABHD13	Monocot	Triticum aestivum cv. Chinese Spring
TraesCS2B03G0478500-TraesCS2D03G0374400	YN	0.0153867	0.0292428	0.526172	ABHD13	Monocot	Triticum aestivum cv. Chinese Spring
TraesCS3A03G0667200-TraesCS3B03G0762400	NG	0.00244951	0.141639	0.0172941	ABHD17	Monocot	Triticum aestivum cv. Chinese Spring
TraesCS3A03G0667200-TraesCS3B03G0762400	YN	0.00253639	0.129373	0.0196052	ABHD17	Monocot	Triticum aestivum cv. Chinese Spring
TraesCS3A03G0667200-TraesCS3D03G0609600	NG	0.00246835	0.0952116	0.0259249	ABHD17	Monocot	Triticum aestivum cv. Chinese Spring
TraesCS3A03G0667200-TraesCS3D03G0609600	YN	0.00249068	0.0932167	0.0267192	ABHD17	Monocot	Triticum aestivum cv. Chinese Spring
TraesCS3B03G0762400-TraesCS3D03G0609600	NG	0.0024677	0.125531	0.0196581	ABHD17	Monocot	Triticum aestivum cv. Chinese Spring
TraesCS3B03G0762400-TraesCS3D03G0609600	YN	0.00250662	0.121545	0.0206231	ABHD17	Monocot	Triticum aestivum cv. Chinese Spring
TraesCS6A03G0422500-TraesCS6B03G0511200	NG	0.00673066	0.069422	0.0969529	ABHD17	Monocot	Triticum aestivum cv. Chinese Spring
TraesCS6A03G0422500-TraesCS6B03G0511200	YN	0.00736832	0.0550639	0.133814	ABHD17	Monocot	Triticum aestivum cv. Chinese Spring
TraesCS6A03G0422500-TraesCS6D03G0358200	NG	0.00335197	0.0396248	0.0845926	ABHD17	Monocot	Triticum aestivum cv. Chinese Spring
TraesCS6A03G0422500-TraesCS6D03G0358200	YN	0.00340197	0.0379438	0.0896579	ABHD17	Monocot	Triticum aestivum cv. Chinese Spring
TraesCS6A03G0422500-TraesCS7A03G0946200	NG	0.1046	0.641263	0.163115	ABHD17	Monocot	Triticum aestivum cv. Chinese Spring
TraesCS6A03G0422500-TraesCS7A03G0946200	YN	0.104	0.603602	0.172298	ABHD17	Monocot	Triticum aestivum cv. Chinese Spring
TraesCS6A03G0422500-TraesCS7B03G0790800	NG	0.103676	0.67424	0.153767	ABHD17	Monocot	Triticum aestivum cv. Chinese Spring
TraesCS6A03G0422500-TraesCS7B03G0790800	YN	0.103807	0.624282	0.166282	ABHD17	Monocot	Triticum aestivum cv. Chinese Spring
TraesCS6A03G0923000-TraesCS6B03G1110100	NG	0.00485128	0.0549502	0.0882849	ABHD17	Monocot	Triticum aestivum cv. Chinese Spring
TraesCS6A03G0923000-TraesCS6B03G1110100	YN	0.00445976	0.0756672	0.0589392	ABHD17	Monocot	Triticum aestivum cv. Chinese Spring
TraesCS6A03G0923000-TraesCS6D03G0794100	NG	0.00485297	0.0548912	0.0884106	ABHD17	Monocot	Triticum aestivum cv. Chinese Spring
TraesCS6A03G0923000-TraesCS6D03G0794100	YN	0.00453607	0.0705988	0.0642514	ABHD17	Monocot	Triticum aestivum cv. Chinese Spring
TraesCS6B03G0511200-TraesCS6D03G0358200	NG	0.00784996	0.0812799	0.0965794	ABHD17	Monocot	Triticum aestivum cv. Chinese Spring
TraesCS6B03G0511200-TraesCS6D03G0358200	YN	0.00834818	0.068868	0.12122	ABHD17	Monocot	Triticum aestivum cv. Chinese Spring
TraesCS6B03G0511200-TraesCS7A03G0946200	NG	0.107325	0.656088	0.163583	ABHD17	Monocot	Triticum aestivum cv. Chinese Spring
TraesCS6B03G0511200-TraesCS7A03G0946200	YN	0.106896	0.618682	0.17278	ABHD17	Monocot	Triticum aestivum cv. Chinese Spring
TraesCS6B03G0511200-TraesCS7B03G0790800	NG	0.106396	0.707905	0.150297	ABHD17	Monocot	Triticum aestivum cv. Chinese Spring
TraesCS6B03G0511200-TraesCS7B03G0790800	YN	0.106642	0.659562	0.161685	ABHD17	Monocot	Triticum aestivum cv. Chinese Spring
TraesCS6B03G0511200-TraesCS7D03G0911700	NG	0.109288	0.678738	0.161016	ABHD17	Monocot	Triticum aestivum cv. Chinese Spring
TraesCS6B03G0511200-TraesCS7D03G0911700	YN	0.109337	0.638126	0.17134	ABHD17	Monocot	Triticum aestivum cv. Chinese Spring
TraesCS6B03G1110100-TraesCS6D03G0794100	NG	0.0064379	0.0491959	0.130863	ABHD17	Monocot	Triticum aestivum cv. Chinese Spring
TraesCS6B03G1110100-TraesCS6D03G0794100	YN	0.0060428	0.0616003	0.0980969	ABHD17	Monocot	Triticum aestivum cv. Chinese Spring
TraesCS6D03G0358200-TraesCS7A03G0946200	NG	0.109772	0.644737	0.170258	ABHD17	Monocot	Triticum aestivum cv. Chinese Spring
TraesCS6D03G0358200-TraesCS7A03G0946200	YN	0.108865	0.619007	0.17587	ABHD17	Monocot	Triticum aestivum cv. Chinese Spring
TraesCS6D03G0358200-TraesCS7B03G0790800	NG	0.10884	0.677991	0.160534	ABHD17	Monocot	Triticum aestivum cv. Chinese Spring
TraesCS6D03G0358200-TraesCS7B03G0790800	YN	0.108627	0.641636	0.169296	ABHD17	Monocot	Triticum aestivum cv. Chinese Spring
TraesCS7A03G0732800-TraesCS7B03G0539000	NG	0.0102155	0.107541	0.094992	ABHD17	Monocot	Triticum aestivum cv. Chinese Spring
TraesCS7A03G0732800-TraesCS7B03G0539000	YN	0.0105709	0.0982387	0.107604	ABHD17	Monocot	Triticum aestivum cv. Chinese Spring
TraesCS7A03G0732800-TraesCS7D03G0699500	NG	0.00894523	0.106965	0.0836275	ABHD17	Monocot	Triticum aestivum cv. Chinese Spring
TraesCS7A03G0732800-TraesCS7D03G0699500	YN	0.00938983	0.0934862	0.100441	ABHD17	Monocot	Triticum aestivum cv. Chinese Spring
TraesCS7A03G0946200-TraesCS7B03G0790800	NG	0.00345144	0.0521699	0.0661576	ABHD17	Monocot	Triticum aestivum cv. Chinese Spring
TraesCS7A03G0946200-TraesCS7B03G0790800	YN	0.00363621	0.0449861	0.0808295	ABHD17	Monocot	Triticum aestivum cv. Chinese Spring
TraesCS7A03G0946200-TraesCS7D03G0911700	NG	0.00345195	0.0293516	0.117607	ABHD17	Monocot	Triticum aestivum cv. Chinese Spring
TraesCS7A03G0946200-TraesCS7D03G0911700	YN	0.00343574	0.0298512	0.115096	ABHD17	Monocot	Triticum aestivum cv. Chinese Spring
TraesCS7B03G0539000-TraesCS7D03G0699500	NG	0.00764609	0.0714991	0.10694	ABHD17	Monocot	Triticum aestivum cv. Chinese Spring
TraesCS7B03G0539000-TraesCS7D03G0699500	YN	0.00781235	0.067818	0.115196	ABHD17	Monocot	Triticum aestivum cv. Chinese Spring
TraesCS7B03G0545000-TraesCS7D03G0653600	NG	0.00749384	0.0351486	0.213205	ABHD17	Monocot	Triticum aestivum cv. Chinese Spring
TraesCS7B03G0545000-TraesCS7D03G0653600	YN	0.00795689	0.0297256	0.267678	ABHD17	Monocot	Triticum aestivum cv. Chinese Spring
TraesCS7B03G0790800-TraesCS7D03G0911700	NG	0.00460432	0.0445264	0.103406	ABHD17	Monocot	Triticum aestivum cv. Chinese Spring
TraesCS7B03G0790800-TraesCS7D03G0911700	YN	0.00487468	0.0379787	0.128353	ABHD17	Monocot	Triticum aestivum cv. Chinese Spring
Vigun04g065800-Vigun05g026500	NG	0.0989894	0.735698	0.134552	ABHD17	Diocot	Vigna unguiculata
Vigun04g065800-Vigun05g026500	YN	0.0996746	0.669407	0.1489	ABHD17	Diocot	Vigna unguiculata
ZmB84.03G301700-ZmB84.08G220300	NG	0.0326194	0.206861	0.157687	ABHD17	Monocot	Zea mays
ZmB84.03G301700-ZmB84.08G220300	YN	0.0328636	0.198454	0.165598	ABHD17	Monocot	Zea mays
ZmB84.04G215700-ZmB84.05G374400	NG	0.0314143	0.154322	0.203564	ABHD17	Monocot	Zea mays
ZmB84.04G215700-ZmB84.05G374400	YN	0.029556	0.190141	0.155443	ABHD17	Monocot	Zea mays
ZmB84.04G327400-ZmB84.05G193800	NG	0.0926293	0.659162	0.140526	ABHD17	Monocot	Zea mays
ZmB84.04G327400-ZmB84.05G193800	YN	0.0874602	0.809678	0.108019	ABHD17	Monocot	Zea mays
ZmB84.04G327400-ZmB84.09G123400	NG	0.158748	NA	NA	ABHD17	Monocot	Zea mays
ZmB84.04G327400-ZmB84.09G123400	YN	0.152425	3.96643	0.0384288	ABHD17	Monocot	Zea mays
