# Supplementary material for: Phylogenomic Insights into High Conservation and Lineage-Specific Expansion of the ABAPT Gene Family in Plants
Source: Int J Mol Sci. 2026 Apr 21;27(8):3691. doi: 10.3390/ijms27083691 (PMC13116537; doi:10.3390/ijms27083691)
Supplement: Supplementary file 1 [file ijms-27-03691-s001.zip › Supplementary Tables/Table S4.xlsx]

## Sheet: TableS4
Table S4. Orthologous groups found in plants.
	ABHD17		ABHD13
	OG 2 (Clade2)	OG 3 (Clade3)	OG 1 (Clade1)
OG#
	Land plants	Land plants	Land plants
No. Species	16	12	17
No proteins	40	74	19
Amborella trichopoda	AmTrH2.03G130400.1	AmTrH2.02G162800.1	AmTrH2.04G020000.1
	AmTrH2.12G058300.1	AmTrH2.06G131000.1
		AmTrH2.10G109700.1
Aquilegia coerulea	Aqcoe2G109700.1	Aqcoe3G027500.1	Aqcoe7G116800.1
	Aqcoe7G363000.1	Aqcoe3G381800.1
		Aqcoe5G385000.1
Arabidopsis thaliana	AT1G32190.1	AT1G13610.1	AT5G20520.1
	AT2G24320.1	AT1G66900.1
	AT4G31020.1	AT3G01690.1
		AT3G30380.1
		AT4G24760.1
		AT5G14390.1
		AT5G38220.1
Brachypodium distachyon	Bradi3g16300.1	Bradi1g35520.3	Bradi1g21755.1
	Bradi3g54130.1	Bradi2g46990.1
		Bradi3g06620.1
		Bradi3g38910.1
		Bradi4g39050.1
Brassica rapa	Brara.A00656.1	Brara.A01479.1	Brara.B00889.1
	Brara.D01459.1	Brara.A03946.1	Brara.J01569.1
	Brara.E01732.1	Brara.B00549.1
	Brara.H01378.1	Brara.B01681.1
	Brara.I02606.1	Brara.B03401.1
	Brara.I04488.1	Brara.F00908.1
	Brara.K00508.1	Brara.F03063.1
		Brara.G01426.1
		Brara.J02019.1
		Brara.K01486.1
Ceratodon purpureus	CepurGG1.3G191800.1		CepurGG1.10G060000.1
Ceratopteris richardii		Ceric.03G056500.1	Ceric.29G060700.1
		Ceric.07G029800.1
		Ceric.18G078400.1
		Ceric.25G066400.1
Glycine max	Glyma.01G014100.1	Glyma.04G190500.1	Glyma.13G107800.1
	Glyma.09G208000.1	Glyma.05G043600.1	Glyma.17G051500.1
	Glyma.13G155600.1	Glyma.05G114500.1
	Glyma.15G206300.1	Glyma.06G174900.1
		Glyma.08G253700.1
		Glyma.13G044600.1
		Glyma.13G051500.1
		Glyma.16G067500.1
		Glyma.17G126100.1
		Glyma.18G276000.1
		Glyma.19G036800.1
		Glyma.19G050600.1
		Glyma.19G053300.1
Hordeum vulgare	HORVU.MOREX.r3.6HG0624550.1	HORVU.MOREX.r3.3HG0281240.1	HORVU.MOREX.r3.2HG0126160.1
	HORVU.MOREX.r3.7HG0698220.1	HORVU.MOREX.r3.6HG0574880.1
		HORVU.MOREX.r3.7HG0691800.1
		HORVU.MOREX.r3.7HG0722640.1
Oryza sativa	LOC.Os02g55330.1	LOC.Os01g49510.1	LOC.Os07g41730.1
	LOC.Os08g06420.1	LOC.Os02g09770.1
		LOC.Os06g42730.1
		LOC.Os08g38092.1
		LOC.Os12g18860.1
Marchantia polymorpha	Mapoly0127s0041.1		Mapoly0002s0260.1
Physcomitrium patens	Pp3c11.18640		Pp3c15.14310
Sorghum bicolor	Sobic.004G331000.1	Sobic.003G262500.1	Sobic.002G370900.1
	Sobic.007G050800.1	Sobic.004G074200.2
		Sobic.007G224000.1
		Sobic.008G088830.1
		Sobic.010G199300.2
Solanum tuberosum	Soltu.DM.07G000230.1	Soltu.DM.02G009060.1	Soltu.DM.07G012270.1
	Soltu.DM.08G022120.1	Soltu.DM.02G010590.1
		Soltu.DM.02G026100.1
		Soltu.DM.02G030470.1
		Soltu.DM.03G004520.1
		Soltu.DM.03G004590.1
		Soltu.DM.03G025150.1
		Soltu.DM.05G001560.1
Sphagnum fallax	Sphfalx06G131900.1		Sphfalx08G145300.1
	Sphfalx09G112400.1
	Sphfalx12G106400.1
Sphagnum magellanicum	Sphmag06G137900.1		Sphmag08G138900.1
	Sphmag09G003500.1
	Sphmag12G116000.1
Zea mays	ZmB84.04G215700.1	ZmB84.01G224800.1	ZmB84.02G350600.1
	ZmB84.05G374400.1	ZmB84.03G301700.1
	ZmB84.10G087300.1	ZmB84.04G270900.1
		ZmB84.04G327400.1
		ZmB84.05G193800.1
		ZmB84.08G220300.1
		ZmB84.09G123400.1
