# Supplementary material for: Phylogenomic Insights into High Conservation and Lineage-Specific Expansion of the ABAPT Gene Family in Plants
Source: Int J Mol Sci. 2026 Apr 21;27(8):3691. doi: 10.3390/ijms27083691 (PMC13116537; doi:10.3390/ijms27083691)
Supplement: Supplementary file 1 [file ijms-27-03691-s001.zip › Supplementary Tables/Table S5.xlsx]

## Sheet: TableS5
Table S5. Synteny connections of ABAPT.
No	Anchor1	Group1	Anchor2	Group2	Type
1	AndgeH2.02AG328800.1	1	AndgeH2.02BG321700.1	1	Cluster1-ABAPT11
2	AndgeH2.02AG328800.1	1	AndgeH2.02CG314700.1	1	Cluster1-ABAPT11
3	AndgeH2.02BG321700.1	1	AndgeH2.02CG314700.1	1	Cluster1-ABAPT11
4	AndgeH2.03AG239200.1	2	AndgeH2.03BG237300.1	2	Cluster2-ABAPT7/2
5	AndgeH2.03AG239200.1	2	AndgeH2.03CG230400.1	2	Cluster2-ABAPT7/2
6	AndgeH2.03BG237300.1	2	AndgeH2.03CG230400.1	2	Cluster2-ABAPT7/2
7	AndgeH2.04AG298000.1	3	AndgeH2.04BG313300.1	3	Cluster3-ABAPT8/9
8	AndgeH2.04AG070700.1	4	AndgeH2.04BG082800.1	4	Cluster4-Moncot
9	AndgeH2.04AG298000.1	3	AndgeH2.04CG293500.1	3	Cluster3-ABAPT8/9
10	AndgeH2.04AG070700.1	4	AndgeH2.04CG068200.1	4	Cluster4-Moncot
11	AndgeH2.04AG070700.1	4	AndgeH2.10AG180800.1	4	Cluster4-Moncot
12	AndgeH2.04AG070700.1	4	AndgeH2.10BG166700.1	4	Cluster4-Moncot
13	AndgeH2.04AG070700.1	4	AndgeH2.10CG156000.1	4	Cluster4-Moncot
14	AndgeH2.04BG313300.1	3	AndgeH2.04CG293500.1	3	Cluster3-ABAPT8/9
15	AndgeH2.04BG082800.1	4	AndgeH2.04CG068200.1	4	Cluster4-Moncot
16	AndgeH2.04BG082800.1	4	AndgeH2.10AG180800.1	4	Cluster4-Moncot
17	AndgeH2.04BG082800.1	4	AndgeH2.10BG166700.1	4	Cluster4-Moncot
18	AndgeH2.04BG082800.1	4	AndgeH2.10CG156000.1	4	Cluster4-Moncot
19	AndgeH2.07AG228100.1	5	AndgeH2.07BG188500.1	5	Cluster5-ABAPT5/6
20	AndgeH2.07AG064000.2	6	AndgeH2.07BG045100.1	6	Cluster6-ABAPT10
21	AndgeH2.07AG228100.1	5	AndgeH2.07CG201400.1	5	Cluster5-ABAPT5/6
22	AndgeH2.07AG064000.2	6	AndgeH2.07CG052600.1	6	Cluster6-ABAPT10
23	AndgeH2.07BG045100.1	6	AndgeH2.07CG052600.1	6	Cluster6-ABAPT10
24	AndgeH2.07BG188500.1	5	AndgeH2.07CG201400.1	5	Cluster5-ABAPT5/6
25	AndgeH2.08AG078400.1	7	AndgeH2.08BG077800.1	7	Cluster7-ABAPT1/3/4
26	AndgeH2.10AG180800.1	4	AndgeH2.10BG166700.1	4	Cluster4-Moncot
27	AndgeH2.10AG180800.1	4	AndgeH2.10CG156000.1	4	Cluster4-Moncot
28	AndgeH2.10BG166700.1	4	AndgeH2.10CG156000.1	4	Cluster4-Moncot
29	Ah3G07640.1	7	Ah6G15630.1	7	Cluster7-ABAPT1/3/4
30	Ah4G04870.1	3	Ah7G08830.1	3	Cluster3-ABAPT8/9
31	AgateH2.01G165900.1	2	AgateH2.02G044300.1	2	Cluster2-ABAPT7/2
32	AgateH2.01G100600.1	5	AgateH2.02G117900.1	5	Cluster5-ABAPT5/6
33	AgateH2.01G165900.1	2	AgateH2.06G144200.1	2	Cluster2-ABAPT7/2
34	AgateH2.02G044300.1	2	AgateH2.06G144200.1	2	Cluster2-ABAPT7/2
35	AgateH2.04G133700.1	7	AgateH2.05G117200.1	7	Cluster7-ABAPT1/3/4
36	AgateH2.09G106700.2	1	AgateH2.13G041400.1	1	Cluster1-ABAPT11
37	AgateH2.09G106700.2	1	AgateH2.14G062100.1	1	Cluster1-ABAPT11
38	AgateH2.09G106700.2	1	AgateH2.17G037600.2	1	Cluster1-ABAPT11
39	AgateH2.12G090100.1	3	AgateH2.20G028200.1	3	Cluster3-ABAPT8/9
40	AgateH2.13G041400.1	1	AgateH2.14G062100.1	1	Cluster1-ABAPT11
41	AgateH2.13G041400.1	1	AgateH2.17G037600.2	1	Cluster1-ABAPT11
42	AgateH2.14G062100.1	1	AgateH2.17G037600.2	1	Cluster1-ABAPT11
43	AgateH2.15G093100.1	6	AgateH2.16G103500.1	6	Cluster6-ABAPT10
44	AgateH2.22G035400.1	7	AgateH2.29G004100.1	7	Cluster7-ABAPT1/3/4
45	AT1G66900.1	2	AT5G38220.1	2	Cluster2-ABAPT7/2
46	AT2G24320.1	3	AT4G31020.1	3	Cluster3-ABAPT8/9
47	AT3G01690.1	7	AT5G14390.1	7	Cluster7-ABAPT1/3/4
48	Bradi1g35520.1	4	Bradi3g06620.1	4	Cluster4-Moncot
49	Bol018034	3	Bol012965	3	Cluster3-ABAPT8/9
50	Bol039460	7	Bol042189	7	Cluster7-ABAPT1/3/4
51	Bol018034	3	Bol033704	3	Cluster3-ABAPT8/9
52	Bol018034	3	Bol045779	3	Cluster3-ABAPT8/9
53	Bol033134	5	Bol043050	5	Cluster5-ABAPT5/6
54	Bol036136	1	Bol035814	1	Cluster1-ABAPT11
55	Bol012965	3	Bol033704	3	Cluster3-ABAPT8/9
56	Bol012965	3	Bol045779	3	Cluster3-ABAPT8/9
57	Bol033704	3	Bol045779	3	Cluster3-ABAPT8/9
58	Brara.A03946.1	7	Brara.B00549.1	7	Cluster7-ABAPT1/3/4
59	Brara.A00656.1	3	Brara.D01459.1	3	Cluster3-ABAPT8/9
60	Brara.A00656.1	3	Brara.H01378.1	3	Cluster3-ABAPT8/9
61	Brara.A00656.1	3	Brara.I04488.1	3	Cluster3-ABAPT8/9
62	Brara.A00656.1	3	Brara.K00508.1	3	Cluster3-ABAPT8/9
63	Brara.A01479.1	7	Brara.K01486.1	7	Cluster7-ABAPT1/3/4
64	Brara.B03401.1	5	Brara.F03063.1	5	Cluster5-ABAPT5/6
65	Brara.B01681.1	2	Brara.G01426.1	2	Cluster2-ABAPT7/2
66	Brara.B00549.1	7	Brara.J02019.1	7	Cluster7-ABAPT1/3/4
67	Brara.B00889.1	1	Brara.J01569.1	1	Cluster1-ABAPT11
68	Brara.D01459.1	3	Brara.H01378.1	3	Cluster3-ABAPT8/9
69	Brara.H01378.1	3	Brara.I04488.1	3	Cluster3-ABAPT8/9
70	Brara.H01378.1	3	Brara.K00508.1	3	Cluster3-ABAPT8/9
71	Brara.I04488.1	3	Brara.K00508.1	3	Cluster3-ABAPT8/9
72	Bevul.2G197700.1	5	Bevul.6G109800.1	5	Cluster5-ABAPT5/6
73	Caril.03G040600.1	7	Caril.04G030100.1	7	Cluster7-ABAPT1/3/4
74	Caril.03G056800.1	2	Caril.04G042500.1	2	Cluster2-ABAPT7/2
75	Caril.03G073800.1	5	Caril.05G122000.1	5	Cluster5-ABAPT5/6
76	Caril.03G073800.1	5	Caril.06G096200.1	5	Cluster5-ABAPT5/6
77	Caril.03G040600.1	7	Caril.12G033100.1	7	Cluster7-ABAPT1/3/4
78	Caril.04G030100.1	7	Caril.12G033100.1	7	Cluster7-ABAPT1/3/4
79	Caril.05G122000.1	5	Caril.06G096200.1	5	Cluster5-ABAPT5/6
80	Caril.11G096500.1	6	Caril.12G066000.1	6	Cluster6-ABAPT10
81	Caril.15G155200.1	3	Caril.16G116100.1	3	Cluster3-ABAPT8/9
82	CKAN00386100	3	CKAN01129000	3	Cluster3-ABAPT8/9
83	CKAN00386100	3	CKAN02024500	3	Cluster3-ABAPT8/9
84	Chala.02G200200.1	4	Chala.11G179300.1	4	Cluster4-Moncot
85	ELECO.r07.1AG0029160.1	2	ELECO.r07.1BG0079380.1	2	Cluster2-ABAPT7/2
86	ELECO.r07.2AG0104530.1	4	ELECO.r07.2BG0157880.1	4	Cluster4-Moncot
87	ELECO.r07.2AG0149030.1	3	ELECO.r07.2BG0205220.1	3	Cluster3-ABAPT8/9
88	ELECO.r07.2AG0104530.1	4	ELECO.r07.6AG0545630.1	4	Cluster4-Moncot
89	ELECO.r07.2AG0104530.1	4	ELECO.r07.6BG0499120.1	4	Cluster4-Moncot
90	ELECO.r07.2BG0157880.1	4	ELECO.r07.6AG0545630.1	4	Cluster4-Moncot
91	ELECO.r07.2BG0157880.1	4	ELECO.r07.6BG0499120.1	4	Cluster4-Moncot
92	ELECO.r07.5AG0387670.1	7	ELECO.r07.5BG0435130.1	7	Cluster7-ABAPT1/3/4
93	ELECO.r07.6AG0545630.1	4	ELECO.r07.6BG0499120.1	4	Cluster4-Moncot
94	ELECO.r07.7AG0576550.1	1	ELECO.r07.7BG0608000.1	1	Cluster1-ABAPT11
95	ELECO.r07.8AG0635230.1	5	ELECO.r07.8BG0664130.1	5	Cluster5-ABAPT5/6
96	ELECO.r07.8AG0618380.1	6	ELECO.r07.8BG0645890.1	6	Cluster6-ABAPT10
97	FvH4-4g29030.t1	5	FvH4-6g46130.t1	5	Cluster5-ABAPT5/6
98	Gohir.A03G107000.1	5	Gohir.D02G132100.1	5	Cluster5-ABAPT5/6
99	Gohir.A05G050700.1	3	Gohir.A06G096500.1	3	Cluster3-ABAPT8/9
100	Gohir.A05G050700.1	3	Gohir.A07G025500.1	3	Cluster3-ABAPT8/9
101	Gohir.A05G353400.1	7	Gohir.D04G059900.1	7	Cluster7-ABAPT1/3/4
102	Gohir.A05G050700.1	3	Gohir.D05G052300.1	3	Cluster3-ABAPT8/9
103	Gohir.A05G050700.1	3	Gohir.D06G096800.1	3	Cluster3-ABAPT8/9
104	Gohir.A05G050700.1	3	Gohir.D07G029200.1	3	Cluster3-ABAPT8/9
105	Gohir.A06G096500.1	3	Gohir.A07G025500.1	3	Cluster3-ABAPT8/9
106	Gohir.A06G096500.1	3	Gohir.D05G052300.1	3	Cluster3-ABAPT8/9
107	Gohir.A06G096500.1	3	Gohir.D06G096800.1	3	Cluster3-ABAPT8/9
108	Gohir.A07G055000.1	7	Gohir.A09G244500.1	7	Cluster7-ABAPT1/3/4
109	Gohir.A07G025500.1	3	Gohir.D05G052300.1	3	Cluster3-ABAPT8/9
110	Gohir.A07G025500.1	3	Gohir.D06G096800.1	3	Cluster3-ABAPT8/9
111	Gohir.A07G025500.1	3	Gohir.D07G029200.1	3	Cluster3-ABAPT8/9
112	Gohir.A07G055000.1	7	Gohir.D07G059300.1	7	Cluster7-ABAPT1/3/4
113	Gohir.A07G174200.1	2	Gohir.D07G181500.1	2	Cluster2-ABAPT7/2
114	Gohir.A07G055000.1	7	Gohir.D09G245400.1	7	Cluster7-ABAPT1/3/4
115	Gohir.A09G244500.1	7	Gohir.D07G059300.1	7	Cluster7-ABAPT1/3/4
116	Gohir.A09G244500.1	7	Gohir.D09G245400.1	7	Cluster7-ABAPT1/3/4
117	Gohir.A11G165200.1	2	Gohir.D07G181500.1	2	Cluster2-ABAPT7/2
118	Gohir.A11G165200.1	2	Gohir.D11G171200.1	2	Cluster2-ABAPT7/2
119	Gohir.A12G206000.1	6	Gohir.D12G208300.1	6	Cluster6-ABAPT10
120	Gohir.A13G192200.1	1	Gohir.D13G197600.1	1	Cluster1-ABAPT11
121	Gohir.D05G052300.1	3	Gohir.D06G096800.1	3	Cluster3-ABAPT8/9
122	Gohir.D05G052300.1	3	Gohir.D07G029200.1	3	Cluster3-ABAPT8/9
123	Gohir.D06G096800.1	3	Gohir.D07G029200.1	3	Cluster3-ABAPT8/9
124	Gohir.D07G059300.1	7	Gohir.D09G245400.1	7	Cluster7-ABAPT1/3/4
125	Gohir.D07G181500.1	2	Gohir.D11G171200.1	2	Cluster2-ABAPT7/2
126	Glyma.01G014100.1	6	Glyma.09G208000.1	6	Cluster6-ABAPT10
127	Glyma.04G190500.1	7	Glyma.05G043600.1	7	Cluster7-ABAPT1/3/4
128	Glyma.04G190500.1	7	Glyma.06G174900.1	7	Cluster7-ABAPT1/3/4
129	Glyma.04G190500.1	7	Glyma.16G067500.1	7	Cluster7-ABAPT1/3/4
130	Glyma.04G190500.1	7	Glyma.17G126100.1	7	Cluster7-ABAPT1/3/4
131	Glyma.05G043600.1	7	Glyma.06G174900.1	7	Cluster7-ABAPT1/3/4
132	Glyma.05G043600.1	7	Glyma.17G126100.1	7	Cluster7-ABAPT1/3/4
133	Glyma.05G114500.1	7	Glyma.19G053300.1	7	Cluster7-ABAPT1/3/4
134	Glyma.06G174900.1	7	Glyma.17G126100.1	7	Cluster7-ABAPT1/3/4
135	Glyma.08G253700.1	5	Glyma.13G051500.1	5	Cluster5-ABAPT5/6
136	Glyma.08G253700.1	5	Glyma.18G276000.1	5	Cluster5-ABAPT5/6
137	Glyma.08G253700.1	5	Glyma.19G036800.1	5	Cluster5-ABAPT5/6
138	Glyma.13G155600.1	3	Glyma.15G206300.1	3	Cluster3-ABAPT8/9
139	Glyma.13G107800.1	1	Glyma.17G051500.1	1	Cluster1-ABAPT11
140	Glyma.13G051500.1	5	Glyma.18G276000.1	5	Cluster5-ABAPT5/6
141	Glyma.13G044600.1	2	Glyma.19G050600.1	2	Cluster2-ABAPT7/2
142	Glyma.13G051500.1	5	Glyma.19G036800.1	5	Cluster5-ABAPT5/6
143	Glyma.16G067500.1	7	Glyma.19G053300.1	7	Cluster7-ABAPT1/3/4
144	Glyma.18G276000.1	5	Glyma.19G036800.1	5	Cluster5-ABAPT5/6
145	Gorai.001G062700.1	7	Gorai.006G269800.1	7	Cluster7-ABAPT1/3/4
146	Gorai.001G202500.1	2	Gorai.007G183400.1	2	Cluster2-ABAPT7/2
147	Gorai.001G030500.1	3	Gorai.009G054100.1	3	Cluster3-ABAPT8/9
148	Gorai.001G030500.1	3	Gorai.010G111600.1	3	Cluster3-ABAPT8/9
149	Gorai.009G054100.1	3	Gorai.010G111600.1	3	Cluster3-ABAPT8/9
150	HORVU.MOREX.r3.6HG0574880.1	4	HORVU.MOREX.r3.7HG0722640.1	4	Cluster4-Moncot
151	Kalaxd.01G222900.1	7	Kalaxd.10G106300.1	7	Cluster7-ABAPT1/3/4
152	Kalaxd.11G131700.1	3	Kalaxd.17G072900.1	3	Cluster3-ABAPT8/9
153	Lalb-Chr05g0215741	6	Lalb-Chr16g0381051	6	Cluster6-ABAPT10
154	Lalb-Chr07g0181031	1	Lalb-Chr12g0200011	1	Cluster1-ABAPT11
155	Lalb-Chr08g0236891	7	Lalb-Chr11g0069911	7	Cluster7-ABAPT1/3/4
156	Lalb-Chr08g0236891	7	Lalb-Chr13g0297481	7	Cluster7-ABAPT1/3/4
157	Lalb-Chr08g0233911	3	Lalb-Chr13g0301091	3	Cluster3-ABAPT8/9
158	Lalb-Chr10g0092631	5	Lalb-Chr10g0099261	5	Cluster5-ABAPT5/6
159	Lalb-Chr10g0099261	5	Lalb-Chr17g0341571	5	Cluster5-ABAPT5/6
160	Lalb-Chr10g0092631	5	Lalb-Chr17g0336771	5	Cluster5-ABAPT5/6
161	Lalb-Chr10g0099261	5	Lalb-Chr17g0336771	5	Cluster5-ABAPT5/6
162	Lalb-Chr10g0092631	5	Lalb-Chr21g0318151	5	Cluster5-ABAPT5/6
163	Lalb-Chr10g0099261	5	Lalb-Chr21g0318151	5	Cluster5-ABAPT5/6
164	Lalb-Chr11g0069911	7	Lalb-Chr13g0297481	7	Cluster7-ABAPT1/3/4
165	Lalb-Chr17g0336771	5	Lalb-Chr17g0341571	5	Cluster5-ABAPT5/6
166	Lalb-Chr17g0336771	5	Lalb-Chr21g0318151	5	Cluster5-ABAPT5/6
167	Ler.1DRT.2g051120.1	2	Ler.1DRT.6g015510.1	7	Group2-Group7
168	Lj1g0009132.1	7	Lj4g0000470.1	7	Cluster7-ABAPT1/3/4
169	Manes.01G104700.1	5	Manes.02G061100.2	5	Cluster5-ABAPT5/6
170	Manes.01G112100.1	2	Manes.02G070300.1	2	Cluster2-ABAPT7/2
171	Manes.01G104700.1	5	Manes.06G078600.1	5	Cluster5-ABAPT5/6
172	Manes.01G104700.1	5	Manes.14G091500.1	5	Cluster5-ABAPT5/6
173	Manes.02G061100.2	5	Manes.06G078600.1	5	Cluster5-ABAPT5/6
174	Manes.02G061100.2	5	Manes.14G091500.1	5	Cluster5-ABAPT5/6
175	Manes.03G037700.1	1	Manes.16G098000.4	1	Cluster1-ABAPT11
176	Manes.06G078600.1	5	Manes.14G091500.1	5	Cluster5-ABAPT5/6
177	Manes.06G112600.3	7	Manes.14G057000.1	7	Cluster7-ABAPT1/3/4
178	Manes.06G038600.8	3	Manes.14G141900.1	3	Cluster3-ABAPT8/9
179	Manes.06G112600.3	7	Manes.15G153700.1	7	Cluster7-ABAPT1/3/4
180	Manes.06G112600.3	7	Manes.17G109400.1	7	Cluster7-ABAPT1/3/4
181	Manes.14G057000.1	7	Manes.15G153700.1	7	Cluster7-ABAPT1/3/4
182	Manes.14G057000.1	7	Manes.17G109400.1	7	Cluster7-ABAPT1/3/4
183	Manes.15G153700.1	7	Manes.17G109400.1	7	Cluster7-ABAPT1/3/4
184	Nycol.B00628.1	8	Nycol.C00098.1	8	Cluster8
185	Os02g09770.1	4	Os06g42730.1	4	Cluster4-Moncot
186	Phacu.WLD.004G039400.1	5	Phacu.WLD.008G026700.1	5	Cluster5-ABAPT5/6
187	Phacu.WLD.004G058900.1	7	Phacu.WLD.009G202100.1	7	Cluster7-ABAPT1/3/4
188	Phacu.WLD.004G058900.1	7	Phacu.WLD.L016840.1	7	Cluster7-ABAPT1/3/4
189	Podel.01G147000.1	6	Podel.03G102700.1	6	Cluster6-ABAPT10
190	Podel.04G120700.1	5	Podel.10G138300.1	5	Cluster5-ABAPT5/6
191	Podel.04G120700.1	5	Podel.17G105300.1	5	Cluster5-ABAPT5/6
192	Podel.04G107400.1	2	Podel.17G127100.1	2	Cluster2-ABAPT7/2
193	Podel.04G107400.1	2	Podel.17G127100.1	2	Cluster2-ABAPT7/2
194	Podel.06G196900.1	3	Podel.18G116000.1	3	Cluster3-ABAPT8/9
195	Podel.06G158400.1	1	Podel.18G064100.1	1	Cluster1-ABAPT11
196	Podel.08G133400.1	5	Podel.10G138300.1	5	Cluster5-ABAPT5/6
197	Pahal.1G068200.1	4	Pahal.4G075500.1	4	Cluster4-Moncot
198	Pavir.1KG518500.1	3	Pavir.1NG506900.1	3	Cluster3-ABAPT8/9
199	Pavir.1KG097700.1	4	Pavir.1NG086900.1	4	Cluster4-Moncot
200	Pavir.1KG097700.1	4	Pavir.4KG330300.2	4	Cluster4-Moncot
201	Pavir.1KG097700.1	4	Pavir.4NG243100.2	4	Cluster4-Moncot
202	Pavir.1NG086900.1	4	Pavir.4KG330300.2	4	Cluster4-Moncot
203	Pavir.1NG086900.1	4	Pavir.4NG243100.2	4	Cluster4-Moncot
204	Pavir.2KG529800.3	1	Pavir.2NG583400.3	1	Cluster1-ABAPT11
205	Pavir.3KG413500.1	7	Pavir.3NG091300.1	7	Cluster7-ABAPT1/3/4
206	Pavir.4KG330300.2	4	Pavir.4NG243100.2	4	Cluster4-Moncot
207	Pavir.5KG487900.1	2	Pavir.5NG456500.1	2	Cluster2-ABAPT7/2
208	Pavir.6KG320200.1	5	Pavir.6NG290500.1	5	Cluster5-ABAPT5/6
209	Pavir.6KG063200.1	6	Pavir.6NG052400.14	6	Cluster6-ABAPT10
210	Phvul.004G044400.1	5	Phvul.008G024800.1	5	Cluster5-ABAPT5/6
211	Phvul.004G059600.1	7	Phvul.009G170900.1	7	Cluster7-ABAPT1/3/4
212	Qurub.10G203600.1	7	Qurub.02G293900.1	7	Cluster7-ABAPT1/3/4
213	Qurub.02G256100.1	5	Qurub.03G256300.1	5	Cluster5-ABAPT5/6
214	Sobic.004G074200.2	4	Sobic.010G199300.2	4	Cluster4-Moncot
215	Sapur.004G075600.1	5	Sapur.008G090200.1	5	Cluster5-ABAPT5/6
216	Sapur.004G075600.1	5	Sapur.017G083700.1	5	Cluster5-ABAPT5/6
217	Sapur.004G068800.1	2	Sapur.017G097400.1	2	Cluster2-ABAPT7/2
218	Sapur.006G153500.1	3	Sapur.018G085100.1	3	Cluster3-ABAPT8/9
219	Sapur.006G120100.1	1	Sapur.018G046500.1	1	Cluster1-ABAPT11
220	Sapur.012G067600.1	7	Sapur.15WG105000.1	7	Cluster7-ABAPT1/3/4
221	Sapur.012G067600.1	7	Sapur.15ZG087500.1	7	Cluster7-ABAPT1/3/4
222	Sapur.012G067600.1	7	Sapur.016G214000.1	7	Cluster7-ABAPT1/3/4
223	Sapur.15WG105000.1	7	Sapur.15ZG087500.1	7	Cluster7-ABAPT1/3/4
224	Sapur.15WG105000.1	7	Sapur.016G214000.1	7	Cluster7-ABAPT1/3/4
225	Sapur.15ZG087500.1	7	Sapur.016G214000.1	7	Cluster7-ABAPT1/3/4
226	Soltu.DM.02G009060.1	5	Soltu.DM.02G030470.1	5	Cluster5-ABAPT5/6
227	Soltu.DM.02G026100.1	2	Soltu.DM.03G004590.1	2	Cluster2-ABAPT7/2
228	Soltu.DM.02G026100.1	2	Soltu.DM.03G004520.1	2	Cluster2-ABAPT7/2
229	Sevir.1G054200.1	4	Sevir.4G217100.1	4	Cluster4-Moncot
230	TraesCS2A03G0358100.1	1	TraesCS2B03G0478500.1	1	Cluster1-ABAPT11
231	TraesCS2A03G0358100.1	1	TraesCS2D03G0374400.2	1	Cluster1-ABAPT11
232	TraesCS2B03G0478500.1	1	TraesCS2D03G0374400.2	1	Cluster1-ABAPT11
233	TraesCS3A03G0667200.1	2	TraesCS3B03G0762400.1	2	Cluster2-ABAPT7/2
234	TraesCS3A03G0667200.1	2	TraesCS3D03G0609600.1	2	Cluster2-ABAPT7/2
235	TraesCS3B03G0762400.1	2	TraesCS3D03G0609600.1	2	Cluster2-ABAPT7/2
236	TraesCS6A03G0923000.1	3	TraesCS6B03G1110100.1	3	Cluster3-ABAPT8/9
237	TraesCS6A03G0422500.1	4	TraesCS6B03G0511200.1	4	Cluster4-Moncot
238	TraesCS6A03G0923000.1	3	TraesCS6D03G0794100.1	3	Cluster3-ABAPT8/9
239	TraesCS6A03G0422500.1	4	TraesCS6D03G0358200.1	4	Cluster4-Moncot
240	TraesCS6A03G0422500.1	4	TraesCS7A03G0946200.1	4	Cluster4-Moncot
241	TraesCS6A03G0422500.1	4	TraesCS7B03G0790800.1	4	Cluster4-Moncot
242	TraesCS6A03G0422500.1	4	TraesCS7D03G0911700.1	4	Cluster4-Moncot
243	TraesCS6B03G1110100.1	3	TraesCS6D03G0794100.1	3	Cluster3-ABAPT8/9
244	TraesCS6B03G0511200.1	4	TraesCS6D03G0358200.1	4	Cluster4-Moncot
245	TraesCS6B03G0511200.1	4	TraesCS7A03G0946200.1	4	Cluster4-Moncot
246	TraesCS6B03G0511200.1	4	TraesCS7B03G0790800.1	4	Cluster4-Moncot
247	TraesCS6B03G0511200.1	4	TraesCS7D03G0911700.1	4	Cluster4-Moncot
248	TraesCS6D03G0358200.1	4	TraesCS7A03G0946200.1	4	Cluster4-Moncot
249	TraesCS6D03G0358200.1	4	TraesCS7B03G0790800.1	4	Cluster4-Moncot
250	TraesCS7A03G0946200.1	4	TraesCS7B03G0790800.1	4	Cluster4-Moncot
251	TraesCS7A03G0732800.1	6	TraesCS7B03G0539000.1	6	Cluster6-ABAPT10
252	TraesCS7A03G0946200.1	4	TraesCS7D03G0911700.1	4	Cluster4-Moncot
253	TraesCS7A03G0732800.1	6	TraesCS7D03G0699500.1	6	Cluster6-ABAPT10
254	TraesCS7B03G0545000.1	9	TraesCS7D03G0653600.1	9	Triticeae-Specific
255	TraesCS7B03G0790800.1	4	TraesCS7D03G0911700.1	4	Cluster4-Moncot
256	TraesCS7B03G0539000.1	6	TraesCS7D03G0699500.1	6	Cluster6-ABAPT10
257	Thecc.02G320800.1	5	Thecc.04G109100.1	5	Cluster5-ABAPT5/6
258	Vigun04g065800.1	5	Vigun05g026500.1	5	Cluster5-ABAPT5/6
259	ZmB84.03G301700.1	2	ZmB84.08G220300.1	2	Cluster2-ABAPT7/2
260	ZmB84.04G215700.1	3	ZmB84.05G374400.1	3	Cluster3-ABAPT8/9
261	ZmB84.04G327400.1	4	ZmB84.05G193800.1	4	Cluster4-Moncot
262	ZmB84.04G327400.1	4	ZmB84.09G123400.1	4	Cluster4-Moncot
263	ZmB84.05G193800.1	4	ZmB84.09G123400.1	4	Cluster4-Moncot
264	Aqcoe7G363000.1	3	AndgeH2.04AG298000.1	3	Cluster3-ABAPT8/9
265	Aqcoe7G363000.1	3	AndgeH2.04BG313300.1	3	Cluster3-ABAPT8/9
266	Aqcoe7G363000.1	3	AndgeH2.04CG293500.1	3	Cluster3-ABAPT8/9
267	Aqcoe3G027500.1	2	Ah7G37530.1	2	Cluster2-ABAPT7/2
268	Aqcoe7G363000.1	3	Ah4G04870.1	3	Cluster3-ABAPT8/9
269	Aqcoe7G363000.1	3	Ah7G08830.1	3	Cluster3-ABAPT8/9
270	Aqcoe3G381800.1	5	AgateH2.01G100600.1	5	Cluster5-ABAPT5/6
271	Aqcoe3G027500.1	2	AgateH2.01G165900.1	2	Cluster2-ABAPT7/2
272	Aqcoe3G027500.1	2	AgateH2.02G044300.1	2	Cluster2-ABAPT7/2
273	Aqcoe3G027500.1	2	AgateH2.06G144200.1	2	Cluster2-ABAPT7/2
274	Aqcoe3G381800.1	5	AgateH2.06G149900.1	5	Cluster5-ABAPT5/6
275	Aqcoe5G385000.1	7	AgateH2.05G117200.1	7	Cluster7-ABAPT1/3/4
276	Aqcoe5G385000.1	7	AgateH2.22G035400.1	7	Cluster7-ABAPT1/3/4
277	Aqcoe5G385000.1	7	AgateH2.29G004100.1	7	Cluster7-ABAPT1/3/4
278	Aqcoe7G363000.1	3	AgateH2.12G090100.1	3	Cluster3-ABAPT8/9
279	Aqcoe7G116800.1	1	AgateH2.13G041400.1	1	Cluster1-ABAPT11
280	Aqcoe7G116800.1	1	AgateH2.17G037600.2	1	Cluster1-ABAPT11
281	Aqcoe7G363000.1	3	AgateH2.20G028200.1	3	Cluster3-ABAPT8/9
282	Aqcoe3G027500.1	2	AT1G66900.1	2	Cluster2-ABAPT7/2
283	Aqcoe3G027500.1	2	AT5G38220.1	2	Cluster2-ABAPT7/2
284	Aqcoe7G363000.1	3	AT2G24320.1	3	Cluster3-ABAPT8/9
285	Aqcoe7G363000.1	3	AT4G31020.1	3	Cluster3-ABAPT8/9
286	Aqcoe3G027500.1	2	AmTrH2.02G162800.1	2	Cluster2-ABAPT7/2
287	Aqcoe3G381800.1	5	AmTrH2.10G109700.1	5	Cluster5-ABAPT5/6
288	Aqcoe7G363000.1	3	AmTrH2.12G058300.1	3	Cluster3-ABAPT8/9
289	Aqcoe5G385000.1	7	Bradi4g39050.1	7	Cluster7-ABAPT1/3/4
290	Aqcoe7G363000.1	3	Bradi3g54130.1	3	Cluster3-ABAPT8/9
291	Aqcoe7G363000.1	3	Bol018034	3	Cluster3-ABAPT8/9
292	Aqcoe3G027500.1	2	Brara.B01681.1	2	Cluster2-ABAPT7/2
293	Aqcoe7G363000.1	3	Brara.A00656.1	3	Cluster3-ABAPT8/9
294	Aqcoe3G027500.1	2	Bevul.2G210600.1	2	Cluster2-ABAPT7/2
295	Aqcoe3G381800.1	5	Bevul.6G109800.1	5	Cluster5-ABAPT5/6
296	Aqcoe7G116800.1	1	Bevul.8G134200.1	1	Cluster1-ABAPT11
297	Aqcoe5G385000.1	7	Ca14707	2	Group2-Group7
298	Aqcoe7G116800.1	1	Ca03161	1	Cluster1-ABAPT11
299	Aqcoe7G363000.1	3	Ca03352	3	Cluster3-ABAPT8/9
300	Aqcoe3G027500.1	2	Cocit.J0971.1	2	Cluster2-ABAPT7/2
301	Aqcoe5G385000.1	7	Cocit.F2805.1	7	Cluster7-ABAPT1/3/4
302	Aqcoe7G363000.1	3	Cocit.C0143.1	3	Cluster3-ABAPT8/9
303	Aqcoe7G116800.1	1	Cocit.C2312.1	1	Cluster1-ABAPT11
304	Aqcoe3G027500.1	2	Caril.03G056800.1	2	Cluster2-ABAPT7/2
305	Aqcoe3G027500.1	2	Caril.04G042500.1	2	Cluster2-ABAPT7/2
306	Aqcoe7G116800.1	1	Caril.03G202100.1	1	Cluster1-ABAPT11
307	Aqcoe7G363000.1	3	Caril.15G155200.1	3	Cluster3-ABAPT8/9
308	Aqcoe7G363000.1	3	Caril.16G116100.1	3	Cluster3-ABAPT8/9
309	Aqcoe3G027500.1	2	CKAN01422500	2	Cluster2-ABAPT7/2
310	Aqcoe5G385000.1	7	CKAN01245400	7	Cluster7-ABAPT1/3/4
311	Aqcoe7G363000.1	3	CKAN00386100	3	Cluster3-ABAPT8/9
312	Aqcoe7G363000.1	3	CKAN01129000	3	Cluster3-ABAPT8/9
313	Aqcoe7G363000.1	3	CKAN02024500	3	Cluster3-ABAPT8/9
314	Aqcoe7G116800.1	1	CKAN02528000	1	Cluster1-ABAPT11
315	Aqcoe7G363000.1	3	Chala.05G305100.1	3	Cluster3-ABAPT8/9
316	Aqcoe3G027500.1	2	Dioal.05G130900.1	2	Cluster2-ABAPT7/2
317	Aqcoe5G385000.1	7	Dioal.05G065900.1	7	Cluster7-ABAPT1/3/4
318	Aqcoe7G363000.1	3	Dioal.03G027500.1	3	Cluster3-ABAPT8/9
319	Aqcoe7G363000.1	3	ELECO.r07.2AG0149030.1	3	Cluster3-ABAPT8/9
320	Aqcoe3G381800.1	5	Eucgr.B03111.1	5	Cluster5-ABAPT5/6
321	Aqcoe3G027500.1	2	Eucgr.J01512.1	2	Cluster2-ABAPT7/2
322	Aqcoe5G385000.1	7	Eucgr.I01707.1	7	Cluster7-ABAPT1/3/4
323	Aqcoe7G116800.1	1	Eucgr.C00843.1	1	Cluster1-ABAPT11
324	Aqcoe7G363000.1	3	Eucgr.C00381.1	3	Cluster3-ABAPT8/9
325	Aqcoe5G385000.1	7	FvH4-5g06791.t1	7	Cluster7-ABAPT1/3/4
326	Aqcoe5G385000.1	7	FvH4-6g52100.t1	7	Cluster7-ABAPT1/3/4
327	Aqcoe7G363000.1	3	FvH4-1g01310.t1	3	Cluster3-ABAPT8/9
328	Aqcoe7G116800.1	1	FvH4-1g08150.t1	1	Cluster1-ABAPT11
329	Aqcoe3G381800.1	5	Gohir.A03G107000.1	5	Cluster5-ABAPT5/6
330	Aqcoe3G027500.1	2	Gohir.A11G165200.1	2	Cluster2-ABAPT7/2
331	Aqcoe3G381800.1	5	Gohir.D02G132100.1	5	Cluster5-ABAPT5/6
332	Aqcoe3G027500.1	2	Gohir.D11G171200.1	2	Cluster2-ABAPT7/2
333	Aqcoe7G363000.1	3	Gohir.A05G050700.1	3	Cluster3-ABAPT8/9
334	Aqcoe7G363000.1	3	Gohir.A07G025500.1	3	Cluster3-ABAPT8/9
335	Aqcoe7G116800.1	1	Gohir.A13G192200.1	1	Cluster1-ABAPT11
336	Aqcoe7G363000.1	3	Gohir.D05G052300.1	3	Cluster3-ABAPT8/9
337	Aqcoe7G363000.1	3	Gohir.D07G029200.1	3	Cluster3-ABAPT8/9
338	Aqcoe7G116800.1	1	Gohir.D13G197600.1	1	Cluster1-ABAPT11
339	Aqcoe3G027500.1	2	Glyma.13G044600.1	2	Cluster2-ABAPT7/2
340	Aqcoe3G381800.1	5	Glyma.13G051500.1	5	Cluster5-ABAPT5/6
341	Aqcoe3G027500.1	2	Glyma.19G050600.1	2	Cluster2-ABAPT7/2
342	Aqcoe5G385000.1	7	Glyma.16G067500.1	7	Cluster7-ABAPT1/3/4
343	Aqcoe5G385000.1	7	Glyma.19G050600.1	2	Group2-Group7
344	Aqcoe7G363000.1	3	Glyma.13G155600.1	3	Cluster3-ABAPT8/9
345	Aqcoe7G116800.1	1	Glyma.13G107800.1	1	Cluster1-ABAPT11
346	Aqcoe7G363000.1	3	Glyma.15G206300.1	3	Cluster3-ABAPT8/9
347	Aqcoe7G116800.1	1	Glyma.17G051500.1	1	Cluster1-ABAPT11
348	Aqcoe3G381800.1	5	Gorai.005G148000.1	5	Cluster5-ABAPT5/6
349	Aqcoe3G027500.1	2	Gorai.007G183400.1	2	Cluster2-ABAPT7/2
350	Aqcoe7G363000.1	3	Gorai.001G030500.1	3	Cluster3-ABAPT8/9
351	Aqcoe7G363000.1	3	Gorai.009G054100.1	3	Cluster3-ABAPT8/9
352	Aqcoe7G116800.1	1	Gorai.013G226300.1	1	Cluster1-ABAPT11
353	Aqcoe5G385000.1	7	Kalaxd.18G039200.1	7	Cluster7-ABAPT1/3/4
354	Aqcoe5G385000.1	7	Lalb-Chr02g0158151	2	Group2-Group7
355	Aqcoe7G116800.1	1	Lalb-Chr07g0181031	1	Cluster1-ABAPT11
356	Aqcoe7G363000.1	3	Lalb-Chr08g0233911	3	Cluster3-ABAPT8/9
357	Aqcoe7G116800.1	1	Lalb-Chr12g0200011	1	Cluster1-ABAPT11
358	Aqcoe7G363000.1	3	Lalb-Chr13g0301091	3	Cluster3-ABAPT8/9
359	Aqcoe3G027500.1	2	Ler.1DRT.2g051120.1	2	Cluster2-ABAPT7/2
360	Aqcoe5G385000.1	7	Ler.1DRT.3g043280.1	7	Cluster7-ABAPT1/3/4
361	Aqcoe7G116800.1	1	Ler.1DRT.7g075750.1	1	Cluster1-ABAPT11
362	Aqcoe3G027500.1	2	Lj2g0002905.1	2	Cluster2-ABAPT7/2
363	Aqcoe5G385000.1	7	Lj1g0021974.1	7	Cluster7-ABAPT1/3/4
364	Aqcoe7G363000.1	3	Lj4g0017079.1	3	Cluster3-ABAPT8/9
365	Aqcoe7G116800.1	1	Lj4g0027115.2	1	Cluster1-ABAPT11
366	Aqcoe3G027500.1	2	Liphi.04G131500.1	2	Cluster2-ABAPT7/2
367	Aqcoe7G116800.1	1	Liphi.12G073700.1	1	Cluster1-ABAPT11
368	Aqcoe7G363000.1	3	Liphi.12G034200.1	3	Cluster3-ABAPT8/9
369	Aqcoe3G027500.1	2	Litul.06G044400.1	2	Cluster2-ABAPT7/2
370	Aqcoe7G116800.1	1	Litul.09G099300.1	1	Cluster1-ABAPT11
371	Aqcoe7G363000.1	3	Litul.12G051300.1	3	Cluster3-ABAPT8/9
372	Aqcoe3G027500.1	2	Manes.01G112100.1	2	Cluster2-ABAPT7/2
373	Aqcoe3G027500.1	2	Manes.02G070300.1	2	Cluster2-ABAPT7/2
374	Aqcoe3G381800.1	5	Manes.06G078600.1	5	Cluster5-ABAPT5/6
375	Aqcoe5G385000.1	7	Manes.06G112600.3	7	Cluster7-ABAPT1/3/4
376	Aqcoe5G385000.1	7	Manes.17G109400.1	7	Cluster7-ABAPT1/3/4
377	Aqcoe7G116800.1	1	Manes.03G037700.1	1	Cluster1-ABAPT11
378	Aqcoe7G116800.1	1	Manes.16G098000.4	1	Cluster1-ABAPT11
379	Aqcoe3G027500.1	2	MgTOL.H0247.1	2	Cluster2-ABAPT7/2
380	Aqcoe7G363000.1	3	MgTOL.K0332.1	3	Cluster3-ABAPT8/9
381	Aqcoe7G116800.1	1	MgTOL.L1352.1	1	Cluster1-ABAPT11
382	Aqcoe3G027500.1	2	Medtr6g018930.1	2	Cluster2-ABAPT7/2
383	Aqcoe7G116800.1	1	Medtr4g125660.1	1	Cluster1-ABAPT11
384	Aqcoe3G381800.1	5	Nycol.C00654.1	5	Cluster5-ABAPT5/6
385	Aqcoe3G027500.1	2	Nycol.K01110.1	2	Cluster2-ABAPT7/2
386	Aqcoe7G363000.1	3	Nycol.C01405.1	3	Cluster3-ABAPT8/9
387	Aqcoe7G116800.1	1	Nycol.H01147.1	1	Cluster1-ABAPT11
388	Aqcoe7G363000.1	3	Os02g55330.1	3	Cluster3-ABAPT8/9
389	Aqcoe7G363000.1	3	Phacu.WLD.003G185400.1	3	Cluster3-ABAPT8/9
390	Aqcoe7G116800.1	1	Phacu.WLD.003G141600.1	1	Cluster1-ABAPT11
391	Aqcoe3G027500.1	2	Podel.04G107400.1	2	Cluster2-ABAPT7/2
392	Aqcoe3G381800.1	5	Podel.04G120700.1	5	Cluster5-ABAPT5/6
393	Aqcoe3G381800.1	5	Podel.17G105300.1	5	Cluster5-ABAPT5/6
394	Aqcoe3G027500.1	2	Podel.17G127100.1	2	Cluster2-ABAPT7/2
395	Aqcoe7G116800.1	1	Podel.06G158400.1	1	Cluster1-ABAPT11
396	Aqcoe7G363000.1	3	Podel.06G196900.1	3	Cluster3-ABAPT8/9
397	Aqcoe7G363000.1	3	Podel.18G116000.1	3	Cluster3-ABAPT8/9
398	Aqcoe7G363000.1	3	Pahal.1G432300.1	3	Cluster3-ABAPT8/9
399	Aqcoe5G385000.1	7	Pavir.3KG413500.1	7	Cluster7-ABAPT1/3/4
400	Aqcoe5G385000.1	7	Pavir.3NG091300.1	7	Cluster7-ABAPT1/3/4
401	Aqcoe7G363000.1	3	Pavir.1KG518500.1	3	Cluster3-ABAPT8/9
402	Aqcoe7G363000.1	3	Pavir.1NG506900.1	3	Cluster3-ABAPT8/9
403	Aqcoe7G116800.1	1	Phvul.003G133200.1	1	Cluster1-ABAPT11
404	Aqcoe7G363000.1	3	Phvul.003G158300.1	3	Cluster3-ABAPT8/9
405	Aqcoe3G027500.1	2	Qurub.02G206500.1	2	Cluster2-ABAPT7/2
406	Aqcoe5G385000.1	7	Qurub.10G203600.1	7	Cluster7-ABAPT1/3/4
407	Aqcoe7G116800.1	1	Qurub.02G236600.1	1	Cluster1-ABAPT11
408	Aqcoe7G363000.1	3	Qurub.02G379100.1	3	Cluster3-ABAPT8/9
409	Aqcoe7G363000.1	3	Sobic.004G331000.1	3	Cluster3-ABAPT8/9
410	Aqcoe3G027500.1	2	Sapur.004G068800.1	2	Cluster2-ABAPT7/2
411	Aqcoe3G027500.1	2	Sapur.017G097400.1	2	Cluster2-ABAPT7/2
412	Aqcoe7G116800.1	1	Sapur.006G120100.1	1	Cluster1-ABAPT11
413	Aqcoe7G363000.1	3	Sapur.006G153500.1	3	Cluster3-ABAPT8/9
414	Aqcoe7G363000.1	3	Sapur.018G085100.1	3	Cluster3-ABAPT8/9
415	Aqcoe3G027500.1	2	Soltu.DM.02G026100.1	2	Cluster2-ABAPT7/2
416	Aqcoe3G381800.1	5	Soltu.DM.02G030470.1	5	Cluster5-ABAPT5/6
417	Aqcoe7G116800.1	1	Soltu.DM.07G012270.1	1	Cluster1-ABAPT11
418	Aqcoe7G363000.1	3	Soltu.DM.07G000230.1	3	Cluster3-ABAPT8/9
419	Aqcoe5G385000.1	7	Sevir.3G314300.1	7	Cluster7-ABAPT1/3/4
420	Aqcoe7G363000.1	3	Sevir.1G358300.1	3	Cluster3-ABAPT8/9
421	Aqcoe7G363000.1	3	TraesCS6A03G0923000.1	3	Cluster3-ABAPT8/9
422	Aqcoe7G363000.1	3	TraesCS6B03G1110100.1	3	Cluster3-ABAPT8/9
423	Aqcoe7G363000.1	3	TraesCS6D03G0794100.1	3	Cluster3-ABAPT8/9
424	Aqcoe3G027500.1	2	Thecc.04G130100.1	2	Cluster2-ABAPT7/2
425	Aqcoe5G385000.1	7	Thecc.03G119000.1	7	Cluster7-ABAPT1/3/4
426	Aqcoe7G116800.1	1	Thecc.09G081500.1	1	Cluster1-ABAPT11
427	Aqcoe7G363000.1	3	Thecc.09G034900.1	3	Cluster3-ABAPT8/9
428	Aqcoe5G385000.1	7	Vigun04g089900.2	2	Group2-Group7
429	Aqcoe7G363000.1	3	Vigun03g369300.1	3	Cluster3-ABAPT8/9
430	Aqcoe7G116800.1	1	Vigun03g395400.2	1	Cluster1-ABAPT11
431	AndgeH2.04AG298000.1	3	Ah7G08830.1	3	Cluster3-ABAPT8/9
432	AndgeH2.04BG313300.1	3	Ah7G08830.1	3	Cluster3-ABAPT8/9
433	AndgeH2.04CG293500.1	3	Ah7G08830.1	3	Cluster3-ABAPT8/9
434	AndgeH2.07AG064000.2	6	Ah1G37380.1	6	Cluster6-ABAPT10
435	AndgeH2.07CG052600.1	6	Ah1G37380.1	6	Cluster6-ABAPT10
436	AndgeH2.02AG328800.1	1	AgateH2.09G106700.2	1	Cluster1-ABAPT11
437	AndgeH2.02AG328800.1	1	AgateH2.14G062100.1	1	Cluster1-ABAPT11
438	AndgeH2.02BG321700.1	1	AgateH2.09G106700.2	1	Cluster1-ABAPT11
439	AndgeH2.02BG321700.1	1	AgateH2.14G062100.1	1	Cluster1-ABAPT11
440	AndgeH2.02CG314700.1	1	AgateH2.09G106700.2	1	Cluster1-ABAPT11
441	AndgeH2.02CG314700.1	1	AgateH2.14G062100.1	1	Cluster1-ABAPT11
442	AndgeH2.03AG239200.1	2	AgateH2.01G165900.1	2	Cluster2-ABAPT7/2
443	AndgeH2.03AG239200.1	2	AgateH2.02G044300.1	2	Cluster2-ABAPT7/2
444	AndgeH2.03AG239200.1	2	AgateH2.06G144200.1	2	Cluster2-ABAPT7/2
445	AndgeH2.03BG237300.1	2	AgateH2.01G165900.1	2	Cluster2-ABAPT7/2
446	AndgeH2.03BG237300.1	2	AgateH2.02G044300.1	2	Cluster2-ABAPT7/2
447	AndgeH2.03BG237300.1	2	AgateH2.06G144200.1	2	Cluster2-ABAPT7/2
448	AndgeH2.03CG230400.1	2	AgateH2.01G165900.1	2	Cluster2-ABAPT7/2
449	AndgeH2.03CG230400.1	2	AgateH2.02G044300.1	2	Cluster2-ABAPT7/2
450	AndgeH2.03CG230400.1	2	AgateH2.06G144200.1	2	Cluster2-ABAPT7/2
451	AndgeH2.04AG298000.1	3	AgateH2.20G028200.1	3	Cluster3-ABAPT8/9
452	AndgeH2.04BG313300.1	3	AgateH2.20G028200.1	3	Cluster3-ABAPT8/9
453	AndgeH2.04CG293500.1	3	AgateH2.20G028200.1	3	Cluster3-ABAPT8/9
454	AndgeH2.07AG228100.1	5	AgateH2.01G100600.1	5	Cluster5-ABAPT5/6
455	AndgeH2.07AG228100.1	5	AgateH2.02G117900.1	5	Cluster5-ABAPT5/6
456	AndgeH2.07BG188500.1	5	AgateH2.01G100600.1	5	Cluster5-ABAPT5/6
457	AndgeH2.07BG045100.1	6	AgateH2.15G093100.1	6	Cluster6-ABAPT10
458	AndgeH2.07BG045100.1	6	AgateH2.16G103500.1	6	Cluster6-ABAPT10
459	AndgeH2.07CG201400.1	5	AgateH2.01G100600.1	5	Cluster5-ABAPT5/6
460	AndgeH2.07CG201400.1	5	AgateH2.02G117900.1	5	Cluster5-ABAPT5/6
461	AndgeH2.07CG052600.1	6	AgateH2.15G093100.1	6	Cluster6-ABAPT10
462	AndgeH2.07CG052600.1	6	AgateH2.16G103500.1	6	Cluster6-ABAPT10
463	AndgeH2.04AG298000.1	3	AT4G31020.1	3	Cluster3-ABAPT8/9
464	AndgeH2.04BG313300.1	3	AT4G31020.1	3	Cluster3-ABAPT8/9
465	AndgeH2.04CG293500.1	3	AT4G31020.1	3	Cluster3-ABAPT8/9
466	AndgeH2.07AG064000.2	6	AT1G32190.1	6	Cluster6-ABAPT10
467	AndgeH2.07BG045100.1	6	AT1G32190.1	6	Cluster6-ABAPT10
468	AndgeH2.07CG052600.1	6	AT1G32190.1	6	Cluster6-ABAPT10
469	AndgeH2.04AG298000.1	3	AmTrH2.12G058300.1	3	Cluster3-ABAPT8/9
470	AndgeH2.04BG313300.1	3	AmTrH2.12G058300.1	3	Cluster3-ABAPT8/9
471	AndgeH2.04CG293500.1	3	AmTrH2.12G058300.1	3	Cluster3-ABAPT8/9
472	AndgeH2.07AG064000.2	6	AmTrH2.03G130400.1	6	Cluster6-ABAPT10
473	AndgeH2.07AG228100.1	5	AmTrH2.10G109700.1	5	Cluster5-ABAPT5/6
474	AndgeH2.07BG045100.1	6	AmTrH2.03G130400.1	6	Cluster6-ABAPT10
475	AndgeH2.07BG188500.1	5	AmTrH2.10G109700.1	5	Cluster5-ABAPT5/6
476	AndgeH2.07CG052600.1	6	AmTrH2.03G130400.1	6	Cluster6-ABAPT10
477	AndgeH2.07CG201400.1	5	AmTrH2.10G109700.1	5	Cluster5-ABAPT5/6
478	AndgeH2.02AG328800.1	1	Bradi1g21755.1	1	Cluster1-ABAPT11
479	AndgeH2.02BG321700.1	1	Bradi1g21755.1	1	Cluster1-ABAPT11
480	AndgeH2.02CG314700.1	1	Bradi1g21755.1	1	Cluster1-ABAPT11
481	AndgeH2.03AG239200.1	2	Bradi2g46990.1	2	Cluster2-ABAPT7/2
482	AndgeH2.03BG237300.1	2	Bradi2g46990.1	2	Cluster2-ABAPT7/2
483	AndgeH2.03CG230400.1	2	Bradi2g46990.1	2	Cluster2-ABAPT7/2
484	AndgeH2.04AG070700.1	4	Bradi1g35520.1	4	Cluster4-Moncot
485	AndgeH2.04AG070700.1	4	Bradi3g06620.1	4	Cluster4-Moncot
486	AndgeH2.04AG298000.1	3	Bradi3g54130.1	3	Cluster3-ABAPT8/9
487	AndgeH2.04BG082800.1	4	Bradi1g35520.1	4	Cluster4-Moncot
488	AndgeH2.04BG082800.1	4	Bradi3g06620.1	4	Cluster4-Moncot
489	AndgeH2.04BG313300.1	3	Bradi3g54130.1	3	Cluster3-ABAPT8/9
490	AndgeH2.04CG068200.1	4	Bradi1g35520.1	4	Cluster4-Moncot
491	AndgeH2.04CG293500.1	3	Bradi3g54130.1	3	Cluster3-ABAPT8/9
492	AndgeH2.04CG068200.1	4	Bradi3g06620.1	4	Cluster4-Moncot
493	AndgeH2.07AG064000.2	6	Bradi3g16300.1	6	Cluster6-ABAPT10
494	AndgeH2.07AG228100.1	5	Bradi3g38910.1	5	Cluster5-ABAPT5/6
495	AndgeH2.07BG188500.1	5	Bradi3g38910.1	5	Cluster5-ABAPT5/6
496	AndgeH2.07BG045100.1	6	Bradi3g16300.1	6	Cluster6-ABAPT10
497	AndgeH2.07CG201400.1	5	Bradi3g38910.1	5	Cluster5-ABAPT5/6
498	AndgeH2.07CG052600.1	6	Bradi3g16300.1	6	Cluster6-ABAPT10
499	AndgeH2.08AG078400.1	7	Bradi4g39050.1	7	Cluster7-ABAPT1/3/4
500	AndgeH2.08BG077800.1	7	Bradi4g39050.1	7	Cluster7-ABAPT1/3/4
501	AndgeH2.10AG180800.1	4	Bradi1g35520.1	4	Cluster4-Moncot
502	AndgeH2.10AG180800.1	4	Bradi3g06620.1	4	Cluster4-Moncot
503	AndgeH2.10BG166700.1	4	Bradi1g35520.1	4	Cluster4-Moncot
504	AndgeH2.10BG166700.1	4	Bradi3g06620.1	4	Cluster4-Moncot
505	AndgeH2.10CG156000.1	4	Bradi1g35520.1	4	Cluster4-Moncot
506	AndgeH2.10CG156000.1	4	Bradi3g06620.1	4	Cluster4-Moncot
507	AndgeH2.04AG298000.1	3	Bol033704	3	Cluster3-ABAPT8/9
508	AndgeH2.04BG313300.1	3	Bol033704	3	Cluster3-ABAPT8/9
509	AndgeH2.04CG293500.1	3	Bol033704	3	Cluster3-ABAPT8/9
510	AndgeH2.04AG298000.1	3	Brara.A00656.1	3	Cluster3-ABAPT8/9
511	AndgeH2.04BG313300.1	3	Brara.A00656.1	3	Cluster3-ABAPT8/9
512	AndgeH2.04CG293500.1	3	Brara.A00656.1	3	Cluster3-ABAPT8/9
513	AndgeH2.03AG239200.1	2	Bevul.2G210600.1	2	Cluster2-ABAPT7/2
514	AndgeH2.03BG237300.1	2	Bevul.2G210600.1	2	Cluster2-ABAPT7/2
515	AndgeH2.03CG230400.1	2	Bevul.2G210600.1	2	Cluster2-ABAPT7/2
516	AndgeH2.04AG298000.1	3	Bevul.8G160200.1	3	Cluster3-ABAPT8/9
517	AndgeH2.02AG328800.1	1	Ca03161	1	Cluster1-ABAPT11
518	AndgeH2.02BG321700.1	1	Ca03161	1	Cluster1-ABAPT11
519	AndgeH2.02CG314700.1	1	Ca03161	1	Cluster1-ABAPT11
520	AndgeH2.04AG298000.1	3	Ca03352	3	Cluster3-ABAPT8/9
521	AndgeH2.04BG313300.1	3	Ca03352	3	Cluster3-ABAPT8/9
522	AndgeH2.04CG293500.1	3	Ca03352	3	Cluster3-ABAPT8/9
523	AndgeH2.04AG298000.1	3	Cocit.C0143.1	3	Cluster3-ABAPT8/9
524	AndgeH2.04BG313300.1	3	Cocit.C0143.1	3	Cluster3-ABAPT8/9
525	AndgeH2.04CG293500.1	3	Cocit.C0143.1	3	Cluster3-ABAPT8/9
526	AndgeH2.07AG228100.1	5	Cocit.B1668.1	5	Cluster5-ABAPT5/6
527	AndgeH2.07BG188500.1	5	Cocit.B1668.1	5	Cluster5-ABAPT5/6
528	AndgeH2.07CG201400.1	5	Cocit.B1668.1	5	Cluster5-ABAPT5/6
529	AndgeH2.03AG239200.1	2	Caril.03G056800.1	2	Cluster2-ABAPT7/2
530	AndgeH2.03CG230400.1	2	Caril.03G056800.1	2	Cluster2-ABAPT7/2
531	AndgeH2.04AG298000.1	3	Caril.15G155200.1	3	Cluster3-ABAPT8/9
532	AndgeH2.04BG082800.1	4	Caril.03G073800.1	5	Group4-Group5
533	AndgeH2.04BG313300.1	3	Caril.15G155200.1	3	Cluster3-ABAPT8/9
534	AndgeH2.04BG313300.1	3	Caril.16G116100.1	3	Cluster3-ABAPT8/9
535	AndgeH2.04CG293500.1	3	Caril.15G155200.1	3	Cluster3-ABAPT8/9
536	AndgeH2.04CG293500.1	3	Caril.16G116100.1	3	Cluster3-ABAPT8/9
537	AndgeH2.07AG228100.1	5	Caril.05G122000.1	5	Cluster5-ABAPT5/6
538	AndgeH2.07AG064000.2	6	Caril.12G066000.1	6	Cluster6-ABAPT10
539	AndgeH2.07BG045100.1	6	Caril.12G066000.1	6	Cluster6-ABAPT10
540	AndgeH2.07CG052600.1	6	Caril.12G066000.1	6	Cluster6-ABAPT10
541	AndgeH2.04AG298000.1	3	CKAN00386100	3	Cluster3-ABAPT8/9
542	AndgeH2.04AG298000.1	3	CKAN01129000	3	Cluster3-ABAPT8/9
543	AndgeH2.04AG298000.1	3	CKAN02024500	3	Cluster3-ABAPT8/9
544	AndgeH2.04BG313300.1	3	CKAN00386100	3	Cluster3-ABAPT8/9
545	AndgeH2.04BG313300.1	3	CKAN01129000	3	Cluster3-ABAPT8/9
546	AndgeH2.04BG313300.1	3	CKAN02024500	3	Cluster3-ABAPT8/9
547	AndgeH2.04CG293500.1	3	CKAN00386100	3	Cluster3-ABAPT8/9
548	AndgeH2.04CG293500.1	3	CKAN01129000	3	Cluster3-ABAPT8/9
549	AndgeH2.04CG293500.1	3	CKAN02024500	3	Cluster3-ABAPT8/9
550	AndgeH2.07BG045100.1	6	CKAN01623800	6	Cluster6-ABAPT10
551	AndgeH2.07CG052600.1	6	CKAN01623800	6	Cluster6-ABAPT10
552	AndgeH2.02AG328800.1	1	Chala.10G184000.1	1	Cluster1-ABAPT11
553	AndgeH2.02BG321700.1	1	Chala.10G184000.1	1	Cluster1-ABAPT11
554	AndgeH2.02CG314700.1	1	Chala.10G184000.1	1	Cluster1-ABAPT11
555	AndgeH2.03AG239200.1	2	Chala.01G181200.1	2	Cluster2-ABAPT7/2
556	AndgeH2.03BG237300.1	2	Chala.01G181200.1	2	Cluster2-ABAPT7/2
557	AndgeH2.03CG230400.1	2	Chala.01G181200.1	2	Cluster2-ABAPT7/2
558	AndgeH2.04AG070700.1	4	Chala.02G200200.1	4	Cluster4-Moncot
559	AndgeH2.04AG298000.1	3	Chala.05G305100.1	3	Cluster3-ABAPT8/9
560	AndgeH2.04AG070700.1	4	Chala.11G179300.1	4	Cluster4-Moncot
561	AndgeH2.04BG082800.1	4	Chala.02G200200.1	4	Cluster4-Moncot
562	AndgeH2.04BG313300.1	3	Chala.05G305100.1	3	Cluster3-ABAPT8/9
563	AndgeH2.04BG082800.1	4	Chala.11G179300.1	4	Cluster4-Moncot
564	AndgeH2.04CG293500.1	3	Chala.05G305100.1	3	Cluster3-ABAPT8/9
565	AndgeH2.04CG068200.1	4	Chala.11G179300.1	4	Cluster4-Moncot
566	AndgeH2.07AG228100.1	5	Chala.05G053000.1	5	Cluster5-ABAPT5/6
567	AndgeH2.07AG064000.2	6	Chala.05G041700.1	6	Cluster6-ABAPT10
568	AndgeH2.07BG045100.1	6	Chala.05G041700.1	6	Cluster6-ABAPT10
569	AndgeH2.07BG188500.1	5	Chala.05G053000.1	5	Cluster5-ABAPT5/6
570	AndgeH2.07CG052600.1	6	Chala.05G041700.1	6	Cluster6-ABAPT10
571	AndgeH2.07CG201400.1	5	Chala.05G053000.1	5	Cluster5-ABAPT5/6
572	AndgeH2.08BG077800.1	7	Chala.12G084200.1	7	Cluster7-ABAPT1/3/4
573	AndgeH2.10AG180800.1	4	Chala.02G200200.1	4	Cluster4-Moncot
574	AndgeH2.10AG180800.1	4	Chala.11G179300.1	4	Cluster4-Moncot
575	AndgeH2.10BG166700.1	4	Chala.02G200200.1	4	Cluster4-Moncot
576	AndgeH2.10BG166700.1	4	Chala.11G179300.1	4	Cluster4-Moncot
577	AndgeH2.10CG156000.1	4	Chala.02G200200.1	4	Cluster4-Moncot
578	AndgeH2.10CG156000.1	4	Chala.11G179300.1	4	Cluster4-Moncot
579	AndgeH2.02AG328800.1	1	Dioal.06G088400.1	1	Cluster1-ABAPT11
580	AndgeH2.02BG321700.1	1	Dioal.06G088400.1	1	Cluster1-ABAPT11
581	AndgeH2.02CG314700.1	1	Dioal.06G088400.1	1	Cluster1-ABAPT11
582	AndgeH2.03AG239200.1	2	Dioal.05G130900.1	2	Cluster2-ABAPT7/2
583	AndgeH2.03BG237300.1	2	Dioal.05G130900.1	2	Cluster2-ABAPT7/2
584	AndgeH2.03CG230400.1	2	Dioal.05G130900.1	2	Cluster2-ABAPT7/2
585	AndgeH2.04AG298000.1	3	Dioal.03G027500.1	3	Cluster3-ABAPT8/9
586	AndgeH2.04BG313300.1	3	Dioal.03G027500.1	3	Cluster3-ABAPT8/9
587	AndgeH2.04CG293500.1	3	Dioal.03G027500.1	3	Cluster3-ABAPT8/9
588	AndgeH2.07AG228100.1	5	Dioal.05G223500.1	5	Cluster5-ABAPT5/6
589	AndgeH2.07AG228100.1	5	Dioal.08G068800.1	5	Cluster5-ABAPT5/6
590	AndgeH2.07BG045100.1	6	Dioal.01G094500.1	6	Cluster6-ABAPT10
591	AndgeH2.07BG188500.1	5	Dioal.05G223500.1	5	Cluster5-ABAPT5/6
592	AndgeH2.07BG188500.1	5	Dioal.08G068800.1	5	Cluster5-ABAPT5/6
593	AndgeH2.07CG052600.1	6	Dioal.01G094500.1	6	Cluster6-ABAPT10
594	AndgeH2.07CG201400.1	5	Dioal.05G223500.1	5	Cluster5-ABAPT5/6
595	AndgeH2.07CG201400.1	5	Dioal.08G068800.1	5	Cluster5-ABAPT5/6
596	AndgeH2.02AG328800.1	1	ELECO.r07.7AG0576550.1	1	Cluster1-ABAPT11
597	AndgeH2.02AG328800.1	1	ELECO.r07.7BG0608000.1	1	Cluster1-ABAPT11
598	AndgeH2.02BG321700.1	1	ELECO.r07.7AG0576550.1	1	Cluster1-ABAPT11
599	AndgeH2.02BG321700.1	1	ELECO.r07.7BG0608000.1	1	Cluster1-ABAPT11
600	AndgeH2.02CG314700.1	1	ELECO.r07.7AG0576550.1	1	Cluster1-ABAPT11
601	AndgeH2.02CG314700.1	1	ELECO.r07.7BG0608000.1	1	Cluster1-ABAPT11
602	AndgeH2.03AG239200.1	2	ELECO.r07.1AG0029160.1	2	Cluster2-ABAPT7/2
603	AndgeH2.03AG239200.1	2	ELECO.r07.1BG0079380.1	2	Cluster2-ABAPT7/2
604	AndgeH2.03BG237300.1	2	ELECO.r07.1AG0029160.1	2	Cluster2-ABAPT7/2
605	AndgeH2.03BG237300.1	2	ELECO.r07.1BG0079380.1	2	Cluster2-ABAPT7/2
606	AndgeH2.03CG230400.1	2	ELECO.r07.1AG0029160.1	2	Cluster2-ABAPT7/2
607	AndgeH2.03CG230400.1	2	ELECO.r07.1BG0079380.1	2	Cluster2-ABAPT7/2
608	AndgeH2.04AG298000.1	3	ELECO.r07.2AG0149030.1	3	Cluster3-ABAPT8/9
609	AndgeH2.04AG070700.1	4	ELECO.r07.2AG0104530.1	4	Cluster4-Moncot
610	AndgeH2.04AG070700.1	4	ELECO.r07.2BG0157880.1	4	Cluster4-Moncot
611	AndgeH2.04AG298000.1	3	ELECO.r07.2BG0205220.1	3	Cluster3-ABAPT8/9
612	AndgeH2.04AG070700.1	4	ELECO.r07.6AG0545630.1	4	Cluster4-Moncot
613	AndgeH2.04AG070700.1	4	ELECO.r07.6BG0499120.1	4	Cluster4-Moncot
614	AndgeH2.04BG313300.1	3	ELECO.r07.2AG0149030.1	3	Cluster3-ABAPT8/9
615	AndgeH2.04BG082800.1	4	ELECO.r07.2AG0104530.1	4	Cluster4-Moncot
616	AndgeH2.04BG082800.1	4	ELECO.r07.2BG0157880.1	4	Cluster4-Moncot
617	AndgeH2.04BG313300.1	3	ELECO.r07.2BG0205220.1	3	Cluster3-ABAPT8/9
618	AndgeH2.04BG082800.1	4	ELECO.r07.6AG0545630.1	4	Cluster4-Moncot
619	AndgeH2.04BG082800.1	4	ELECO.r07.6BG0499120.1	4	Cluster4-Moncot
620	AndgeH2.04CG293500.1	3	ELECO.r07.2AG0149030.1	3	Cluster3-ABAPT8/9
621	AndgeH2.04CG068200.1	4	ELECO.r07.2AG0104530.1	4	Cluster4-Moncot
622	AndgeH2.04CG293500.1	3	ELECO.r07.2BG0205220.1	3	Cluster3-ABAPT8/9
623	AndgeH2.04CG068200.1	4	ELECO.r07.2BG0157880.1	4	Cluster4-Moncot
624	AndgeH2.07AG228100.1	5	ELECO.r07.8AG0635230.1	5	Cluster5-ABAPT5/6
625	AndgeH2.07AG064000.2	6	ELECO.r07.8AG0618380.1	6	Cluster6-ABAPT10
626	AndgeH2.07AG228100.1	5	ELECO.r07.8BG0664130.1	5	Cluster5-ABAPT5/6
627	AndgeH2.07AG064000.2	6	ELECO.r07.8BG0645890.1	6	Cluster6-ABAPT10
628	AndgeH2.07BG045100.1	6	ELECO.r07.8AG0618380.1	6	Cluster6-ABAPT10
629	AndgeH2.07BG188500.1	5	ELECO.r07.8AG0635230.1	5	Cluster5-ABAPT5/6
630	AndgeH2.07BG045100.1	6	ELECO.r07.8BG0645890.1	6	Cluster6-ABAPT10
631	AndgeH2.07BG188500.1	5	ELECO.r07.8BG0664130.1	5	Cluster5-ABAPT5/6
632	AndgeH2.07CG052600.1	6	ELECO.r07.8AG0618380.1	6	Cluster6-ABAPT10
633	AndgeH2.07CG201400.1	5	ELECO.r07.8AG0635230.1	5	Cluster5-ABAPT5/6
634	AndgeH2.07CG052600.1	6	ELECO.r07.8BG0645890.1	6	Cluster6-ABAPT10
635	AndgeH2.07CG201400.1	5	ELECO.r07.8BG0664130.1	5	Cluster5-ABAPT5/6
636	AndgeH2.08AG078400.1	7	ELECO.r07.5AG0387670.1	7	Cluster7-ABAPT1/3/4
637	AndgeH2.08AG078400.1	7	ELECO.r07.5BG0435130.1	7	Cluster7-ABAPT1/3/4
638	AndgeH2.08BG077800.1	7	ELECO.r07.5AG0387670.1	7	Cluster7-ABAPT1/3/4
639	AndgeH2.08BG077800.1	7	ELECO.r07.5BG0435130.1	7	Cluster7-ABAPT1/3/4
640	AndgeH2.10AG180800.1	4	ELECO.r07.2AG0104530.1	4	Cluster4-Moncot
641	AndgeH2.10AG180800.1	4	ELECO.r07.2BG0157880.1	4	Cluster4-Moncot
642	AndgeH2.10AG180800.1	4	ELECO.r07.6AG0545630.1	4	Cluster4-Moncot
643	AndgeH2.10AG180800.1	4	ELECO.r07.6BG0499120.1	4	Cluster4-Moncot
644	AndgeH2.10BG166700.1	4	ELECO.r07.2AG0104530.1	4	Cluster4-Moncot
645	AndgeH2.10BG166700.1	4	ELECO.r07.2BG0157880.1	4	Cluster4-Moncot
646	AndgeH2.10BG166700.1	4	ELECO.r07.6AG0545630.1	4	Cluster4-Moncot
647	AndgeH2.10BG166700.1	4	ELECO.r07.6BG0499120.1	4	Cluster4-Moncot
648	AndgeH2.10CG156000.1	4	ELECO.r07.2AG0104530.1	4	Cluster4-Moncot
649	AndgeH2.10CG156000.1	4	ELECO.r07.2BG0157880.1	4	Cluster4-Moncot
650	AndgeH2.10CG156000.1	4	ELECO.r07.6AG0545630.1	4	Cluster4-Moncot
651	AndgeH2.10CG156000.1	4	ELECO.r07.6BG0499120.1	4	Cluster4-Moncot
652	AndgeH2.04AG298000.1	3	Eucgr.C00381.1	3	Cluster3-ABAPT8/9
653	AndgeH2.04BG313300.1	3	Eucgr.C00381.1	3	Cluster3-ABAPT8/9
654	AndgeH2.04CG293500.1	3	Eucgr.C00381.1	3	Cluster3-ABAPT8/9
655	AndgeH2.07CG201400.1	5	Eucgr.B03111.1	5	Cluster5-ABAPT5/6
656	AndgeH2.04AG298000.1	3	FvH4-1g01310.t1	3	Cluster3-ABAPT8/9
657	AndgeH2.04BG313300.1	3	FvH4-1g01310.t1	3	Cluster3-ABAPT8/9
658	AndgeH2.04CG293500.1	3	FvH4-1g01310.t1	3	Cluster3-ABAPT8/9
659	AndgeH2.07AG228100.1	5	FvH4-4g29030.t1	5	Cluster5-ABAPT5/6
660	AndgeH2.07BG188500.1	5	FvH4-4g29030.t1	5	Cluster5-ABAPT5/6
661	AndgeH2.07CG201400.1	5	FvH4-4g29030.t1	5	Cluster5-ABAPT5/6
662	AndgeH2.02AG328800.1	1	Gohir.A13G192200.1	1	Cluster1-ABAPT11
663	AndgeH2.02AG328800.1	1	Gohir.D13G197600.1	1	Cluster1-ABAPT11
664	AndgeH2.02BG321700.1	1	Gohir.A13G192200.1	1	Cluster1-ABAPT11
665	AndgeH2.02CG314700.1	1	Gohir.A13G192200.1	1	Cluster1-ABAPT11
666	AndgeH2.04AG298000.1	3	Gohir.A07G025500.1	3	Cluster3-ABAPT8/9
667	AndgeH2.04BG313300.1	3	Gohir.A05G050700.1	3	Cluster3-ABAPT8/9
668	AndgeH2.04BG313300.1	3	Gohir.A07G025500.1	3	Cluster3-ABAPT8/9
669	AndgeH2.04BG313300.1	3	Gohir.D05G052300.1	3	Cluster3-ABAPT8/9
670	AndgeH2.04BG313300.1	3	Gohir.D07G029200.1	3	Cluster3-ABAPT8/9
671	AndgeH2.04CG293500.1	3	Gohir.A05G050700.1	3	Cluster3-ABAPT8/9
672	AndgeH2.04CG293500.1	3	Gohir.A07G025500.1	3	Cluster3-ABAPT8/9
673	AndgeH2.04CG293500.1	3	Gohir.D05G052300.1	3	Cluster3-ABAPT8/9
674	AndgeH2.04CG293500.1	3	Gohir.D07G029200.1	3	Cluster3-ABAPT8/9
675	AndgeH2.07AG064000.2	6	Gohir.A12G206000.1	6	Cluster6-ABAPT10
676	AndgeH2.07BG045100.1	6	Gohir.A12G206000.1	6	Cluster6-ABAPT10
677	AndgeH2.07BG045100.1	6	Gohir.D12G208300.1	6	Cluster6-ABAPT10
678	AndgeH2.04AG298000.1	3	Glyma.15G206300.1	3	Cluster3-ABAPT8/9
679	AndgeH2.04BG313300.1	3	Glyma.15G206300.1	3	Cluster3-ABAPT8/9
680	AndgeH2.04CG293500.1	3	Glyma.15G206300.1	3	Cluster3-ABAPT8/9
681	AndgeH2.02CG314700.1	1	Gorai.013G226300.1	1	Cluster1-ABAPT11
682	AndgeH2.04AG298000.1	3	Gorai.001G030500.1	3	Cluster3-ABAPT8/9
683	AndgeH2.04AG298000.1	3	Gorai.009G054100.1	3	Cluster3-ABAPT8/9
684	AndgeH2.04BG313300.1	3	Gorai.001G030500.1	3	Cluster3-ABAPT8/9
685	AndgeH2.04BG313300.1	3	Gorai.009G054100.1	3	Cluster3-ABAPT8/9
686	AndgeH2.04CG293500.1	3	Gorai.001G030500.1	3	Cluster3-ABAPT8/9
687	AndgeH2.04CG293500.1	3	Gorai.009G054100.1	3	Cluster3-ABAPT8/9
688	AndgeH2.07BG045100.1	6	Gorai.008G223800.1	6	Cluster6-ABAPT10
689	AndgeH2.07CG052600.1	6	Gorai.008G223800.1	6	Cluster6-ABAPT10
690	AndgeH2.02AG328800.1	1	HORVU.MOREX.r3.2HG0126160.1	1	Cluster1-ABAPT11
691	AndgeH2.02BG321700.1	1	HORVU.MOREX.r3.2HG0126160.1	1	Cluster1-ABAPT11
692	AndgeH2.02CG314700.1	1	HORVU.MOREX.r3.2HG0126160.1	1	Cluster1-ABAPT11
693	AndgeH2.03AG239200.1	2	HORVU.MOREX.r3.3HG0281240.1	2	Cluster2-ABAPT7/2
694	AndgeH2.03BG237300.1	2	HORVU.MOREX.r3.3HG0281240.1	2	Cluster2-ABAPT7/2
695	AndgeH2.03CG230400.1	2	HORVU.MOREX.r3.3HG0281240.1	2	Cluster2-ABAPT7/2
696	AndgeH2.04AG298000.1	3	HORVU.MOREX.r3.6HG0624550.1	3	Cluster3-ABAPT8/9
697	AndgeH2.04AG070700.1	4	HORVU.MOREX.r3.6HG0574880.1	4	Cluster4-Moncot
698	AndgeH2.04AG070700.1	4	HORVU.MOREX.r3.7HG0722640.1	4	Cluster4-Moncot
699	AndgeH2.04BG313300.1	3	HORVU.MOREX.r3.6HG0624550.1	3	Cluster3-ABAPT8/9
700	AndgeH2.04BG082800.1	4	HORVU.MOREX.r3.6HG0574880.1	4	Cluster4-Moncot
701	AndgeH2.04BG082800.1	4	HORVU.MOREX.r3.7HG0722640.1	4	Cluster4-Moncot
702	AndgeH2.04CG293500.1	3	HORVU.MOREX.r3.6HG0624550.1	3	Cluster3-ABAPT8/9
703	AndgeH2.04CG068200.1	4	HORVU.MOREX.r3.6HG0574880.1	4	Cluster4-Moncot
704	AndgeH2.04CG068200.1	4	HORVU.MOREX.r3.7HG0722640.1	4	Cluster4-Moncot
705	AndgeH2.07AG064000.2	6	HORVU.MOREX.r3.7HG0698220.1	6	Cluster6-ABAPT10
706	AndgeH2.10AG180800.1	4	HORVU.MOREX.r3.6HG0574880.1	4	Cluster4-Moncot
707	AndgeH2.10AG180800.1	4	HORVU.MOREX.r3.7HG0722640.1	4	Cluster4-Moncot
708	AndgeH2.10BG166700.1	4	HORVU.MOREX.r3.6HG0574880.1	4	Cluster4-Moncot
709	AndgeH2.10BG166700.1	4	HORVU.MOREX.r3.7HG0722640.1	4	Cluster4-Moncot
710	AndgeH2.10CG156000.1	4	HORVU.MOREX.r3.6HG0574880.1	4	Cluster4-Moncot
711	AndgeH2.10CG156000.1	4	HORVU.MOREX.r3.7HG0722640.1	4	Cluster4-Moncot
712	AndgeH2.04BG313300.1	3	Kalaxd.11G131700.1	3	Cluster3-ABAPT8/9
713	AndgeH2.04BG313300.1	3	Kalaxd.17G072900.1	3	Cluster3-ABAPT8/9
714	AndgeH2.04CG293500.1	3	Kalaxd.11G131700.1	3	Cluster3-ABAPT8/9
715	AndgeH2.04CG293500.1	3	Kalaxd.17G072900.1	3	Cluster3-ABAPT8/9
716	AndgeH2.02AG328800.1	1	Lalb-Chr07g0181031	1	Cluster1-ABAPT11
717	AndgeH2.02BG321700.1	1	Lalb-Chr07g0181031	1	Cluster1-ABAPT11
718	AndgeH2.02CG314700.1	1	Lalb-Chr07g0181031	1	Cluster1-ABAPT11
719	AndgeH2.04AG298000.1	3	Lalb-Chr08g0233911	3	Cluster3-ABAPT8/9
720	AndgeH2.04AG298000.1	3	Lalb-Chr13g0301091	3	Cluster3-ABAPT8/9
721	AndgeH2.04BG313300.1	3	Lalb-Chr08g0233911	3	Cluster3-ABAPT8/9
722	AndgeH2.04BG313300.1	3	Lalb-Chr13g0301091	3	Cluster3-ABAPT8/9
723	AndgeH2.04CG293500.1	3	Lalb-Chr08g0233911	3	Cluster3-ABAPT8/9
724	AndgeH2.04CG293500.1	3	Lalb-Chr13g0301091	3	Cluster3-ABAPT8/9
725	AndgeH2.02AG328800.1	1	Ler.1DRT.7g075750.1	1	Cluster1-ABAPT11
726	AndgeH2.02BG321700.1	1	Ler.1DRT.7g075750.1	1	Cluster1-ABAPT11
727	AndgeH2.02CG314700.1	1	Ler.1DRT.7g075750.1	1	Cluster1-ABAPT11
728	AndgeH2.04AG298000.1	3	Lj4g0017079.1	3	Cluster3-ABAPT8/9
729	AndgeH2.04BG313300.1	3	Lj4g0017079.1	3	Cluster3-ABAPT8/9
730	AndgeH2.04CG293500.1	3	Lj4g0017079.1	3	Cluster3-ABAPT8/9
731	AndgeH2.02AG328800.1	1	Liphi.12G073700.1	1	Cluster1-ABAPT11
732	AndgeH2.02BG321700.1	1	Liphi.12G073700.1	1	Cluster1-ABAPT11
733	AndgeH2.02CG314700.1	1	Liphi.12G073700.1	1	Cluster1-ABAPT11
734	AndgeH2.04AG298000.1	3	Liphi.12G034200.1	3	Cluster3-ABAPT8/9
735	AndgeH2.04BG313300.1	3	Liphi.12G034200.1	3	Cluster3-ABAPT8/9
736	AndgeH2.04CG293500.1	3	Liphi.12G034200.1	3	Cluster3-ABAPT8/9
737	AndgeH2.03AG239200.1	2	Litul.06G044400.1	2	Cluster2-ABAPT7/2
738	AndgeH2.03BG237300.1	2	Litul.06G044400.1	2	Cluster2-ABAPT7/2
739	AndgeH2.03CG230400.1	2	Litul.06G044400.1	2	Cluster2-ABAPT7/2
740	AndgeH2.04AG298000.1	3	Litul.12G051300.1	3	Cluster3-ABAPT8/9
741	AndgeH2.04BG313300.1	3	Litul.12G051300.1	3	Cluster3-ABAPT8/9
742	AndgeH2.04CG293500.1	3	Litul.12G051300.1	3	Cluster3-ABAPT8/9
743	AndgeH2.07AG228100.1	5	Litul.12G093300.1	5	Cluster5-ABAPT5/6
744	AndgeH2.07BG188500.1	5	Litul.12G093300.1	5	Cluster5-ABAPT5/6
745	AndgeH2.07CG052600.1	6	Litul.05G155900.1	6	Cluster6-ABAPT10
746	AndgeH2.07CG201400.1	5	Litul.12G093300.1	5	Cluster5-ABAPT5/6
747	AndgeH2.02AG328800.1	1	Manes.03G037700.1	1	Cluster1-ABAPT11
748	AndgeH2.02BG321700.1	1	Manes.03G037700.1	1	Cluster1-ABAPT11
749	AndgeH2.02CG314700.1	1	Manes.03G037700.1	1	Cluster1-ABAPT11
750	AndgeH2.03AG239200.1	2	Manes.02G070300.1	2	Cluster2-ABAPT7/2
751	AndgeH2.03CG230400.1	2	Manes.02G070300.1	2	Cluster2-ABAPT7/2
752	AndgeH2.04AG298000.1	3	Manes.06G038600.8	3	Cluster3-ABAPT8/9
753	AndgeH2.04AG298000.1	3	Manes.14G141900.1	3	Cluster3-ABAPT8/9
754	AndgeH2.04BG313300.1	3	Manes.06G038600.8	3	Cluster3-ABAPT8/9
755	AndgeH2.04BG313300.1	3	Manes.14G141900.1	3	Cluster3-ABAPT8/9
756	AndgeH2.04CG293500.1	3	Manes.06G038600.8	3	Cluster3-ABAPT8/9
757	AndgeH2.04CG293500.1	3	Manes.14G141900.1	3	Cluster3-ABAPT8/9
758	AndgeH2.07BG188500.1	5	Manes.14G091500.1	5	Cluster5-ABAPT5/6
759	AndgeH2.02AG328800.1	1	MgTOL.L1352.1	1	Cluster1-ABAPT11
760	AndgeH2.02BG321700.1	1	MgTOL.L1352.1	1	Cluster1-ABAPT11
761	AndgeH2.02CG314700.1	1	MgTOL.L1352.1	1	Cluster1-ABAPT11
762	AndgeH2.03AG239200.1	2	MgTOL.H0247.1	2	Cluster2-ABAPT7/2
763	AndgeH2.04AG298000.1	3	MgTOL.K0332.1	3	Cluster3-ABAPT8/9
764	AndgeH2.04BG313300.1	3	MgTOL.K0332.1	3	Cluster3-ABAPT8/9
765	AndgeH2.04CG293500.1	3	MgTOL.K0332.1	3	Cluster3-ABAPT8/9
766	AndgeH2.02AG328800.1	1	Medtr4g125660.1	1	Cluster1-ABAPT11
767	AndgeH2.02BG321700.1	1	Medtr4g125660.1	1	Cluster1-ABAPT11
768	AndgeH2.02CG314700.1	1	Medtr4g125660.1	1	Cluster1-ABAPT11
769	AndgeH2.03AG239200.1	2	Nycol.K01110.1	2	Cluster2-ABAPT7/2
770	AndgeH2.03BG237300.1	2	Nycol.K01110.1	2	Cluster2-ABAPT7/2
771	AndgeH2.03CG230400.1	2	Nycol.K01110.1	2	Cluster2-ABAPT7/2
772	AndgeH2.04AG298000.1	3	Nycol.C01405.1	3	Cluster3-ABAPT8/9
773	AndgeH2.04BG313300.1	3	Nycol.C01405.1	3	Cluster3-ABAPT8/9
774	AndgeH2.04CG293500.1	3	Nycol.C01405.1	3	Cluster3-ABAPT8/9
775	AndgeH2.07AG228100.1	5	Nycol.C00654.1	5	Cluster5-ABAPT5/6
776	AndgeH2.07AG064000.2	6	Nycol.L01229.1	6	Cluster6-ABAPT10
777	AndgeH2.07BG188500.1	5	Nycol.C00654.1	5	Cluster5-ABAPT5/6
778	AndgeH2.07BG045100.1	6	Nycol.L01229.1	6	Cluster6-ABAPT10
779	AndgeH2.07CG052600.1	6	Nycol.L01229.1	6	Cluster6-ABAPT10
780	AndgeH2.02AG328800.1	1	Os07g41730.1	1	Cluster1-ABAPT11
781	AndgeH2.02BG321700.1	1	Os07g41730.1	1	Cluster1-ABAPT11
782	AndgeH2.02CG314700.1	1	Os07g41730.1	1	Cluster1-ABAPT11
783	AndgeH2.03AG239200.1	2	Os01g49510.1	2	Cluster2-ABAPT7/2
784	AndgeH2.03BG237300.1	2	Os01g49510.1	2	Cluster2-ABAPT7/2
785	AndgeH2.03CG230400.1	2	Os01g49510.1	2	Cluster2-ABAPT7/2
786	AndgeH2.04AG298000.1	3	Os02g55330.1	3	Cluster3-ABAPT8/9
787	AndgeH2.04AG070700.1	4	Os02g09770.1	4	Cluster4-Moncot
788	AndgeH2.04AG070700.1	4	Os06g42730.1	4	Cluster4-Moncot
789	AndgeH2.04BG313300.1	3	Os02g55330.1	3	Cluster3-ABAPT8/9
790	AndgeH2.04BG082800.1	4	Os02g09770.1	4	Cluster4-Moncot
791	AndgeH2.04BG082800.1	4	Os06g42730.1	4	Cluster4-Moncot
792	AndgeH2.04CG293500.1	3	Os02g55330.1	3	Cluster3-ABAPT8/9
793	AndgeH2.04CG068200.1	4	Os02g09770.1	4	Cluster4-Moncot
794	AndgeH2.04CG068200.1	4	Os06g42730.1	4	Cluster4-Moncot
795	AndgeH2.07AG228100.1	5	Os08g38092.1	5	Cluster5-ABAPT5/6
796	AndgeH2.07AG064000.2	6	Os08g06420.1	6	Cluster6-ABAPT10
797	AndgeH2.07BG045100.1	6	Os08g06420.1	6	Cluster6-ABAPT10
798	AndgeH2.07BG188500.1	5	Os08g38092.1	5	Cluster5-ABAPT5/6
799	AndgeH2.07CG052600.1	6	Os08g06420.1	6	Cluster6-ABAPT10
800	AndgeH2.07CG201400.1	5	Os08g38092.1	5	Cluster5-ABAPT5/6
801	AndgeH2.10AG180800.1	4	Os02g09770.1	4	Cluster4-Moncot
802	AndgeH2.10AG180800.1	4	Os06g42730.1	4	Cluster4-Moncot
803	AndgeH2.10BG166700.1	4	Os02g09770.1	4	Cluster4-Moncot
804	AndgeH2.10BG166700.1	4	Os06g42730.1	4	Cluster4-Moncot
805	AndgeH2.10CG156000.1	4	Os02g09770.1	4	Cluster4-Moncot
806	AndgeH2.10CG156000.1	4	Os06g42730.1	4	Cluster4-Moncot
807	AndgeH2.04AG298000.1	3	Phacu.WLD.003G185400.1	3	Cluster3-ABAPT8/9
808	AndgeH2.04AG070700.1	4	Phacu.WLD.004G039400.1	5	Group4-Group5
809	AndgeH2.04BG313300.1	3	Phacu.WLD.003G185400.1	3	Cluster3-ABAPT8/9
810	AndgeH2.04BG082800.1	4	Phacu.WLD.004G039400.1	5	Group4-Group5
811	AndgeH2.04CG293500.1	3	Phacu.WLD.003G185400.1	3	Cluster3-ABAPT8/9
812	AndgeH2.04AG298000.1	3	Podel.06G196900.1	3	Cluster3-ABAPT8/9
813	AndgeH2.04AG298000.1	3	Podel.18G116000.1	3	Cluster3-ABAPT8/9
814	AndgeH2.04BG313300.1	3	Podel.06G196900.1	3	Cluster3-ABAPT8/9
815	AndgeH2.04BG313300.1	3	Podel.18G116000.1	3	Cluster3-ABAPT8/9
816	AndgeH2.04CG293500.1	3	Podel.06G196900.1	3	Cluster3-ABAPT8/9
817	AndgeH2.04CG293500.1	3	Podel.18G116000.1	3	Cluster3-ABAPT8/9
818	AndgeH2.02AG328800.1	1	Pahal.2G443100.1	1	Cluster1-ABAPT11
819	AndgeH2.02BG321700.1	1	Pahal.2G443100.1	1	Cluster1-ABAPT11
820	AndgeH2.02CG314700.1	1	Pahal.2G443100.1	1	Cluster1-ABAPT11
821	AndgeH2.03AG239200.1	2	Pahal.5G200100.1	2	Cluster2-ABAPT7/2
822	AndgeH2.03BG237300.1	2	Pahal.5G200100.1	2	Cluster2-ABAPT7/2
823	AndgeH2.03CG230400.1	2	Pahal.5G200100.1	2	Cluster2-ABAPT7/2
824	AndgeH2.04AG298000.1	3	Pahal.1G432300.1	3	Cluster3-ABAPT8/9
825	AndgeH2.04AG070700.1	4	Pahal.1G068200.1	4	Cluster4-Moncot
826	AndgeH2.04AG070700.1	4	Pahal.4G075500.1	4	Cluster4-Moncot
827	AndgeH2.04BG313300.1	3	Pahal.1G432300.1	3	Cluster3-ABAPT8/9
828	AndgeH2.04BG082800.1	4	Pahal.1G068200.1	4	Cluster4-Moncot
829	AndgeH2.04BG082800.1	4	Pahal.4G075500.1	4	Cluster4-Moncot
830	AndgeH2.04CG293500.1	3	Pahal.1G432300.1	3	Cluster3-ABAPT8/9
831	AndgeH2.04CG068200.1	4	Pahal.1G068200.1	4	Cluster4-Moncot
832	AndgeH2.07AG228100.1	5	Pahal.6G244600.1	5	Cluster5-ABAPT5/6
833	AndgeH2.07BG188500.1	5	Pahal.6G244600.1	5	Cluster5-ABAPT5/6
834	AndgeH2.07CG201400.1	5	Pahal.6G244600.1	5	Cluster5-ABAPT5/6
835	AndgeH2.10AG180800.1	4	Pahal.1G068200.1	4	Cluster4-Moncot
836	AndgeH2.10AG180800.1	4	Pahal.4G075500.1	4	Cluster4-Moncot
837	AndgeH2.10BG166700.1	4	Pahal.1G068200.1	4	Cluster4-Moncot
838	AndgeH2.10BG166700.1	4	Pahal.4G075500.1	4	Cluster4-Moncot
839	AndgeH2.10CG156000.1	4	Pahal.1G068200.1	4	Cluster4-Moncot
840	AndgeH2.10CG156000.1	4	Pahal.4G075500.1	4	Cluster4-Moncot
841	AndgeH2.02AG328800.1	1	Pavir.2KG529800.3	1	Cluster1-ABAPT11
842	AndgeH2.02AG328800.1	1	Pavir.2NG583400.3	1	Cluster1-ABAPT11
843	AndgeH2.02BG321700.1	1	Pavir.2KG529800.3	1	Cluster1-ABAPT11
844	AndgeH2.02BG321700.1	1	Pavir.2NG583400.3	1	Cluster1-ABAPT11
845	AndgeH2.02CG314700.1	1	Pavir.2KG529800.3	1	Cluster1-ABAPT11
846	AndgeH2.02CG314700.1	1	Pavir.2NG583400.3	1	Cluster1-ABAPT11
847	AndgeH2.03AG239200.1	2	Pavir.5KG487900.1	2	Cluster2-ABAPT7/2
848	AndgeH2.03AG239200.1	2	Pavir.5NG456500.1	2	Cluster2-ABAPT7/2
849	AndgeH2.03BG237300.1	2	Pavir.5KG487900.1	2	Cluster2-ABAPT7/2
850	AndgeH2.03BG237300.1	2	Pavir.5NG456500.1	2	Cluster2-ABAPT7/2
851	AndgeH2.03CG230400.1	2	Pavir.5KG487900.1	2	Cluster2-ABAPT7/2
852	AndgeH2.03CG230400.1	2	Pavir.5NG456500.1	2	Cluster2-ABAPT7/2
853	AndgeH2.04AG298000.1	3	Pavir.1KG518500.1	3	Cluster3-ABAPT8/9
854	AndgeH2.04AG070700.1	4	Pavir.1KG097700.1	4	Cluster4-Moncot
855	AndgeH2.04AG298000.1	3	Pavir.1NG506900.1	3	Cluster3-ABAPT8/9
856	AndgeH2.04AG070700.1	4	Pavir.1NG086900.1	4	Cluster4-Moncot
857	AndgeH2.04AG070700.1	4	Pavir.4KG330300.2	4	Cluster4-Moncot
858	AndgeH2.04AG070700.1	4	Pavir.4NG243100.2	4	Cluster4-Moncot
859	AndgeH2.04BG313300.1	3	Pavir.1KG518500.1	3	Cluster3-ABAPT8/9
860	AndgeH2.04BG082800.1	4	Pavir.1KG097700.1	4	Cluster4-Moncot
861	AndgeH2.04BG313300.1	3	Pavir.1NG506900.1	3	Cluster3-ABAPT8/9
862	AndgeH2.04BG082800.1	4	Pavir.1NG086900.1	4	Cluster4-Moncot
863	AndgeH2.04BG082800.1	4	Pavir.4KG330300.2	4	Cluster4-Moncot
864	AndgeH2.04BG082800.1	4	Pavir.4NG243100.2	4	Cluster4-Moncot
865	AndgeH2.04CG293500.1	3	Pavir.1KG518500.1	3	Cluster3-ABAPT8/9
866	AndgeH2.04CG068200.1	4	Pavir.1KG097700.1	4	Cluster4-Moncot
867	AndgeH2.04CG293500.1	3	Pavir.1NG506900.1	3	Cluster3-ABAPT8/9
868	AndgeH2.04CG068200.1	4	Pavir.1NG086900.1	4	Cluster4-Moncot
869	AndgeH2.04CG068200.1	4	Pavir.4NG243100.2	4	Cluster4-Moncot
870	AndgeH2.07AG228100.1	5	Pavir.6KG320200.1	5	Cluster5-ABAPT5/6
871	AndgeH2.07AG064000.2	6	Pavir.6KG063200.1	6	Cluster6-ABAPT10
872	AndgeH2.07AG228100.1	5	Pavir.6NG290500.1	5	Cluster5-ABAPT5/6
873	AndgeH2.07AG064000.2	6	Pavir.6NG052400.14	6	Cluster6-ABAPT10
874	AndgeH2.07BG045100.1	6	Pavir.6KG063200.1	6	Cluster6-ABAPT10
875	AndgeH2.07BG188500.1	5	Pavir.6KG320200.1	5	Cluster5-ABAPT5/6
876	AndgeH2.07BG045100.1	6	Pavir.6NG052400.14	6	Cluster6-ABAPT10
877	AndgeH2.07BG188500.1	5	Pavir.6NG290500.1	5	Cluster5-ABAPT5/6
878	AndgeH2.07CG052600.1	6	Pavir.6KG063200.1	6	Cluster6-ABAPT10
879	AndgeH2.07CG201400.1	5	Pavir.6KG320200.1	5	Cluster5-ABAPT5/6
880	AndgeH2.07CG052600.1	6	Pavir.6NG052400.14	6	Cluster6-ABAPT10
881	AndgeH2.07CG201400.1	5	Pavir.6NG290500.1	5	Cluster5-ABAPT5/6
882	AndgeH2.08BG077800.1	7	Pavir.3KG413500.1	7	Cluster7-ABAPT1/3/4
883	AndgeH2.10AG180800.1	4	Pavir.1KG097700.1	4	Cluster4-Moncot
884	AndgeH2.10AG180800.1	4	Pavir.1NG086900.1	4	Cluster4-Moncot
885	AndgeH2.10AG180800.1	4	Pavir.4KG330300.2	4	Cluster4-Moncot
886	AndgeH2.10AG180800.1	4	Pavir.4NG243100.2	4	Cluster4-Moncot
887	AndgeH2.10BG166700.1	4	Pavir.1KG097700.1	4	Cluster4-Moncot
888	AndgeH2.10BG166700.1	4	Pavir.1NG086900.1	4	Cluster4-Moncot
889	AndgeH2.10BG166700.1	4	Pavir.4KG330300.2	4	Cluster4-Moncot
890	AndgeH2.10BG166700.1	4	Pavir.4NG243100.2	4	Cluster4-Moncot
891	AndgeH2.10CG156000.1	4	Pavir.1KG097700.1	4	Cluster4-Moncot
892	AndgeH2.10CG156000.1	4	Pavir.1NG086900.1	4	Cluster4-Moncot
893	AndgeH2.10CG156000.1	4	Pavir.4KG330300.2	4	Cluster4-Moncot
894	AndgeH2.10CG156000.1	4	Pavir.4NG243100.2	4	Cluster4-Moncot
895	AndgeH2.04AG298000.1	3	Phvul.003G158300.1	3	Cluster3-ABAPT8/9
896	AndgeH2.04AG070700.1	4	Phvul.004G044400.1	5	Group4-Group5
897	AndgeH2.04BG313300.1	3	Phvul.003G158300.1	3	Cluster3-ABAPT8/9
898	AndgeH2.04BG082800.1	4	Phvul.004G044400.1	5	Group4-Group5
899	AndgeH2.04CG293500.1	3	Phvul.003G158300.1	3	Cluster3-ABAPT8/9
900	AndgeH2.03AG239200.1	2	Qurub.02G206500.1	2	Cluster2-ABAPT7/2
901	AndgeH2.04AG298000.1	3	Qurub.02G379100.1	3	Cluster3-ABAPT8/9
902	AndgeH2.04BG313300.1	3	Qurub.02G379100.1	3	Cluster3-ABAPT8/9
903	AndgeH2.04CG293500.1	3	Qurub.02G379100.1	3	Cluster3-ABAPT8/9
904	AndgeH2.07AG228100.1	5	Qurub.03G256300.1	5	Cluster5-ABAPT5/6
905	AndgeH2.07BG188500.1	5	Qurub.03G256300.1	5	Cluster5-ABAPT5/6
906	AndgeH2.07CG201400.1	5	Qurub.03G256300.1	5	Cluster5-ABAPT5/6
907	AndgeH2.02AG328800.1	1	Sobic.002G370900.1	1	Cluster1-ABAPT11
908	AndgeH2.02BG321700.1	1	Sobic.002G370900.1	1	Cluster1-ABAPT11
909	AndgeH2.02CG314700.1	1	Sobic.002G370900.1	1	Cluster1-ABAPT11
910	AndgeH2.03AG239200.1	2	Sobic.003G262500.1	2	Cluster2-ABAPT7/2
911	AndgeH2.03BG237300.1	2	Sobic.003G262500.1	2	Cluster2-ABAPT7/2
912	AndgeH2.03CG230400.1	2	Sobic.003G262500.1	2	Cluster2-ABAPT7/2
913	AndgeH2.04AG070700.1	4	Sobic.004G074200.2	4	Cluster4-Moncot
914	AndgeH2.04AG298000.1	3	Sobic.004G331000.1	3	Cluster3-ABAPT8/9
915	AndgeH2.04AG070700.1	4	Sobic.010G199300.2	4	Cluster4-Moncot
916	AndgeH2.04BG082800.1	4	Sobic.004G074200.2	4	Cluster4-Moncot
917	AndgeH2.04BG313300.1	3	Sobic.004G331000.1	3	Cluster3-ABAPT8/9
918	AndgeH2.04BG082800.1	4	Sobic.010G199300.2	4	Cluster4-Moncot
919	AndgeH2.04CG293500.1	3	Sobic.004G331000.1	3	Cluster3-ABAPT8/9
920	AndgeH2.04CG068200.1	4	Sobic.004G074200.2	4	Cluster4-Moncot
921	AndgeH2.07AG228100.1	5	Sobic.007G224000.1	5	Cluster5-ABAPT5/6
922	AndgeH2.07AG064000.2	6	Sobic.007G050800.1	6	Cluster6-ABAPT10
923	AndgeH2.07BG188500.1	5	Sobic.007G224000.1	5	Cluster5-ABAPT5/6
924	AndgeH2.07BG045100.1	6	Sobic.007G050800.1	6	Cluster6-ABAPT10
925	AndgeH2.07CG201400.1	5	Sobic.007G224000.1	5	Cluster5-ABAPT5/6
926	AndgeH2.07CG052600.1	6	Sobic.007G050800.1	6	Cluster6-ABAPT10
927	AndgeH2.08AG078400.1	7	Sobic.008G088830.1	7	Cluster7-ABAPT1/3/4
928	AndgeH2.10AG180800.1	4	Sobic.004G074200.2	4	Cluster4-Moncot
929	AndgeH2.10AG180800.1	4	Sobic.010G199300.2	4	Cluster4-Moncot
930	AndgeH2.10BG166700.1	4	Sobic.004G074200.2	4	Cluster4-Moncot
931	AndgeH2.10BG166700.1	4	Sobic.010G199300.2	4	Cluster4-Moncot
932	AndgeH2.10CG156000.1	4	Sobic.004G074200.2	4	Cluster4-Moncot
933	AndgeH2.10CG156000.1	4	Sobic.010G199300.2	4	Cluster4-Moncot
934	AndgeH2.03AG239200.1	2	Sapur.017G097400.1	2	Cluster2-ABAPT7/2
935	AndgeH2.04AG298000.1	3	Sapur.006G153500.1	3	Cluster3-ABAPT8/9
936	AndgeH2.04AG298000.1	3	Sapur.018G085100.1	3	Cluster3-ABAPT8/9
937	AndgeH2.04BG313300.1	3	Sapur.006G153500.1	3	Cluster3-ABAPT8/9
938	AndgeH2.04BG313300.1	3	Sapur.018G085100.1	3	Cluster3-ABAPT8/9
939	AndgeH2.04CG293500.1	3	Sapur.006G153500.1	3	Cluster3-ABAPT8/9
940	AndgeH2.04CG293500.1	3	Sapur.018G085100.1	3	Cluster3-ABAPT8/9
941	AndgeH2.02BG321700.1	1	Soltu.DM.07G012270.1	1	Cluster1-ABAPT11
942	AndgeH2.02CG314700.1	1	Soltu.DM.07G012270.1	1	Cluster1-ABAPT11
943	AndgeH2.03CG230400.1	2	Soltu.DM.02G026100.1	2	Cluster2-ABAPT7/2
944	AndgeH2.04AG298000.1	3	Soltu.DM.07G000230.1	3	Cluster3-ABAPT8/9
945	AndgeH2.04BG313300.1	3	Soltu.DM.07G000230.1	3	Cluster3-ABAPT8/9
946	AndgeH2.04CG293500.1	3	Soltu.DM.07G000230.1	3	Cluster3-ABAPT8/9
947	AndgeH2.02AG328800.1	1	Sevir.2G395800.3	1	Cluster1-ABAPT11
948	AndgeH2.02BG321700.1	1	Sevir.2G395800.3	1	Cluster1-ABAPT11
949	AndgeH2.02CG314700.1	1	Sevir.2G395800.3	1	Cluster1-ABAPT11
950	AndgeH2.03AG239200.1	2	Sevir.5G279900.1	2	Cluster2-ABAPT7/2
951	AndgeH2.03BG237300.1	2	Sevir.5G279900.1	2	Cluster2-ABAPT7/2
952	AndgeH2.03CG230400.1	2	Sevir.5G279900.1	2	Cluster2-ABAPT7/2
953	AndgeH2.04AG298000.1	3	Sevir.1G358300.1	3	Cluster3-ABAPT8/9
954	AndgeH2.04AG070700.1	4	Sevir.1G054200.1	4	Cluster4-Moncot
955	AndgeH2.04AG070700.1	4	Sevir.4G217100.1	4	Cluster4-Moncot
956	AndgeH2.04BG313300.1	3	Sevir.1G358300.1	3	Cluster3-ABAPT8/9
957	AndgeH2.04BG082800.1	4	Sevir.1G054200.1	4	Cluster4-Moncot
958	AndgeH2.04BG082800.1	4	Sevir.4G217100.1	4	Cluster4-Moncot
959	AndgeH2.04CG293500.1	3	Sevir.1G358300.1	3	Cluster3-ABAPT8/9
960	AndgeH2.04CG068200.1	4	Sevir.1G054200.1	4	Cluster4-Moncot
961	AndgeH2.07AG064000.2	6	Sevir.6G049700.2	6	Cluster6-ABAPT10
962	AndgeH2.07AG228100.1	5	Sevir.6G197800.1	5	Cluster5-ABAPT5/6
963	AndgeH2.07BG188500.1	5	Sevir.6G197800.1	5	Cluster5-ABAPT5/6
964	AndgeH2.07BG045100.1	6	Sevir.6G049700.2	6	Cluster6-ABAPT10
965	AndgeH2.07CG201400.1	5	Sevir.6G197800.1	5	Cluster5-ABAPT5/6
966	AndgeH2.07CG052600.1	6	Sevir.6G049700.2	6	Cluster6-ABAPT10
967	AndgeH2.08AG078400.1	7	Sevir.3G314300.1	7	Cluster7-ABAPT1/3/4
968	AndgeH2.08BG077800.1	7	Sevir.3G314300.1	7	Cluster7-ABAPT1/3/4
969	AndgeH2.10AG180800.1	4	Sevir.1G054200.1	4	Cluster4-Moncot
970	AndgeH2.10AG180800.1	4	Sevir.4G217100.1	4	Cluster4-Moncot
971	AndgeH2.10BG166700.1	4	Sevir.1G054200.1	4	Cluster4-Moncot
972	AndgeH2.10BG166700.1	4	Sevir.4G217100.1	4	Cluster4-Moncot
973	AndgeH2.10CG156000.1	4	Sevir.1G054200.1	4	Cluster4-Moncot
974	AndgeH2.10CG156000.1	4	Sevir.4G217100.1	4	Cluster4-Moncot
975	AndgeH2.02AG328800.1	1	TraesCS2A03G0358100.1	1	Cluster1-ABAPT11
976	AndgeH2.02AG328800.1	1	TraesCS2B03G0478500.1	1	Cluster1-ABAPT11
977	AndgeH2.02AG328800.1	1	TraesCS2D03G0374400.2	1	Cluster1-ABAPT11
978	AndgeH2.02BG321700.1	1	TraesCS2A03G0358100.1	1	Cluster1-ABAPT11
979	AndgeH2.02BG321700.1	1	TraesCS2B03G0478500.1	1	Cluster1-ABAPT11
980	AndgeH2.02BG321700.1	1	TraesCS2D03G0374400.2	1	Cluster1-ABAPT11
981	AndgeH2.02CG314700.1	1	TraesCS2A03G0358100.1	1	Cluster1-ABAPT11
982	AndgeH2.02CG314700.1	1	TraesCS2B03G0478500.1	1	Cluster1-ABAPT11
983	AndgeH2.02CG314700.1	1	TraesCS2D03G0374400.2	1	Cluster1-ABAPT11
984	AndgeH2.03AG239200.1	2	TraesCS3A03G0667200.1	2	Cluster2-ABAPT7/2
985	AndgeH2.03AG239200.1	2	TraesCS3B03G0762400.1	2	Cluster2-ABAPT7/2
986	AndgeH2.03AG239200.1	2	TraesCS3D03G0609600.1	2	Cluster2-ABAPT7/2
987	AndgeH2.03BG237300.1	2	TraesCS3A03G0667200.1	2	Cluster2-ABAPT7/2
988	AndgeH2.03BG237300.1	2	TraesCS3B03G0762400.1	2	Cluster2-ABAPT7/2
989	AndgeH2.03BG237300.1	2	TraesCS3D03G0609600.1	2	Cluster2-ABAPT7/2
990	AndgeH2.03CG230400.1	2	TraesCS3A03G0667200.1	2	Cluster2-ABAPT7/2
991	AndgeH2.03CG230400.1	2	TraesCS3B03G0762400.1	2	Cluster2-ABAPT7/2
992	AndgeH2.03CG230400.1	2	TraesCS3D03G0609600.1	2	Cluster2-ABAPT7/2
993	AndgeH2.04AG298000.1	3	TraesCS6A03G0923000.1	3	Cluster3-ABAPT8/9
994	AndgeH2.04AG070700.1	4	TraesCS6A03G0422500.1	4	Cluster4-Moncot
995	AndgeH2.04AG298000.1	3	TraesCS6B03G1110100.1	3	Cluster3-ABAPT8/9
996	AndgeH2.04AG070700.1	4	TraesCS6B03G0511200.1	4	Cluster4-Moncot
997	AndgeH2.04AG298000.1	3	TraesCS6D03G0794100.1	3	Cluster3-ABAPT8/9
998	AndgeH2.04AG070700.1	4	TraesCS6D03G0358200.1	4	Cluster4-Moncot
999	AndgeH2.04AG070700.1	4	TraesCS7A03G0946200.1	4	Cluster4-Moncot
1000	AndgeH2.04AG070700.1	4	TraesCS7B03G0790800.1	4	Cluster4-Moncot
1001	AndgeH2.04AG070700.1	4	TraesCS7D03G0911700.1	4	Cluster4-Moncot
1002	AndgeH2.04BG313300.1	3	TraesCS6A03G0923000.1	3	Cluster3-ABAPT8/9
1003	AndgeH2.04BG082800.1	4	TraesCS6A03G0422500.1	4	Cluster4-Moncot
1004	AndgeH2.04BG313300.1	3	TraesCS6B03G1110100.1	3	Cluster3-ABAPT8/9
1005	AndgeH2.04BG082800.1	4	TraesCS6B03G0511200.1	4	Cluster4-Moncot
1006	AndgeH2.04BG313300.1	3	TraesCS6D03G0794100.1	3	Cluster3-ABAPT8/9
1007	AndgeH2.04BG082800.1	4	TraesCS6D03G0358200.1	4	Cluster4-Moncot
1008	AndgeH2.04BG082800.1	4	TraesCS7A03G0946200.1	4	Cluster4-Moncot
1009	AndgeH2.04BG082800.1	4	TraesCS7B03G0790800.1	4	Cluster4-Moncot
1010	AndgeH2.04BG082800.1	4	TraesCS7D03G0911700.1	4	Cluster4-Moncot
1011	AndgeH2.04CG293500.1	3	TraesCS6A03G0923000.1	3	Cluster3-ABAPT8/9
1012	AndgeH2.04CG068200.1	4	TraesCS6A03G0422500.1	4	Cluster4-Moncot
1013	AndgeH2.04CG293500.1	3	TraesCS6B03G1110100.1	3	Cluster3-ABAPT8/9
1014	AndgeH2.04CG068200.1	4	TraesCS6B03G0511200.1	4	Cluster4-Moncot
1015	AndgeH2.04CG293500.1	3	TraesCS6D03G0794100.1	3	Cluster3-ABAPT8/9
1016	AndgeH2.04CG068200.1	4	TraesCS6D03G0358200.1	4	Cluster4-Moncot
1017	AndgeH2.04CG068200.1	4	TraesCS7A03G0946200.1	4	Cluster4-Moncot
1018	AndgeH2.04CG068200.1	4	TraesCS7A03G0946200.1	4	Cluster4-Moncot
1019	AndgeH2.04CG068200.1	4	TraesCS7B03G0790800.1	4	Cluster4-Moncot
1020	AndgeH2.07AG064000.2	6	TraesCS7A03G0732800.1	6	Cluster6-ABAPT10
1021	AndgeH2.07AG064000.2	6	TraesCS7B03G0539000.1	6	Cluster6-ABAPT10
1022	AndgeH2.07AG064000.2	6	TraesCS7D03G0699500.1	6	Cluster6-ABAPT10
1023	AndgeH2.07BG045100.1	6	TraesCS7A03G0732800.1	6	Cluster6-ABAPT10
1024	AndgeH2.07BG045100.1	6	TraesCS7B03G0539000.1	6	Cluster6-ABAPT10
1025	AndgeH2.07BG045100.1	6	TraesCS7D03G0699500.1	6	Cluster6-ABAPT10
1026	AndgeH2.07CG052600.1	6	TraesCS7A03G0732800.1	6	Cluster6-ABAPT10
1027	AndgeH2.07CG052600.1	6	TraesCS7B03G0539000.1	6	Cluster6-ABAPT10
1028	AndgeH2.07CG052600.1	6	TraesCS7D03G0699500.1	6	Cluster6-ABAPT10
1029	AndgeH2.10AG180800.1	4	TraesCS6A03G0422500.1	4	Cluster4-Moncot
1030	AndgeH2.10AG180800.1	4	TraesCS6B03G0511200.1	4	Cluster4-Moncot
1031	AndgeH2.10AG180800.1	4	TraesCS7A03G0946200.1	4	Cluster4-Moncot
1032	AndgeH2.10AG180800.1	4	TraesCS7B03G0790800.1	4	Cluster4-Moncot
1033	AndgeH2.10AG180800.1	4	TraesCS7D03G0911700.1	4	Cluster4-Moncot
1034	AndgeH2.10BG166700.1	4	TraesCS6A03G0422500.1	4	Cluster4-Moncot
1035	AndgeH2.10BG166700.1	4	TraesCS6B03G0511200.1	4	Cluster4-Moncot
1036	AndgeH2.10BG166700.1	4	TraesCS6D03G0358200.1	4	Cluster4-Moncot
1037	AndgeH2.10BG166700.1	4	TraesCS7A03G0946200.1	4	Cluster4-Moncot
1038	AndgeH2.10BG166700.1	4	TraesCS7B03G0790800.1	4	Cluster4-Moncot
1039	AndgeH2.10BG166700.1	4	TraesCS7D03G0911700.1	4	Cluster4-Moncot
1040	AndgeH2.10CG156000.1	4	TraesCS6A03G0422500.1	4	Cluster4-Moncot
1041	AndgeH2.10CG156000.1	4	TraesCS6B03G0511200.1	4	Cluster4-Moncot
1042	AndgeH2.10CG156000.1	4	TraesCS6D03G0358200.1	4	Cluster4-Moncot
1043	AndgeH2.10CG156000.1	4	TraesCS7A03G0946200.1	4	Cluster4-Moncot
1044	AndgeH2.10CG156000.1	4	TraesCS7B03G0790800.1	4	Cluster4-Moncot
1045	AndgeH2.10CG156000.1	4	TraesCS7D03G0911700.1	4	Cluster4-Moncot
1046	AndgeH2.03AG239200.1	2	Thecc.04G130100.1	2	Cluster2-ABAPT7/2
1047	AndgeH2.03BG237300.1	2	Thecc.04G130100.1	2	Cluster2-ABAPT7/2
1048	AndgeH2.03CG230400.1	2	Thecc.04G130100.1	2	Cluster2-ABAPT7/2
1049	AndgeH2.04AG298000.1	3	Thecc.09G034900.1	3	Cluster3-ABAPT8/9
1050	AndgeH2.04BG313300.1	3	Thecc.09G034900.1	3	Cluster3-ABAPT8/9
1051	AndgeH2.04CG293500.1	3	Thecc.09G034900.1	3	Cluster3-ABAPT8/9
1052	AndgeH2.07AG228100.1	5	Thecc.02G320800.1	5	Cluster5-ABAPT5/6
1053	AndgeH2.07BG188500.1	5	Thecc.02G320800.1	5	Cluster5-ABAPT5/6
1054	AndgeH2.07CG201400.1	5	Thecc.02G320800.1	5	Cluster5-ABAPT5/6
1055	AndgeH2.04AG298000.1	3	Vigun03g369300.1	3	Cluster3-ABAPT8/9
1056	AndgeH2.04BG313300.1	3	Vigun03g369300.1	3	Cluster3-ABAPT8/9
1057	AndgeH2.04CG293500.1	3	Vigun03g369300.1	3	Cluster3-ABAPT8/9
1058	AndgeH2.02AG328800.1	1	ZmB84.02G350600.1	1	Cluster1-ABAPT11
1059	AndgeH2.02BG321700.1	1	ZmB84.02G350600.1	1	Cluster1-ABAPT11
1060	AndgeH2.02CG314700.1	1	ZmB84.02G350600.1	1	Cluster1-ABAPT11
1061	AndgeH2.03AG239200.1	2	ZmB84.03G301700.1	2	Cluster2-ABAPT7/2
1062	AndgeH2.03AG239200.1	2	ZmB84.08G220300.1	2	Cluster2-ABAPT7/2
1063	AndgeH2.03BG237300.1	2	ZmB84.03G301700.1	2	Cluster2-ABAPT7/2
1064	AndgeH2.03BG237300.1	2	ZmB84.08G220300.1	2	Cluster2-ABAPT7/2
1065	AndgeH2.03CG230400.1	2	ZmB84.03G301700.1	2	Cluster2-ABAPT7/2
1066	AndgeH2.03CG230400.1	2	ZmB84.08G220300.1	2	Cluster2-ABAPT7/2
1067	AndgeH2.04AG298000.1	3	ZmB84.04G215700.1	3	Cluster3-ABAPT8/9
1068	AndgeH2.04AG070700.1	4	ZmB84.04G327400.1	4	Cluster4-Moncot
1069	AndgeH2.04AG298000.1	3	ZmB84.05G374400.1	3	Cluster3-ABAPT8/9
1070	AndgeH2.04AG070700.1	4	ZmB84.05G193800.1	4	Cluster4-Moncot
1071	AndgeH2.04AG070700.1	4	ZmB84.09G123400.1	4	Cluster4-Moncot
1072	AndgeH2.04BG313300.1	3	ZmB84.04G215700.1	3	Cluster3-ABAPT8/9
1073	AndgeH2.04BG082800.1	4	ZmB84.04G327400.1	4	Cluster4-Moncot
1074	AndgeH2.04BG313300.1	3	ZmB84.05G374400.1	3	Cluster3-ABAPT8/9
1075	AndgeH2.04BG082800.1	4	ZmB84.05G193800.1	4	Cluster4-Moncot
1076	AndgeH2.04BG082800.1	4	ZmB84.09G123400.1	4	Cluster4-Moncot
1077	AndgeH2.04CG068200.1	4	ZmB84.04G327400.1	4	Cluster4-Moncot
1078	AndgeH2.04CG293500.1	3	ZmB84.04G215700.1	3	Cluster3-ABAPT8/9
1079	AndgeH2.04CG293500.1	3	ZmB84.05G374400.1	3	Cluster3-ABAPT8/9
1080	AndgeH2.04CG068200.1	4	ZmB84.05G193800.1	4	Cluster4-Moncot
1081	AndgeH2.07AG064000.2	6	ZmB84.10G087300.1	6	Cluster6-ABAPT10
1082	AndgeH2.07AG228100.1	5	ZmB84.04G270900.1	5	Cluster5-ABAPT5/6
1083	AndgeH2.07BG045100.1	6	ZmB84.10G087300.1	6	Cluster6-ABAPT10
1084	AndgeH2.07BG188500.1	5	ZmB84.04G270900.1	5	Cluster5-ABAPT5/6
1085	AndgeH2.07CG052600.1	6	ZmB84.10G087300.1	6	Cluster6-ABAPT10
1086	AndgeH2.07CG201400.1	5	ZmB84.04G270900.1	5	Cluster5-ABAPT5/6
1087	AndgeH2.10AG180800.1	4	ZmB84.05G193800.1	4	Cluster4-Moncot
1088	AndgeH2.10AG180800.1	4	ZmB84.09G123400.1	4	Cluster4-Moncot
1089	AndgeH2.10BG166700.1	4	ZmB84.04G327400.1	4	Cluster4-Moncot
1090	AndgeH2.10BG166700.1	4	ZmB84.05G193800.1	4	Cluster4-Moncot
1091	AndgeH2.10BG166700.1	4	ZmB84.09G123400.1	4	Cluster4-Moncot
1092	AndgeH2.10CG156000.1	4	ZmB84.05G193800.1	4	Cluster4-Moncot
1093	AndgeH2.10CG156000.1	4	ZmB84.09G123400.1	4	Cluster4-Moncot
1094	Ah1G37380.1	6	AgateH2.15G093100.1	6	Cluster6-ABAPT10
1095	Ah1G37380.1	6	AgateH2.16G103500.1	6	Cluster6-ABAPT10
1096	Ah6G22560.1	1	AgateH2.13G041400.1	1	Cluster1-ABAPT11
1097	Ah6G22560.1	1	AgateH2.17G037600.2	1	Cluster1-ABAPT11
1098	Ah1G15610.1	5	AT1G13610.1	5	Cluster5-ABAPT5/6
1099	Ah1G37380.1	6	AT1G32190.1	6	Cluster6-ABAPT10
1100	Ah3G07640.1	7	AT3G01690.1	7	Cluster7-ABAPT1/3/4
1101	Ah3G07640.1	7	AT5G14390.1	7	Cluster7-ABAPT1/3/4
1102	Ah4G04870.1	3	AT2G24320.1	3	Cluster3-ABAPT8/9
1103	Ah4G04870.1	3	AT4G31020.1	3	Cluster3-ABAPT8/9
1104	Ah5G09540.1	5	AT3G30380.1	5	Cluster5-ABAPT5/6
1105	Ah6G15630.1	7	AT3G01690.1	7	Cluster7-ABAPT1/3/4
1106	Ah6G15630.1	7	AT5G14390.1	7	Cluster7-ABAPT1/3/4
1107	Ah6G22560.1	1	AT5G20520.1	1	Cluster1-ABAPT11
1108	Ah7G37530.1	2	AT1G66900.1	2	Cluster2-ABAPT7/2
1109	Ah7G08830.1	3	AT2G24320.1	3	Cluster3-ABAPT8/9
1110	Ah7G08830.1	3	AT4G31020.1	3	Cluster3-ABAPT8/9
1111	Ah7G16530.1	7	AT4G24760.1	7	Cluster7-ABAPT1/3/4
1112	Ah7G37530.1	2	AT5G38220.1	2	Cluster2-ABAPT7/2
1113	Ah1G37380.1	6	AmTrH2.03G130400.1	6	Cluster6-ABAPT10
1114	Ah1G37380.1	6	Bradi3g16300.1	6	Cluster6-ABAPT10
1115	Ah7G08830.1	3	Bradi3g54130.1	3	Cluster3-ABAPT8/9
1116	Ah1G15610.1	5	Bol010384	5	Cluster5-ABAPT5/6
1117	Ah1G37380.1	6	Bol022255	6	Cluster6-ABAPT10
1118	Ah3G07640.1	7	Bol043360	7	Cluster7-ABAPT1/3/4
1119	Ah4G04870.1	3	Bol018034	3	Cluster3-ABAPT8/9
1120	Ah4G04870.1	3	Bol012965	3	Cluster3-ABAPT8/9
1121	Ah4G04870.1	3	Bol033704	3	Cluster3-ABAPT8/9
1122	Ah4G04870.1	3	Bol045779	3	Cluster3-ABAPT8/9
1123	Ah5G09540.1	5	Bol033134	5	Cluster5-ABAPT5/6
1124	Ah5G09540.1	5	Bol043050	5	Cluster5-ABAPT5/6
1125	Ah6G22560.1	1	Bol036136	1	Cluster1-ABAPT11
1126	Ah6G15630.1	7	Bol043360	7	Cluster7-ABAPT1/3/4
1127	Ah6G22560.1	1	Bol035814	1	Cluster1-ABAPT11
1128	Ah7G08830.1	3	Bol018034	3	Cluster3-ABAPT8/9
1129	Ah7G16530.1	7	Bol039460	7	Cluster7-ABAPT1/3/4
1130	Ah7G08830.1	3	Bol012965	3	Cluster3-ABAPT8/9
1131	Ah7G08830.1	3	Bol033704	3	Cluster3-ABAPT8/9
1132	Ah7G16530.1	7	Bol042189	7	Cluster7-ABAPT1/3/4
1133	Ah7G08830.1	3	Bol045779	3	Cluster3-ABAPT8/9
1134	Ah1G37380.1	6	Brara.E01732.1	6	Cluster6-ABAPT10
1135	Ah1G15610.1	5	Brara.F00908.1	5	Cluster5-ABAPT5/6
1136	Ah1G37380.1	6	Brara.I02606.1	6	Cluster6-ABAPT10
1137	Ah3G07640.1	7	Brara.A03946.1	7	Cluster7-ABAPT1/3/4
1138	Ah3G07640.1	7	Brara.B00549.1	7	Cluster7-ABAPT1/3/4
1139	Ah3G07640.1	7	Brara.J02019.1	7	Cluster7-ABAPT1/3/4
1140	Ah4G04870.1	3	Brara.A00656.1	3	Cluster3-ABAPT8/9
1141	Ah4G04870.1	3	Brara.D01459.1	3	Cluster3-ABAPT8/9
1142	Ah4G04870.1	3	Brara.H01378.1	3	Cluster3-ABAPT8/9
1143	Ah4G04870.1	3	Brara.K00508.1	3	Cluster3-ABAPT8/9
1144	Ah5G09540.1	5	Brara.B03401.1	5	Cluster5-ABAPT5/6
1145	Ah5G09540.1	5	Brara.F03063.1	5	Cluster5-ABAPT5/6
1146	Ah6G15630.1	7	Brara.A03946.1	7	Cluster7-ABAPT1/3/4
1147	Ah6G15630.1	7	Brara.B00549.1	7	Cluster7-ABAPT1/3/4
1148	Ah6G22560.1	1	Brara.B00889.1	1	Cluster1-ABAPT11
1149	Ah6G15630.1	7	Brara.J02019.1	7	Cluster7-ABAPT1/3/4
1150	Ah6G22560.1	1	Brara.J01569.1	1	Cluster1-ABAPT11
1151	Ah7G08830.1	3	Brara.A00656.1	3	Cluster3-ABAPT8/9
1152	Ah7G16530.1	7	Brara.A01479.1	7	Cluster7-ABAPT1/3/4
1153	Ah7G37530.1	2	Brara.B01681.1	2	Cluster2-ABAPT7/2
1154	Ah7G08830.1	3	Brara.D01459.1	3	Cluster3-ABAPT8/9
1155	Ah7G37530.1	2	Brara.G01426.1	2	Cluster2-ABAPT7/2
1156	Ah7G08830.1	3	Brara.H01378.1	3	Cluster3-ABAPT8/9
1157	Ah7G08830.1	3	Brara.I04488.1	3	Cluster3-ABAPT8/9
1158	Ah7G08830.1	3	Brara.K00508.1	3	Cluster3-ABAPT8/9
1159	Ah7G16530.1	7	Brara.K01486.1	7	Cluster7-ABAPT1/3/4
1160	Ah1G37380.1	6	Bevul.5G097600.1	6	Cluster6-ABAPT10
1161	Ah1G15610.1	5	Bevul.6G109800.1	5	Cluster5-ABAPT5/6
1162	Ah5G09540.1	5	Bevul.2G197700.1	5	Cluster5-ABAPT5/6
1163	Ah7G37530.1	2	Bevul.2G210600.1	2	Cluster2-ABAPT7/2
1164	Ah7G16530.1	7	Bevul.7G141500.1	7	Cluster7-ABAPT1/3/4
1165	Ah1G37380.1	6	Ca11463	6	Cluster6-ABAPT10
1166	Ah4G04870.1	3	Ca03352	3	Cluster3-ABAPT8/9
1167	Ah6G22560.1	1	Ca03161	1	Cluster1-ABAPT11
1168	Ah7G16530.1	7	Ca07425	7	Cluster7-ABAPT1/3/4
1169	Ah7G08830.1	3	Ca03352	3	Cluster3-ABAPT8/9
1170	Ah1G15610.1	5	Cocit.B1668.1	5	Cluster5-ABAPT5/6
1171	Ah1G37380.1	6	Cocit.E0157.1	6	Cluster6-ABAPT10
1172	Ah4G04870.1	3	Cocit.C0143.1	3	Cluster3-ABAPT8/9
1173	Ah7G37530.1	2	Cocit.J0971.1	2	Cluster2-ABAPT7/2
1174	Ah7G16530.1	7	Cocit.K0226.1	7	Cluster7-ABAPT1/3/4
1175	Ah7G08830.1	3	Cocit.C0143.1	3	Cluster3-ABAPT8/9
1176	Ah1G15610.1	5	Caril.05G122000.1	5	Cluster5-ABAPT5/6
1177	Ah1G15610.1	5	Caril.06G096200.1	5	Cluster5-ABAPT5/6
1178	Ah1G37380.1	6	Caril.11G096500.1	6	Cluster6-ABAPT10
1179	Ah1G37380.1	6	Caril.12G066000.1	6	Cluster6-ABAPT10
1180	Ah3G07640.1	7	Caril.03G040600.1	7	Cluster7-ABAPT1/3/4
1181	Ah3G07640.1	7	Caril.04G030100.1	7	Cluster7-ABAPT1/3/4
1182	Ah4G04870.1	3	Caril.15G155200.1	3	Cluster3-ABAPT8/9
1183	Ah4G04870.1	3	Caril.16G116100.1	3	Cluster3-ABAPT8/9
1184	Ah5G09540.1	5	Caril.03G073800.1	5	Cluster5-ABAPT5/6
1185	Ah6G15630.1	7	Caril.03G040600.1	7	Cluster7-ABAPT1/3/4
1186	Ah6G15630.1	7	Caril.04G030100.1	7	Cluster7-ABAPT1/3/4
1187	Ah7G37530.1	2	Caril.03G056800.1	2	Cluster2-ABAPT7/2
1188	Ah7G37530.1	2	Caril.04G042500.1	2	Cluster2-ABAPT7/2
1189	Ah7G16530.1	7	Caril.12G033100.1	7	Cluster7-ABAPT1/3/4
1190	Ah7G08830.1	3	Caril.15G155200.1	3	Cluster3-ABAPT8/9
1191	Ah7G08830.1	3	Caril.16G116100.1	3	Cluster3-ABAPT8/9
1192	Ah1G37380.1	6	CKAN01623800	6	Cluster6-ABAPT10
1193	Ah4G04870.1	3	CKAN00386100	3	Cluster3-ABAPT8/9
1194	Ah1G37380.1	6	Chala.05G041700.1	6	Cluster6-ABAPT10
1195	Ah7G08830.1	3	Chala.05G305100.1	3	Cluster3-ABAPT8/9
1196	Ah1G37380.1	6	Dioal.01G094500.1	6	Cluster6-ABAPT10
1197	Ah4G04870.1	3	Dioal.03G027500.1	3	Cluster3-ABAPT8/9
1198	Ah6G15630.1	7	Dioal.10G042400.1	7	Cluster7-ABAPT1/3/4
1199	Ah6G22560.1	1	Dioal.06G088400.1	1	Cluster1-ABAPT11
1200	Ah7G16530.1	7	Dioal.10G042400.1	7	Cluster7-ABAPT1/3/4
1201	Ah1G37380.1	6	ELECO.r07.8BG0645890.1	6	Cluster6-ABAPT10
1202	Ah7G08830.1	3	ELECO.r07.2AG0149030.1	3	Cluster3-ABAPT8/9
1203	Ah1G15610.1	5	Eucgr.B03111.1	5	Cluster5-ABAPT5/6
1204	Ah1G37380.1	6	Eucgr.E00227.1	6	Cluster6-ABAPT10
1205	Ah3G07640.1	7	Eucgr.I01707.1	7	Cluster7-ABAPT1/3/4
1206	Ah4G04870.1	3	Eucgr.C00381.1	3	Cluster3-ABAPT8/9
1207	Ah6G15630.1	7	Eucgr.I01707.1	7	Cluster7-ABAPT1/3/4
1208	Ah7G08830.1	3	Eucgr.C00381.1	3	Cluster3-ABAPT8/9
1209	Ah7G37530.1	2	Eucgr.J01512.1	2	Cluster2-ABAPT7/2
1210	Ah7G16530.1	7	Eucgr.K02770.1	7	Cluster7-ABAPT1/3/4
1211	Ah1G15610.1	5	FvH4-4g29030.t1	5	Cluster5-ABAPT5/6
1212	Ah1G37380.1	6	FvH4-5g23110.t1	6	Cluster6-ABAPT10
1213	Ah3G07640.1	7	FvH4-6g52100.t1	7	Cluster7-ABAPT1/3/4
1214	Ah4G04870.1	3	FvH4-1g01310.t1	3	Cluster3-ABAPT8/9
1215	Ah5G09540.1	5	FvH4-6g46130.t1	5	Cluster5-ABAPT5/6
1216	Ah6G15630.1	7	FvH4-6g52100.t1	7	Cluster7-ABAPT1/3/4
1217	Ah7G08830.1	3	FvH4-1g01310.t1	3	Cluster3-ABAPT8/9
1218	Ah1G15610.1	5	Gohir.A03G107000.1	5	Cluster5-ABAPT5/6
1219	Ah1G37380.1	6	Gohir.A12G206000.1	6	Cluster6-ABAPT10
1220	Ah1G15610.1	5	Gohir.D02G132100.1	5	Cluster5-ABAPT5/6
1221	Ah1G37380.1	6	Gohir.D12G208300.1	6	Cluster6-ABAPT10
1222	Ah3G07640.1	7	Gohir.A05G353400.1	7	Cluster7-ABAPT1/3/4
1223	Ah3G07640.1	7	Gohir.D04G059900.1	7	Cluster7-ABAPT1/3/4
1224	Ah4G04870.1	3	Gohir.A05G050700.1	3	Cluster3-ABAPT8/9
1225	Ah4G04870.1	3	Gohir.A06G096500.1	3	Cluster3-ABAPT8/9
1226	Ah4G04870.1	3	Gohir.A07G025500.1	3	Cluster3-ABAPT8/9
1227	Ah4G04870.1	3	Gohir.D05G052300.1	3	Cluster3-ABAPT8/9
1228	Ah4G04870.1	3	Gohir.D06G096800.1	3	Cluster3-ABAPT8/9
1229	Ah4G04870.1	3	Gohir.D07G029200.1	3	Cluster3-ABAPT8/9
1230	Ah6G15630.1	7	Gohir.A05G353400.1	7	Cluster7-ABAPT1/3/4
1231	Ah6G22560.1	1	Gohir.A13G192200.1	1	Cluster1-ABAPT11
1232	Ah6G15630.1	7	Gohir.D04G059900.1	7	Cluster7-ABAPT1/3/4
1233	Ah6G22560.1	1	Gohir.D13G197600.1	1	Cluster1-ABAPT11
1234	Ah7G08830.1	3	Gohir.A05G050700.1	3	Cluster3-ABAPT8/9
1235	Ah7G08830.1	3	Gohir.A06G096500.1	3	Cluster3-ABAPT8/9
1236	Ah7G16530.1	7	Gohir.A07G055000.1	7	Cluster7-ABAPT1/3/4
1237	Ah7G08830.1	3	Gohir.A07G025500.1	3	Cluster3-ABAPT8/9
1238	Ah7G37530.1	2	Gohir.A11G165200.1	2	Cluster2-ABAPT7/2
1239	Ah7G08830.1	3	Gohir.D05G052300.1	3	Cluster3-ABAPT8/9
1240	Ah7G08830.1	3	Gohir.D06G096800.1	3	Cluster3-ABAPT8/9
1241	Ah7G16530.1	7	Gohir.D07G059300.1	7	Cluster7-ABAPT1/3/4
1242	Ah7G08830.1	3	Gohir.D07G029200.1	3	Cluster3-ABAPT8/9
1243	Ah7G37530.1	2	Gohir.D11G171200.1	2	Cluster2-ABAPT7/2
1244	Ah1G37380.1	6	Glyma.01G014100.1	6	Cluster6-ABAPT10
1245	Ah1G37380.1	6	Glyma.09G208000.1	6	Cluster6-ABAPT10
1246	Ah3G07640.1	7	Glyma.16G067500.1	7	Cluster7-ABAPT1/3/4
1247	Ah5G09540.1	5	Glyma.08G253700.1	5	Cluster5-ABAPT5/6
1248	Ah5G09540.1	5	Glyma.18G276000.1	5	Cluster5-ABAPT5/6
1249	Ah6G15630.1	7	Glyma.16G067500.1	7	Cluster7-ABAPT1/3/4
1250	Ah6G22560.1	1	Glyma.17G051500.1	1	Cluster1-ABAPT11
1251	Ah7G16530.1	7	Glyma.04G190500.1	7	Cluster7-ABAPT1/3/4
1252	Ah7G16530.1	7	Glyma.05G043600.1	7	Cluster7-ABAPT1/3/4
1253	Ah7G16530.1	7	Glyma.06G174900.1	7	Cluster7-ABAPT1/3/4
1254	Ah7G37530.1	2	Glyma.13G044600.1	2	Cluster2-ABAPT7/2
1255	Ah7G08830.1	3	Glyma.15G206300.1	3	Cluster3-ABAPT8/9
1256	Ah7G16530.1	7	Glyma.17G126100.1	7	Cluster7-ABAPT1/3/4
1257	Ah7G37530.1	2	Glyma.19G050600.1	2	Cluster2-ABAPT7/2
1258	Ah1G15610.1	5	Gorai.005G148000.1	5	Cluster5-ABAPT5/6
1259	Ah1G37380.1	6	Gorai.008G223800.1	6	Cluster6-ABAPT10
1260	Ah3G07640.1	7	Gorai.012G066500.1	7	Cluster7-ABAPT1/3/4
1261	Ah4G04870.1	3	Gorai.001G030500.1	3	Cluster3-ABAPT8/9
1262	Ah4G04870.1	3	Gorai.009G054100.1	3	Cluster3-ABAPT8/9
1263	Ah4G04870.1	3	Gorai.010G111600.1	3	Cluster3-ABAPT8/9
1264	Ah6G15630.1	7	Gorai.012G066500.1	7	Cluster7-ABAPT1/3/4
1265	Ah6G22560.1	1	Gorai.013G226300.1	1	Cluster1-ABAPT11
1266	Ah7G16530.1	7	Gorai.001G062700.1	7	Cluster7-ABAPT1/3/4
1267	Ah7G08830.1	3	Gorai.001G030500.1	3	Cluster3-ABAPT8/9
1268	Ah7G37530.1	2	Gorai.007G183400.1	2	Cluster2-ABAPT7/2
1269	Ah7G08830.1	3	Gorai.009G054100.1	3	Cluster3-ABAPT8/9
1270	Ah7G08830.1	3	Gorai.010G111600.1	3	Cluster3-ABAPT8/9
1271	Ah1G15610.1	5	Kalaxd.01G253500.1	5	Cluster5-ABAPT5/6
1272	Ah1G37380.1	6	Kalaxd.07G037600.1	6	Cluster6-ABAPT10
1273	Ah6G15630.1	7	Kalaxd.18G039200.1	7	Cluster7-ABAPT1/3/4
1274	Ah7G16530.1	7	Kalaxd.01G222900.1	7	Cluster7-ABAPT1/3/4
1275	Ah7G16530.1	7	Kalaxd.10G106300.1	7	Cluster7-ABAPT1/3/4
1276	Ah1G37380.1	6	Lalb-Chr05g0215741	6	Cluster6-ABAPT10
1277	Ah1G15610.1	5	Lalb-Chr10g0099261	5	Cluster5-ABAPT5/6
1278	Ah1G37380.1	6	Lalb-Chr16g0381051	6	Cluster6-ABAPT10
1279	Ah1G15610.1	5	Lalb-Chr17g0341571	5	Cluster5-ABAPT5/6
1280	Ah3G07640.1	7	Lalb-Chr02g0158091	7	Cluster7-ABAPT1/3/4
1281	Ah3G07640.1	7	Lalb-Chr13g0297481	7	Cluster7-ABAPT1/3/4
1282	Ah4G04870.1	3	Lalb-Chr08g0233911	3	Cluster3-ABAPT8/9
1283	Ah4G04870.1	3	Lalb-Chr13g0301091	3	Cluster3-ABAPT8/9
1284	Ah5G09540.1	5	Lalb-Chr10g0092631	5	Cluster5-ABAPT5/6
1285	Ah6G15630.1	7	Lalb-Chr02g0158091	7	Cluster7-ABAPT1/3/4
1286	Ah6G22560.1	1	Lalb-Chr07g0181031	1	Cluster1-ABAPT11
1287	Ah6G22560.1	1	Lalb-Chr12g0200011	1	Cluster1-ABAPT11
1288	Ah7G37530.1	2	Lalb-Chr02g0158151	2	Cluster2-ABAPT7/2
1289	Ah7G08830.1	3	Lalb-Chr08g0233911	3	Cluster3-ABAPT8/9
1290	Ah7G16530.1	7	Lalb-Chr08g0236891	7	Cluster7-ABAPT1/3/4
1291	Ah7G16530.1	7	Lalb-Chr11g0069911	7	Cluster7-ABAPT1/3/4
1292	Ah7G16530.1	7	Lalb-Chr13g0297481	7	Cluster7-ABAPT1/3/4
1293	Ah1G37380.1	6	Ler.1DRT.5g016400.1	6	Cluster6-ABAPT10
1294	Ah5G09540.1	5	Ler.1DRT.6g006430.1	5	Cluster5-ABAPT5/6
1295	Ah6G22560.1	1	Ler.1DRT.7g075750.1	1	Cluster1-ABAPT11
1296	Ah7G37530.1	2	Ler.1DRT.2g051120.1	2	Cluster2-ABAPT7/2
1297	Ah1G37380.1	6	Lj2g0002356.1	6	Cluster6-ABAPT10
1298	Ah3G07640.1	7	Lj1g0021974.1	7	Cluster7-ABAPT1/3/4
1299	Ah4G04870.1	3	Lj4g0017079.1	3	Cluster3-ABAPT8/9
1300	Ah6G15630.1	7	Lj1g0021974.1	7	Cluster7-ABAPT1/3/4
1301	Ah7G37530.1	2	Lj2g0002905.1	2	Cluster2-ABAPT7/2
1302	Ah7G08830.1	3	Lj4g0017079.1	3	Cluster3-ABAPT8/9
1303	Ah7G16530.1	7	Lj4g0000470.1	7	Cluster7-ABAPT1/3/4
1304	Ah1G37380.1	6	Liphi.16G004800.1	6	Cluster6-ABAPT10
1305	Ah3G07640.1	7	Liphi.04G090400.1	7	Cluster7-ABAPT1/3/4
1306	Ah4G04870.1	3	Liphi.12G034200.1	3	Cluster3-ABAPT8/9
1307	Ah5G09540.1	5	Liphi.09G039900.1	5	Cluster5-ABAPT5/6
1308	Ah6G15630.1	7	Liphi.04G090400.1	7	Cluster7-ABAPT1/3/4
1309	Ah6G22560.1	1	Liphi.12G073700.1	1	Cluster1-ABAPT11
1310	Ah7G37530.1	2	Liphi.04G131500.1	2	Cluster2-ABAPT7/2
1311	Ah7G16530.1	7	Liphi.06G098100.1	7	Cluster7-ABAPT1/3/4
1312	Ah7G08830.1	3	Liphi.12G034200.1	3	Cluster3-ABAPT8/9
1313	Ah1G37380.1	6	Litul.05G155900.1	6	Cluster6-ABAPT10
1314	Ah1G15610.1	5	Manes.06G078600.1	5	Cluster5-ABAPT5/6
1315	Ah1G15610.1	5	Manes.14G091500.1	5	Cluster5-ABAPT5/6
1316	Ah3G07640.1	7	Manes.15G153700.1	7	Cluster7-ABAPT1/3/4
1317	Ah3G07640.1	7	Manes.17G109400.1	7	Cluster7-ABAPT1/3/4
1318	Ah4G04870.1	3	Manes.06G038600.8	3	Cluster3-ABAPT8/9
1319	Ah4G04870.1	3	Manes.14G141900.1	3	Cluster3-ABAPT8/9
1320	Ah5G09540.1	5	Manes.02G061100.2	5	Cluster5-ABAPT5/6
1321	Ah6G22560.1	1	Manes.03G037700.1	1	Cluster1-ABAPT11
1322	Ah6G15630.1	7	Manes.15G153700.1	7	Cluster7-ABAPT1/3/4
1323	Ah6G22560.1	1	Manes.16G098000.4	1	Cluster1-ABAPT11
1324	Ah6G15630.1	7	Manes.17G109400.1	7	Cluster7-ABAPT1/3/4
1325	Ah7G37530.1	2	Manes.01G112100.1	2	Cluster2-ABAPT7/2
1326	Ah7G37530.1	2	Manes.02G070300.1	2	Cluster2-ABAPT7/2
1327	Ah7G16530.1	7	Manes.06G112600.3	7	Cluster7-ABAPT1/3/4
1328	Ah7G08830.1	3	Manes.14G141900.1	3	Cluster3-ABAPT8/9
1329	Ah7G16530.1	7	Manes.14G057000.1	7	Cluster7-ABAPT1/3/4
1330	Ah3G07640.1	7	MgTOL.K1324.1	7	Cluster7-ABAPT1/3/4
1331	Ah4G04870.1	3	MgTOL.K0332.1	3	Cluster3-ABAPT8/9
1332	Ah6G15630.1	7	MgTOL.K1324.1	7	Cluster7-ABAPT1/3/4
1333	Ah6G22560.1	1	MgTOL.L1352.1	1	Cluster1-ABAPT11
1334	Ah7G37530.1	2	MgTOL.H0247.1	2	Cluster2-ABAPT7/2
1335	Ah7G08830.1	3	MgTOL.K0332.1	3	Cluster3-ABAPT8/9
1336	Ah1G37380.1	6	Medtr5g029210.1	6	Cluster6-ABAPT10
1337	Ah6G15630.1	7	Medtr7g032640.1	7	Cluster7-ABAPT1/3/4
1338	Ah7G16530.1	7	Medtr3g075410.1	7	Cluster7-ABAPT1/3/4
1339	Ah7G37530.1	2	Medtr6g018930.1	2	Cluster2-ABAPT7/2
1340	Ah1G37380.1	6	Nycol.L01229.1	6	Cluster6-ABAPT10
1341	Ah1G37380.1	6	Nycol.L01229.1	6	Cluster6-ABAPT10
1342	Ah7G08830.1	3	Os02g55330.1	3	Cluster3-ABAPT8/9
1343	Ah1G37380.1	6	Phacu.WLD.002G160400.1	6	Cluster6-ABAPT10
1344	Ah3G07640.1	7	Phacu.WLD.004G058900.1	7	Cluster7-ABAPT1/3/4
1345	Ah4G04870.1	3	Phacu.WLD.003G185400.1	3	Cluster3-ABAPT8/9
1346	Ah5G09540.1	5	Phacu.WLD.008G026700.1	5	Cluster5-ABAPT5/6
1347	Ah6G22560.1	1	Phacu.WLD.003G141600.1	1	Cluster1-ABAPT11
1348	Ah6G15630.1	7	Phacu.WLD.004G058900.1	7	Cluster7-ABAPT1/3/4
1349	Ah6G15630.1	7	Phacu.WLD.L016840.1	7	Cluster7-ABAPT1/3/4
1350	Ah7G08830.1	3	Phacu.WLD.003G185400.1	3	Cluster3-ABAPT8/9
1351	Ah7G37530.1	2	Phacu.WLD.004G068700.1	2	Cluster2-ABAPT7/2
1352	Ah7G16530.1	7	Phacu.WLD.009G202100.1	7	Cluster7-ABAPT1/3/4
1353	Ah1G37380.1	6	Podel.01G147000.1	6	Cluster6-ABAPT10
1354	Ah1G37380.1	6	Podel.03G102700.1	6	Cluster6-ABAPT10
1355	Ah1G15610.1	5	Podel.08G133400.1	5	Cluster5-ABAPT5/6
1356	Ah1G15610.1	5	Podel.10G138300.1	5	Cluster5-ABAPT5/6
1357	Ah3G07640.1	7	Podel.01G361900.1	7	Cluster7-ABAPT1/3/4
1358	Ah4G04870.1	3	Podel.06G196900.1	3	Cluster3-ABAPT8/9
1359	Ah4G04870.1	3	Podel.18G116000.1	3	Cluster3-ABAPT8/9
1360	Ah6G15630.1	7	Podel.01G361900.1	7	Cluster7-ABAPT1/3/4
1361	Ah6G22560.1	1	Podel.06G158400.1	1	Cluster1-ABAPT11
1362	Ah7G08830.1	3	Podel.06G196900.1	3	Cluster3-ABAPT8/9
1363	Ah7G16530.1	7	Podel.12G095000.1	7	Cluster7-ABAPT1/3/4
1364	Ah7G16530.1	7	Podel.15G092000.1	7	Cluster7-ABAPT1/3/4
1365	Ah7G37530.1	2	Podel.17G127100.1	2	Cluster2-ABAPT7/2
1366	Ah7G08830.1	3	Podel.18G116000.1	3	Cluster3-ABAPT8/9
1367	Ah7G08830.1	3	Pahal.1G432300.1	3	Cluster3-ABAPT8/9
1368	Ah1G37380.1	6	Pavir.6KG063200.1	6	Cluster6-ABAPT10
1369	Ah1G37380.1	6	Pavir.6NG052400.14	6	Cluster6-ABAPT10
1370	Ah7G08830.1	3	Pavir.1KG518500.1	3	Cluster3-ABAPT8/9
1371	Ah7G08830.1	3	Pavir.1NG506900.1	3	Cluster3-ABAPT8/9
1372	Ah1G37380.1	6	Phvul.002G136400.1	6	Cluster6-ABAPT10
1373	Ah3G07640.1	7	Phvul.004G059600.1	7	Cluster7-ABAPT1/3/4
1374	Ah4G04870.1	3	Phvul.003G158300.1	3	Cluster3-ABAPT8/9
1375	Ah5G09540.1	5	Phvul.008G024800.1	5	Cluster5-ABAPT5/6
1376	Ah6G22560.1	1	Phvul.003G133200.1	1	Cluster1-ABAPT11
1377	Ah6G15630.1	7	Phvul.004G059600.1	7	Cluster7-ABAPT1/3/4
1378	Ah7G08830.1	3	Phvul.003G158300.1	3	Cluster3-ABAPT8/9
1379	Ah7G37530.1	2	Phvul.004G067200.3	2	Cluster2-ABAPT7/2
1380	Ah7G16530.1	7	Phvul.009G170900.1	7	Cluster7-ABAPT1/3/4
1381	Ah1G37380.1	6	Qurub.12G009100.1	6	Cluster6-ABAPT10
1382	Ah3G07640.1	7	Qurub.02G293900.1	7	Cluster7-ABAPT1/3/4
1383	Ah4G04870.1	3	Qurub.02G379100.1	3	Cluster3-ABAPT8/9
1384	Ah6G15630.1	7	Qurub.02G293900.1	7	Cluster7-ABAPT1/3/4
1385	Ah7G16530.1	7	Qurub.10G203600.1	7	Cluster7-ABAPT1/3/4
1386	Ah7G08830.1	3	Qurub.02G379100.1	3	Cluster3-ABAPT8/9
1387	Ah7G37530.1	2	Qurub.02G206500.1	2	Cluster2-ABAPT7/2
1388	Ah1G37380.1	6	Sobic.007G050800.1	6	Cluster6-ABAPT10
1389	Ah7G08830.1	3	Sobic.004G331000.1	3	Cluster3-ABAPT8/9
1390	Ah1G37380.1	6	Sapur.001G112400.1	6	Cluster6-ABAPT10
1391	Ah1G15610.1	5	Sapur.008G090200.1	5	Cluster5-ABAPT5/6
1392	Ah3G07640.1	7	Sapur.016G214000.1	7	Cluster7-ABAPT1/3/4
1393	Ah4G04870.1	3	Sapur.006G153500.1	3	Cluster3-ABAPT8/9
1394	Ah4G04870.1	3	Sapur.018G085100.1	3	Cluster3-ABAPT8/9
1395	Ah5G09540.1	5	Sapur.004G075600.1	5	Cluster5-ABAPT5/6
1396	Ah6G22560.1	1	Sapur.006G120100.1	1	Cluster1-ABAPT11
1397	Ah6G15630.1	7	Sapur.016G214000.1	7	Cluster7-ABAPT1/3/4
1398	Ah7G08830.1	3	Sapur.006G153500.1	3	Cluster3-ABAPT8/9
1399	Ah7G16530.1	7	Sapur.012G067600.1	7	Cluster7-ABAPT1/3/4
1400	Ah7G16530.1	7	Sapur.15WG105000.1	7	Cluster7-ABAPT1/3/4
1401	Ah7G16530.1	7	Sapur.15ZG087500.1	7	Cluster7-ABAPT1/3/4
1402	Ah7G37530.1	2	Sapur.017G097400.1	2	Cluster2-ABAPT7/2
1403	Ah7G08830.1	3	Sapur.018G085100.1	3	Cluster3-ABAPT8/9
1404	Ah1G15610.1	5	Soltu.DM.02G009060.1	5	Cluster5-ABAPT5/6
1405	Ah1G37380.1	6	Soltu.DM.08G022120.1	6	Cluster6-ABAPT10
1406	Ah3G07640.1	7	Soltu.DM.02G010590.1	7	Cluster7-ABAPT1/3/4
1407	Ah4G04870.1	3	Soltu.DM.07G000230.1	3	Cluster3-ABAPT8/9
1408	Ah5G09540.1	5	Soltu.DM.02G030470.1	5	Cluster5-ABAPT5/6
1409	Ah6G15630.1	7	Soltu.DM.02G010590.1	7	Cluster7-ABAPT1/3/4
1410	Ah6G22560.1	1	Soltu.DM.07G012270.1	1	Cluster1-ABAPT11
1411	Ah7G37530.1	2	Soltu.DM.02G026100.1	2	Cluster2-ABAPT7/2
1412	Ah7G08830.1	3	Soltu.DM.07G000230.1	3	Cluster3-ABAPT8/9
1413	Ah7G08830.1	3	Sevir.1G358300.1	3	Cluster3-ABAPT8/9
1414	Ah7G08830.1	3	TraesCS6A03G0923000.1	3	Cluster3-ABAPT8/9
1415	Ah7G08830.1	3	TraesCS6B03G1110100.1	3	Cluster3-ABAPT8/9
1416	Ah7G08830.1	3	TraesCS6D03G0794100.1	3	Cluster3-ABAPT8/9
1417	Ah1G15610.1	5	Thecc.02G320800.1	5	Cluster5-ABAPT5/6
1418	Ah1G37380.1	6	Thecc.03G310500.1	6	Cluster6-ABAPT10
1419	Ah3G07640.1	7	Thecc.04G022500.1	7	Cluster7-ABAPT1/3/4
1420	Ah4G04870.1	3	Thecc.09G034900.1	3	Cluster3-ABAPT8/9
1421	Ah5G09540.1	5	Thecc.04G109100.1	5	Cluster5-ABAPT5/6
1422	Ah6G15630.1	7	Thecc.04G022500.1	7	Cluster7-ABAPT1/3/4
1423	Ah7G16530.1	7	Thecc.03G119000.1	7	Cluster7-ABAPT1/3/4
1424	Ah7G37530.1	2	Thecc.04G130100.1	2	Cluster2-ABAPT7/2
1425	Ah7G08830.1	3	Thecc.09G034900.1	3	Cluster3-ABAPT8/9
1426	Ah1G37380.1	6	Vigun02g095100.1	6	Cluster6-ABAPT10
1427	Ah4G04870.1	3	Vigun03g369300.1	3	Cluster3-ABAPT8/9
1428	Ah5G09540.1	5	Vigun05g026500.1	5	Cluster5-ABAPT5/6
1429	Ah6G22560.1	1	Vigun03g395400.2	1	Cluster1-ABAPT11
1430	Ah6G15630.1	7	Vigun04g088100.1	7	Cluster7-ABAPT1/3/4
1431	Ah7G08830.1	3	Vigun03g369300.1	3	Cluster3-ABAPT8/9
1432	Ah7G16530.1	7	Vigun09g096800.1	7	Cluster7-ABAPT1/3/4
1433	Ah7G08830.1	3	ZmB84.05G374400.1	3	Cluster3-ABAPT8/9
1434	AgateH2.01G165900.1	2	AT1G66900.1	2	Cluster2-ABAPT7/2
1435	AgateH2.13G041400.1	1	AT5G20520.1	1	Cluster1-ABAPT11
1436	AgateH2.15G093100.1	6	AT1G32190.1	6	Cluster6-ABAPT10
1437	AgateH2.16G103500.1	6	AT1G32190.1	6	Cluster6-ABAPT10
1438	AgateH2.17G037600.2	1	AT5G20520.1	1	Cluster1-ABAPT11
1439	AgateH2.02G117900.1	5	AmTrH2.10G109700.1	5	Cluster5-ABAPT5/6
1440	AgateH2.06G149900.1	5	AmTrH2.10G109700.1	5	Cluster5-ABAPT5/6
1441	AgateH2.09G106700.2	1	AmTrH2.04G020000.1	1	Cluster1-ABAPT11
1442	AgateH2.12G090100.1	3	AmTrH2.12G058300.1	3	Cluster3-ABAPT8/9
1443	AgateH2.13G041400.1	1	AmTrH2.04G020000.1	1	Cluster1-ABAPT11
1444	AgateH2.14G062100.1	1	AmTrH2.04G020000.1	1	Cluster1-ABAPT11
1445	AgateH2.15G093100.1	6	AmTrH2.03G130400.1	6	Cluster6-ABAPT10
1446	AgateH2.16G103500.1	6	AmTrH2.03G130400.1	6	Cluster6-ABAPT10
1447	AgateH2.17G037600.2	1	AmTrH2.04G020000.1	1	Cluster1-ABAPT11
1448	AgateH2.20G028200.1	3	AmTrH2.12G058300.1	3	Cluster3-ABAPT8/9
1449	AgateH2.29G004100.1	7	AmTrH2.06G131000.1	8	Group7-Group8
1450	AgateH2.01G165900.1	2	Bradi2g46990.1	2	Cluster2-ABAPT7/2
1451	AgateH2.01G100600.1	5	Bradi3g38910.1	5	Cluster5-ABAPT5/6
1452	AgateH2.02G044300.1	2	Bradi2g46990.1	2	Cluster2-ABAPT7/2
1453	AgateH2.02G117900.1	5	Bradi3g38910.1	5	Cluster5-ABAPT5/6
1454	AgateH2.06G144200.1	2	Bradi2g46990.1	2	Cluster2-ABAPT7/2
1455	AgateH2.09G106700.2	1	Bradi1g21755.1	1	Cluster1-ABAPT11
1456	AgateH2.14G062100.1	1	Bradi1g21755.1	1	Cluster1-ABAPT11
1457	AgateH2.20G028200.1	3	Bradi3g54130.1	3	Cluster3-ABAPT8/9
1458	AgateH2.16G103500.1	6	Bol022255	6	Cluster6-ABAPT10
1459	AgateH2.17G037600.2	1	Bol036136	1	Cluster1-ABAPT11
1460	AgateH2.16G103500.1	6	Brara.I02606.1	6	Cluster6-ABAPT10
1461	AgateH2.17G037600.2	1	Brara.B00889.1	1	Cluster1-ABAPT11
1462	AgateH2.01G100600.1	5	Bevul.2G197700.1	5	Cluster5-ABAPT5/6
1463	AgateH2.01G100600.1	5	Bevul.6G109800.1	5	Cluster5-ABAPT5/6
1464	AgateH2.02G117900.1	5	Bevul.2G197700.1	5	Cluster5-ABAPT5/6
1465	AgateH2.02G117900.1	5	Bevul.6G109800.1	5	Cluster5-ABAPT5/6
1466	AgateH2.05G117200.1	7	Bevul.7G141500.1	7	Cluster7-ABAPT1/3/4
1467	AgateH2.06G144200.1	2	Bevul.2G210600.1	2	Cluster2-ABAPT7/2
1468	AgateH2.06G149900.1	5	Bevul.2G197700.1	5	Cluster5-ABAPT5/6
1469	AgateH2.13G041400.1	1	Bevul.8G134200.1	1	Cluster1-ABAPT11
1470	AgateH2.14G062100.1	1	Bevul.8G134200.1	1	Cluster1-ABAPT11
1471	AgateH2.15G093100.1	6	Bevul.5G097600.1	6	Cluster6-ABAPT10
1472	AgateH2.16G103500.1	6	Bevul.5G097600.1	6	Cluster6-ABAPT10
1473	AgateH2.29G004100.1	7	Bevul.7G141500.1	7	Cluster7-ABAPT1/3/4
1474	AgateH2.05G117200.1	7	Ca14707	2	Group2-Group7
1475	AgateH2.09G106700.2	1	Ca03161	1	Cluster1-ABAPT11
1476	AgateH2.13G041400.1	1	Ca03161	1	Cluster1-ABAPT11
1477	AgateH2.14G062100.1	1	Ca03161	1	Cluster1-ABAPT11
1478	AgateH2.15G093100.1	6	Ca11463	6	Cluster6-ABAPT10
1479	AgateH2.16G103500.1	6	Ca11463	6	Cluster6-ABAPT10
1480	AgateH2.17G037600.2	1	Ca03161	1	Cluster1-ABAPT11
1481	AgateH2.01G165900.1	2	Cocit.J0971.1	2	Cluster2-ABAPT7/2
1482	AgateH2.01G100600.1	5	Cocit.B1668.1	5	Cluster5-ABAPT5/6
1483	AgateH2.01G100600.1	5	Cocit.I0802.1	5	Cluster5-ABAPT5/6
1484	AgateH2.02G044300.1	2	Cocit.J0971.1	2	Cluster2-ABAPT7/2
1485	AgateH2.02G117900.1	5	Cocit.B1668.1	5	Cluster5-ABAPT5/6
1486	AgateH2.02G117900.1	5	Cocit.I0802.1	5	Cluster5-ABAPT5/6
1487	AgateH2.05G117200.1	7	Cocit.K0226.1	7	Cluster7-ABAPT1/3/4
1488	AgateH2.15G093100.1	6	Cocit.E0157.1	6	Cluster6-ABAPT10
1489	AgateH2.16G103500.1	6	Cocit.E0157.1	6	Cluster6-ABAPT10
1490	AgateH2.29G004100.1	7	Cocit.K0226.1	7	Cluster7-ABAPT1/3/4
1491	AgateH2.01G165900.1	2	Caril.03G056800.1	2	Cluster2-ABAPT7/2
1492	AgateH2.01G100600.1	5	Caril.03G073800.1	5	Cluster5-ABAPT5/6
1493	AgateH2.01G165900.1	2	Caril.04G042500.1	2	Cluster2-ABAPT7/2
1494	AgateH2.01G100600.1	5	Caril.05G122000.1	5	Cluster5-ABAPT5/6
1495	AgateH2.01G100600.1	5	Caril.06G096200.1	5	Cluster5-ABAPT5/6
1496	AgateH2.02G117900.1	5	Caril.03G073800.1	5	Cluster5-ABAPT5/6
1497	AgateH2.02G044300.1	2	Caril.03G056800.1	2	Cluster2-ABAPT7/2
1498	AgateH2.02G044300.1	2	Caril.04G042500.1	2	Cluster2-ABAPT7/2
1499	AgateH2.02G117900.1	5	Caril.05G122000.1	5	Cluster5-ABAPT5/6
1500	AgateH2.02G117900.1	5	Caril.06G096200.1	5	Cluster5-ABAPT5/6
1501	AgateH2.05G117200.1	7	Caril.03G040600.1	7	Cluster7-ABAPT1/3/4
1502	AgateH2.05G117200.1	7	Caril.04G030100.1	7	Cluster7-ABAPT1/3/4
1503	AgateH2.05G117200.1	7	Caril.12G033100.1	7	Cluster7-ABAPT1/3/4
1504	AgateH2.06G144200.1	2	Caril.03G056800.1	2	Cluster2-ABAPT7/2
1505	AgateH2.06G149900.1	5	Caril.03G073800.1	5	Cluster5-ABAPT5/6
1506	AgateH2.06G144200.1	2	Caril.04G042500.1	2	Cluster2-ABAPT7/2
1507	AgateH2.13G041400.1	1	Caril.03G202100.1	1	Cluster1-ABAPT11
1508	AgateH2.15G093100.1	6	Caril.11G096500.1	6	Cluster6-ABAPT10
1509	AgateH2.16G103500.1	6	Caril.11G096500.1	6	Cluster6-ABAPT10
1510	AgateH2.16G103500.1	6	Caril.12G066000.1	6	Cluster6-ABAPT10
1511	AgateH2.17G037600.2	1	Caril.03G202100.1	1	Cluster1-ABAPT11
1512	AgateH2.20G028200.1	3	Caril.15G155200.1	3	Cluster3-ABAPT8/9
1513	AgateH2.20G028200.1	3	Caril.16G116100.1	3	Cluster3-ABAPT8/9
1514	AgateH2.29G004100.1	7	Caril.03G040600.1	7	Cluster7-ABAPT1/3/4
1515	AgateH2.29G004100.1	7	Caril.04G030100.1	7	Cluster7-ABAPT1/3/4
1516	AgateH2.29G004100.1	7	Caril.12G033100.1	7	Cluster7-ABAPT1/3/4
1517	AgateH2.01G100600.1	5	CKAN01382100	5	Cluster5-ABAPT5/6
1518	AgateH2.01G165900.1	2	CKAN01422500	2	Cluster2-ABAPT7/2
1519	AgateH2.02G044300.1	2	CKAN01422500	2	Cluster2-ABAPT7/2
1520	AgateH2.02G117900.1	5	CKAN01382100	5	Cluster5-ABAPT5/6
1521	AgateH2.06G144200.1	2	CKAN01422500	2	Cluster2-ABAPT7/2
1522	AgateH2.06G149900.1	5	CKAN01382100	5	Cluster5-ABAPT5/6
1523	AgateH2.09G106700.2	1	CKAN02528000	1	Cluster1-ABAPT11
1524	AgateH2.12G090100.1	3	CKAN00386100	3	Cluster3-ABAPT8/9
1525	AgateH2.13G041400.1	1	CKAN02528000	1	Cluster1-ABAPT11
1526	AgateH2.14G062100.1	1	CKAN02528000	1	Cluster1-ABAPT11
1527	AgateH2.15G093100.1	6	CKAN01623800	6	Cluster6-ABAPT10
1528	AgateH2.16G103500.1	6	CKAN01623800	6	Cluster6-ABAPT10
1529	AgateH2.17G037600.2	1	CKAN02528000	1	Cluster1-ABAPT11
1530	AgateH2.20G028200.1	3	CKAN00386100	3	Cluster3-ABAPT8/9
1531	AgateH2.20G028200.1	3	CKAN01129000	3	Cluster3-ABAPT8/9
1532	AgateH2.20G028200.1	3	CKAN02024500	3	Cluster3-ABAPT8/9
1533	AgateH2.29G004100.1	7	CKAN00264500	7	Cluster7-ABAPT1/3/4
1534	AgateH2.29G004100.1	7	CKAN01245400	7	Cluster7-ABAPT1/3/4
1535	AgateH2.01G165900.1	2	Chala.01G181200.1	2	Cluster2-ABAPT7/2
1536	AgateH2.01G100600.1	5	Chala.05G053000.1	5	Cluster5-ABAPT5/6
1537	AgateH2.02G044300.1	2	Chala.01G181200.1	2	Cluster2-ABAPT7/2
1538	AgateH2.02G117900.1	5	Chala.05G053000.1	5	Cluster5-ABAPT5/6
1539	AgateH2.04G133700.1	7	Chala.12G084200.1	7	Cluster7-ABAPT1/3/4
1540	AgateH2.06G144200.1	2	Chala.01G181200.1	2	Cluster2-ABAPT7/2
1541	AgateH2.09G106700.2	1	Chala.10G184000.1	1	Cluster1-ABAPT11
1542	AgateH2.14G062100.1	1	Chala.10G184000.1	1	Cluster1-ABAPT11
1543	AgateH2.20G028200.1	3	Chala.05G305100.1	3	Cluster3-ABAPT8/9
1544	AgateH2.01G100600.1	5	Dioal.05G223500.1	5	Cluster5-ABAPT5/6
1545	AgateH2.01G165900.1	2	Dioal.05G130900.1	2	Cluster2-ABAPT7/2
1546	AgateH2.01G100600.1	5	Dioal.08G068800.1	5	Cluster5-ABAPT5/6
1547	AgateH2.02G117900.1	5	Dioal.05G223500.1	5	Cluster5-ABAPT5/6
1548	AgateH2.02G044300.1	2	Dioal.05G130900.1	2	Cluster2-ABAPT7/2
1549	AgateH2.02G117900.1	5	Dioal.08G068800.1	5	Cluster5-ABAPT5/6
1550	AgateH2.06G144200.1	2	Dioal.05G130900.1	2	Cluster2-ABAPT7/2
1551	AgateH2.06G149900.1	5	Dioal.05G223500.1	5	Cluster5-ABAPT5/6
1552	AgateH2.09G106700.2	1	Dioal.06G088400.1	1	Cluster1-ABAPT11
1553	AgateH2.12G090100.1	3	Dioal.03G027500.1	3	Cluster3-ABAPT8/9
1554	AgateH2.13G041400.1	1	Dioal.06G088400.1	1	Cluster1-ABAPT11
1555	AgateH2.14G062100.1	1	Dioal.06G088400.1	1	Cluster1-ABAPT11
1556	AgateH2.15G093100.1	6	Dioal.01G094500.1	6	Cluster6-ABAPT10
1557	AgateH2.16G103500.1	6	Dioal.01G094500.1	6	Cluster6-ABAPT10
1558	AgateH2.17G037600.2	1	Dioal.06G088400.1	1	Cluster1-ABAPT11
1559	AgateH2.20G028200.1	3	Dioal.03G027500.1	3	Cluster3-ABAPT8/9
1560	AgateH2.22G035400.1	7	Dioal.10G042400.1	7	Cluster7-ABAPT1/3/4
1561	AgateH2.22G035400.1	7	Dioal.05G065900.1	7	Cluster7-ABAPT1/3/4
1562	AgateH2.29G004100.1	7	Dioal.10G042400.1	7	Cluster7-ABAPT1/3/4
1563	AgateH2.29G004100.1	7	Dioal.05G065900.1	7	Cluster7-ABAPT1/3/4
1564	AgateH2.01G165900.1	2	ELECO.r07.1AG0029160.1	2	Cluster2-ABAPT7/2
1565	AgateH2.01G165900.1	2	ELECO.r07.1BG0079380.1	2	Cluster2-ABAPT7/2
1566	AgateH2.01G100600.1	5	ELECO.r07.8AG0635230.1	5	Cluster5-ABAPT5/6
1567	AgateH2.01G100600.1	5	ELECO.r07.8BG0664130.1	5	Cluster5-ABAPT5/6
1568	AgateH2.02G044300.1	2	ELECO.r07.1AG0029160.1	2	Cluster2-ABAPT7/2
1569	AgateH2.02G044300.1	2	ELECO.r07.1BG0079380.1	2	Cluster2-ABAPT7/2
1570	AgateH2.02G117900.1	5	ELECO.r07.8AG0635230.1	5	Cluster5-ABAPT5/6
1571	AgateH2.02G117900.1	5	ELECO.r07.8BG0664130.1	5	Cluster5-ABAPT5/6
1572	AgateH2.06G144200.1	2	ELECO.r07.1BG0079380.1	2	Cluster2-ABAPT7/2
1573	AgateH2.09G106700.2	1	ELECO.r07.7AG0576550.1	1	Cluster1-ABAPT11
1574	AgateH2.09G106700.2	1	ELECO.r07.7BG0608000.1	1	Cluster1-ABAPT11
1575	AgateH2.14G062100.1	1	ELECO.r07.7AG0576550.1	1	Cluster1-ABAPT11
1576	AgateH2.14G062100.1	1	ELECO.r07.7BG0608000.1	1	Cluster1-ABAPT11
1577	AgateH2.20G028200.1	3	ELECO.r07.2AG0149030.1	3	Cluster3-ABAPT8/9
1578	AgateH2.20G028200.1	3	ELECO.r07.2BG0205220.1	3	Cluster3-ABAPT8/9
1579	AgateH2.01G100600.1	5	Eucgr.B03111.1	5	Cluster5-ABAPT5/6
1580	AgateH2.01G100600.1	5	Eucgr.I02080.1	5	Cluster5-ABAPT5/6
1581	AgateH2.01G165900.1	2	Eucgr.J01512.1	2	Cluster2-ABAPT7/2
1582	AgateH2.02G117900.1	5	Eucgr.I02080.1	5	Cluster5-ABAPT5/6
1583	AgateH2.02G044300.1	2	Eucgr.J01512.1	2	Cluster2-ABAPT7/2
1584	AgateH2.05G117200.1	7	Eucgr.K02770.1	7	Cluster7-ABAPT1/3/4
1585	AgateH2.06G144200.1	2	Eucgr.J01512.1	2	Cluster2-ABAPT7/2
1586	AgateH2.09G106700.2	1	Eucgr.C00843.1	1	Cluster1-ABAPT11
1587	AgateH2.13G041400.1	1	Eucgr.C00843.1	1	Cluster1-ABAPT11
1588	AgateH2.14G062100.1	1	Eucgr.C00843.1	1	Cluster1-ABAPT11
1589	AgateH2.15G093100.1	6	Eucgr.E00227.1	6	Cluster6-ABAPT10
1590	AgateH2.16G103500.1	6	Eucgr.E00227.1	6	Cluster6-ABAPT10
1591	AgateH2.17G037600.2	1	Eucgr.C00843.1	1	Cluster1-ABAPT11
1592	AgateH2.20G028200.1	3	Eucgr.C00381.1	3	Cluster3-ABAPT8/9
1593	AgateH2.29G004100.1	7	Eucgr.K02770.1	7	Cluster7-ABAPT1/3/4
1594	AgateH2.01G100600.1	5	FvH4-4g29030.t1	5	Cluster5-ABAPT5/6
1595	AgateH2.01G100600.1	5	FvH4-6g46130.t1	5	Cluster5-ABAPT5/6
1596	AgateH2.02G117900.1	5	FvH4-4g29030.t1	5	Cluster5-ABAPT5/6
1597	AgateH2.02G117900.1	5	FvH4-6g46130.t1	5	Cluster5-ABAPT5/6
1598	AgateH2.05G117200.1	7	FvH4-6g52100.t1	7	Cluster7-ABAPT1/3/4
1599	AgateH2.06G149900.1	5	FvH4-4g29030.t1	5	Cluster5-ABAPT5/6
1600	AgateH2.06G149900.1	5	FvH4-6g46130.t1	5	Cluster5-ABAPT5/6
1601	AgateH2.13G041400.1	1	FvH4-1g08150.t1	1	Cluster1-ABAPT11
1602	AgateH2.15G093100.1	6	FvH4-5g23110.t1	6	Cluster6-ABAPT10
1603	AgateH2.16G103500.1	6	FvH4-5g23110.t1	6	Cluster6-ABAPT10
1604	AgateH2.20G028200.1	3	FvH4-1g01310.t1	3	Cluster3-ABAPT8/9
1605	AgateH2.29G004100.1	7	FvH4-6g52100.t1	7	Cluster7-ABAPT1/3/4
1606	AgateH2.01G165900.1	2	Gohir.A11G165200.1	2	Cluster2-ABAPT7/2
1607	AgateH2.01G165900.1	2	Gohir.D11G171200.1	2	Cluster2-ABAPT7/2
1608	AgateH2.02G044300.1	2	Gohir.A11G165200.1	2	Cluster2-ABAPT7/2
1609	AgateH2.02G044300.1	2	Gohir.D11G171200.1	2	Cluster2-ABAPT7/2
1610	AgateH2.06G144200.1	2	Gohir.A11G165200.1	2	Cluster2-ABAPT7/2
1611	AgateH2.06G144200.1	2	Gohir.D11G171200.1	2	Cluster2-ABAPT7/2
1612	AgateH2.13G041400.1	1	Gohir.A13G192200.1	1	Cluster1-ABAPT11
1613	AgateH2.13G041400.1	1	Gohir.D13G197600.1	1	Cluster1-ABAPT11
1614	AgateH2.15G093100.1	6	Gohir.A12G206000.1	6	Cluster6-ABAPT10
1615	AgateH2.15G093100.1	6	Gohir.D12G208300.1	6	Cluster6-ABAPT10
1616	AgateH2.16G103500.1	6	Gohir.A12G206000.1	6	Cluster6-ABAPT10
1617	AgateH2.16G103500.1	6	Gohir.D12G208300.1	6	Cluster6-ABAPT10
1618	AgateH2.17G037600.2	1	Gohir.A13G192200.1	1	Cluster1-ABAPT11
1619	AgateH2.17G037600.2	1	Gohir.D13G197600.1	1	Cluster1-ABAPT11
1620	AgateH2.20G028200.1	3	Gohir.A05G050700.1	3	Cluster3-ABAPT8/9
1621	AgateH2.20G028200.1	3	Gohir.D05G052300.1	3	Cluster3-ABAPT8/9
1622	AgateH2.01G100600.1	5	Glyma.08G253700.1	5	Cluster5-ABAPT5/6
1623	AgateH2.01G100600.1	5	Glyma.13G051500.1	5	Cluster5-ABAPT5/6
1624	AgateH2.01G100600.1	5	Glyma.18G276000.1	5	Cluster5-ABAPT5/6
1625	AgateH2.01G100600.1	5	Glyma.19G036800.1	5	Cluster5-ABAPT5/6
1626	AgateH2.02G117900.1	5	Glyma.08G253700.1	5	Cluster5-ABAPT5/6
1627	AgateH2.02G117900.1	5	Glyma.13G051500.1	5	Cluster5-ABAPT5/6
1628	AgateH2.02G117900.1	5	Glyma.18G276000.1	5	Cluster5-ABAPT5/6
1629	AgateH2.02G117900.1	5	Glyma.19G036800.1	5	Cluster5-ABAPT5/6
1630	AgateH2.05G117200.1	7	Glyma.04G190500.1	7	Cluster7-ABAPT1/3/4
1631	AgateH2.05G117200.1	7	Glyma.05G043600.1	7	Cluster7-ABAPT1/3/4
1632	AgateH2.05G117200.1	7	Glyma.06G174900.1	7	Cluster7-ABAPT1/3/4
1633	AgateH2.05G117200.1	7	Glyma.16G067500.1	7	Cluster7-ABAPT1/3/4
1634	AgateH2.05G117200.1	7	Glyma.17G126100.1	7	Cluster7-ABAPT1/3/4
1635	AgateH2.06G149900.1	5	Glyma.08G253700.1	5	Cluster5-ABAPT5/6
1636	AgateH2.06G149900.1	5	Glyma.18G276000.1	5	Cluster5-ABAPT5/6
1637	AgateH2.09G106700.2	1	Glyma.13G107800.1	1	Cluster1-ABAPT11
1638	AgateH2.09G106700.2	1	Glyma.17G051500.1	1	Cluster1-ABAPT11
1639	AgateH2.13G041400.1	1	Glyma.13G107800.1	1	Cluster1-ABAPT11
1640	AgateH2.13G041400.1	1	Glyma.17G051500.1	1	Cluster1-ABAPT11
1641	AgateH2.15G093100.1	6	Glyma.01G014100.1	6	Cluster6-ABAPT10
1642	AgateH2.15G093100.1	6	Glyma.09G208000.1	6	Cluster6-ABAPT10
1643	AgateH2.16G103500.1	6	Glyma.01G014100.1	6	Cluster6-ABAPT10
1644	AgateH2.16G103500.1	6	Glyma.09G208000.1	6	Cluster6-ABAPT10
1645	AgateH2.17G037600.2	1	Glyma.13G107800.1	1	Cluster1-ABAPT11
1646	AgateH2.17G037600.2	1	Glyma.17G051500.1	1	Cluster1-ABAPT11
1647	AgateH2.20G028200.1	3	Glyma.13G155600.1	3	Cluster3-ABAPT8/9
1648	AgateH2.20G028200.1	3	Glyma.15G206300.1	3	Cluster3-ABAPT8/9
1649	AgateH2.29G004100.1	7	Glyma.04G190500.1	7	Cluster7-ABAPT1/3/4
1650	AgateH2.29G004100.1	7	Glyma.05G043600.1	7	Cluster7-ABAPT1/3/4
1651	AgateH2.29G004100.1	7	Glyma.16G067500.1	7	Cluster7-ABAPT1/3/4
1652	AgateH2.29G004100.1	7	Glyma.17G126100.1	7	Cluster7-ABAPT1/3/4
1653	AgateH2.01G100600.1	5	Gorai.005G148000.1	5	Cluster5-ABAPT5/6
1654	AgateH2.02G117900.1	5	Gorai.005G148000.1	5	Cluster5-ABAPT5/6
1655	AgateH2.02G044300.1	2	Gorai.007G183400.1	2	Cluster2-ABAPT7/2
1656	AgateH2.06G144200.1	2	Gorai.007G183400.1	2	Cluster2-ABAPT7/2
1657	AgateH2.13G041400.1	1	Gorai.013G226300.1	1	Cluster1-ABAPT11
1658	AgateH2.15G093100.1	6	Gorai.008G223800.1	6	Cluster6-ABAPT10
1659	AgateH2.16G103500.1	6	Gorai.008G223800.1	6	Cluster6-ABAPT10
1660	AgateH2.17G037600.2	1	Gorai.013G226300.1	1	Cluster1-ABAPT11
1661	AgateH2.20G028200.1	3	Gorai.009G054100.1	3	Cluster3-ABAPT8/9
1662	AgateH2.01G165900.1	2	HORVU.MOREX.r3.3HG0281240.1	2	Cluster2-ABAPT7/2
1663	AgateH2.02G044300.1	2	HORVU.MOREX.r3.3HG0281240.1	2	Cluster2-ABAPT7/2
1664	AgateH2.02G117900.1	5	HORVU.MOREX.r3.7HG0722640.1	4	Group4-Group5
1665	AgateH2.06G144200.1	2	HORVU.MOREX.r3.3HG0281240.1	2	Cluster2-ABAPT7/2
1666	AgateH2.09G106700.2	1	HORVU.MOREX.r3.2HG0126160.1	1	Cluster1-ABAPT11
1667	AgateH2.14G062100.1	1	HORVU.MOREX.r3.2HG0126160.1	1	Cluster1-ABAPT11
1668	AgateH2.16G103500.1	6	HORVU.MOREX.r3.7HG0698220.1	6	Cluster6-ABAPT10
1669	AgateH2.20G028200.1	3	HORVU.MOREX.r3.6HG0624550.1	3	Cluster3-ABAPT8/9
1670	AgateH2.01G100600.1	5	Kalaxd.01G253500.1	5	Cluster5-ABAPT5/6
1671	AgateH2.02G117900.1	5	Kalaxd.01G253500.1	5	Cluster5-ABAPT5/6
1672	AgateH2.05G117200.1	7	Kalaxd.18G039200.1	7	Cluster7-ABAPT1/3/4
1673	AgateH2.16G103500.1	6	Kalaxd.07G037600.1	6	Cluster6-ABAPT10
1674	AgateH2.01G100600.1	5	Lalb-Chr10g0092631	5	Cluster5-ABAPT5/6
1675	AgateH2.01G100600.1	5	Lalb-Chr17g0341571	5	Cluster5-ABAPT5/6
1676	AgateH2.06G149900.1	5	Lalb-Chr10g0092631	5	Cluster5-ABAPT5/6
1677	AgateH2.09G106700.2	1	Lalb-Chr07g0181031	1	Cluster1-ABAPT11
1678	AgateH2.13G041400.1	1	Lalb-Chr07g0181031	1	Cluster1-ABAPT11
1679	AgateH2.15G093100.1	6	Lalb-Chr05g0215741	6	Cluster6-ABAPT10
1680	AgateH2.15G093100.1	6	Lalb-Chr16g0381051	6	Cluster6-ABAPT10
1681	AgateH2.16G103500.1	6	Lalb-Chr05g0215741	6	Cluster6-ABAPT10
1682	AgateH2.16G103500.1	6	Lalb-Chr16g0381051	6	Cluster6-ABAPT10
1683	AgateH2.17G037600.2	1	Lalb-Chr07g0181031	1	Cluster1-ABAPT11
1684	AgateH2.17G037600.2	1	Lalb-Chr12g0200011	1	Cluster1-ABAPT11
1685	AgateH2.20G028200.1	3	Lalb-Chr08g0233911	3	Cluster3-ABAPT8/9
1686	AgateH2.20G028200.1	3	Lalb-Chr13g0301091	3	Cluster3-ABAPT8/9
1687	AgateH2.29G004100.1	7	Lalb-Chr02g0158091	7	Cluster7-ABAPT1/3/4
1688	AgateH2.01G100600.1	5	Ler.1DRT.6g006430.1	5	Cluster5-ABAPT5/6
1689	AgateH2.06G144200.1	2	Ler.1DRT.2g051120.1	2	Cluster2-ABAPT7/2
1690	AgateH2.06G149900.1	5	Ler.1DRT.6g006430.1	5	Cluster5-ABAPT5/6
1691	AgateH2.09G106700.2	1	Ler.1DRT.7g075750.1	1	Cluster1-ABAPT11
1692	AgateH2.13G041400.1	1	Ler.1DRT.7g075750.1	1	Cluster1-ABAPT11
1693	AgateH2.14G062100.1	1	Ler.1DRT.7g075750.1	1	Cluster1-ABAPT11
1694	AgateH2.15G093100.1	6	Ler.1DRT.5g016400.1	6	Cluster6-ABAPT10
1695	AgateH2.16G103500.1	6	Ler.1DRT.5g016400.1	6	Cluster6-ABAPT10
1696	AgateH2.17G037600.2	1	Ler.1DRT.7g075750.1	1	Cluster1-ABAPT11
1697	AgateH2.29G004100.1	7	Ler.1DRT.6g015510.1	7	Cluster7-ABAPT1/3/4
1698	AgateH2.01G100600.1	5	Lj2g0012992.1	5	Cluster5-ABAPT5/6
1699	AgateH2.05G117200.1	7	Lj1g0021974.1	7	Cluster7-ABAPT1/3/4
1700	AgateH2.05G117200.1	7	Lj4g0000470.1	7	Cluster7-ABAPT1/3/4
1701	AgateH2.06G144200.1	2	Lj2g0002905.1	2	Cluster2-ABAPT7/2
1702	AgateH2.09G106700.2	1	Lj4g0027115.2	1	Cluster1-ABAPT11
1703	AgateH2.13G041400.1	1	Lj4g0027115.2	1	Cluster1-ABAPT11
1704	AgateH2.15G093100.1	6	Lj2g0002356.1	6	Cluster6-ABAPT10
1705	AgateH2.16G103500.1	6	Lj2g0002356.1	6	Cluster6-ABAPT10
1706	AgateH2.17G037600.2	1	Lj4g0027115.2	1	Cluster1-ABAPT11
1707	AgateH2.20G028200.1	3	Lj4g0017079.1	3	Cluster3-ABAPT8/9
1708	AgateH2.29G004100.1	7	Lj1g0021974.1	7	Cluster7-ABAPT1/3/4
1709	AgateH2.29G004100.1	7	Lj4g0000470.1	7	Cluster7-ABAPT1/3/4
1710	AgateH2.01G165900.1	2	Liphi.04G131500.1	2	Cluster2-ABAPT7/2
1711	AgateH2.01G100600.1	5	Liphi.09G039900.1	5	Cluster5-ABAPT5/6
1712	AgateH2.02G044300.1	2	Liphi.04G131500.1	2	Cluster2-ABAPT7/2
1713	AgateH2.02G117900.1	5	Liphi.09G039900.1	5	Cluster5-ABAPT5/6
1714	AgateH2.05G117200.1	7	Liphi.04G090400.1	7	Cluster7-ABAPT1/3/4
1715	AgateH2.06G144200.1	2	Liphi.04G131500.1	2	Cluster2-ABAPT7/2
1716	AgateH2.13G041400.1	1	Liphi.12G073700.1	1	Cluster1-ABAPT11
1717	AgateH2.16G103500.1	6	Liphi.16G004800.1	6	Cluster6-ABAPT10
1718	AgateH2.17G037600.2	1	Liphi.12G073700.1	1	Cluster1-ABAPT11
1719	AgateH2.20G028200.1	3	Liphi.12G034200.1	3	Cluster3-ABAPT8/9
1720	AgateH2.29G004100.1	7	Liphi.04G090400.1	7	Cluster7-ABAPT1/3/4
1721	AgateH2.29G004100.1	7	Liphi.06G098100.1	7	Cluster7-ABAPT1/3/4
1722	AgateH2.01G165900.1	2	Litul.06G044400.1	2	Cluster2-ABAPT7/2
1723	AgateH2.01G100600.1	5	Litul.12G093300.1	5	Cluster5-ABAPT5/6
1724	AgateH2.01G100600.1	5	Litul.14G092500.1	5	Cluster5-ABAPT5/6
1725	AgateH2.02G044300.1	2	Litul.06G044400.1	2	Cluster2-ABAPT7/2
1726	AgateH2.02G117900.1	5	Litul.12G093300.1	5	Cluster5-ABAPT5/6
1727	AgateH2.02G117900.1	5	Litul.14G092500.1	5	Cluster5-ABAPT5/6
1728	AgateH2.05G117200.1	7	Litul.08G042400.1	7	Cluster7-ABAPT1/3/4
1729	AgateH2.06G144200.1	2	Litul.06G044400.1	2	Cluster2-ABAPT7/2
1730	AgateH2.06G149900.1	5	Litul.12G093300.1	5	Cluster5-ABAPT5/6
1731	AgateH2.06G149900.1	5	Litul.14G092500.1	5	Cluster5-ABAPT5/6
1732	AgateH2.09G106700.2	1	Litul.09G099300.1	1	Cluster1-ABAPT11
1733	AgateH2.12G090100.1	3	Litul.12G051300.1	3	Cluster3-ABAPT8/9
1734	AgateH2.13G041400.1	1	Litul.09G099300.1	1	Cluster1-ABAPT11
1735	AgateH2.14G062100.1	1	Litul.09G099300.1	1	Cluster1-ABAPT11
1736	AgateH2.15G093100.1	6	Litul.05G155900.1	6	Cluster6-ABAPT10
1737	AgateH2.16G103500.1	6	Litul.05G155900.1	6	Cluster6-ABAPT10
1738	AgateH2.17G037600.2	1	Litul.09G099300.1	1	Cluster1-ABAPT11
1739	AgateH2.20G028200.1	3	Litul.12G051300.1	3	Cluster3-ABAPT8/9
1740	AgateH2.29G004100.1	7	Litul.08G042400.1	7	Cluster7-ABAPT1/3/4
1741	AgateH2.01G165900.1	2	Manes.01G112100.1	2	Cluster2-ABAPT7/2
1742	AgateH2.01G165900.1	2	Manes.02G070300.1	2	Cluster2-ABAPT7/2
1743	AgateH2.01G100600.1	5	Manes.14G091500.1	5	Cluster5-ABAPT5/6
1744	AgateH2.02G044300.1	2	Manes.01G112100.1	2	Cluster2-ABAPT7/2
1745	AgateH2.02G044300.1	2	Manes.02G070300.1	2	Cluster2-ABAPT7/2
1746	AgateH2.02G117900.1	5	Manes.14G091500.1	5	Cluster5-ABAPT5/6
1747	AgateH2.05G117200.1	7	Manes.06G112600.3	7	Cluster7-ABAPT1/3/4
1748	AgateH2.05G117200.1	7	Manes.14G057000.1	7	Cluster7-ABAPT1/3/4
1749	AgateH2.05G117200.1	7	Manes.15G153700.1	7	Cluster7-ABAPT1/3/4
1750	AgateH2.05G117200.1	7	Manes.17G109400.1	7	Cluster7-ABAPT1/3/4
1751	AgateH2.06G149900.1	5	Manes.01G104700.1	5	Cluster5-ABAPT5/6
1752	AgateH2.06G144200.1	2	Manes.02G070300.1	2	Cluster2-ABAPT7/2
1753	AgateH2.06G149900.1	5	Manes.02G061100.2	5	Cluster5-ABAPT5/6
1754	AgateH2.06G149900.1	5	Manes.14G091500.1	5	Cluster5-ABAPT5/6
1755	AgateH2.09G106700.2	1	Manes.03G037700.1	1	Cluster1-ABAPT11
1756	AgateH2.13G041400.1	1	Manes.03G037700.1	1	Cluster1-ABAPT11
1757	AgateH2.13G041400.1	1	Manes.16G098000.4	1	Cluster1-ABAPT11
1758	AgateH2.14G062100.1	1	Manes.03G037700.1	1	Cluster1-ABAPT11
1759	AgateH2.17G037600.2	1	Manes.03G037700.1	1	Cluster1-ABAPT11
1760	AgateH2.17G037600.2	1	Manes.16G098000.4	1	Cluster1-ABAPT11
1761	AgateH2.29G004100.1	7	Manes.06G112600.3	7	Cluster7-ABAPT1/3/4
1762	AgateH2.29G004100.1	7	Manes.15G153700.1	7	Cluster7-ABAPT1/3/4
1763	AgateH2.29G004100.1	7	Manes.17G109400.1	7	Cluster7-ABAPT1/3/4
1764	AgateH2.01G100600.1	5	MgTOL.H0625.1	5	Cluster5-ABAPT5/6
1765	AgateH2.01G165900.1	2	MgTOL.H0247.1	2	Cluster2-ABAPT7/2
1766	AgateH2.02G117900.1	5	MgTOL.H0625.1	5	Cluster5-ABAPT5/6
1767	AgateH2.05G117200.1	7	MgTOL.K1324.1	7	Cluster7-ABAPT1/3/4
1768	AgateH2.06G144200.1	2	MgTOL.H0247.1	2	Cluster2-ABAPT7/2
1769	AgateH2.13G041400.1	1	MgTOL.L1352.1	1	Cluster1-ABAPT11
1770	AgateH2.17G037600.2	1	MgTOL.L1352.1	1	Cluster1-ABAPT11
1771	AgateH2.20G028200.1	3	MgTOL.K0332.1	3	Cluster3-ABAPT8/9
1772	AgateH2.29G004100.1	7	MgTOL.K1324.1	7	Cluster7-ABAPT1/3/4
1773	AgateH2.01G100600.1	5	Medtr7g017430.1	5	Cluster5-ABAPT5/6
1774	AgateH2.05G117200.1	7	Medtr3g075410.1	7	Cluster7-ABAPT1/3/4
1775	AgateH2.06G144200.1	2	Medtr6g018930.1	2	Cluster2-ABAPT7/2
1776	AgateH2.06G149900.1	5	Medtr7g017430.1	5	Cluster5-ABAPT5/6
1777	AgateH2.09G106700.2	1	Medtr4g125660.1	1	Cluster1-ABAPT11
1778	AgateH2.13G041400.1	1	Medtr4g125660.1	1	Cluster1-ABAPT11
1779	AgateH2.14G062100.1	1	Medtr4g125660.1	1	Cluster1-ABAPT11
1780	AgateH2.16G103500.1	6	Medtr5g029210.1	6	Cluster6-ABAPT10
1781	AgateH2.17G037600.2	1	Medtr4g125660.1	1	Cluster1-ABAPT11
1782	AgateH2.01G100600.1	5	Nycol.C00654.1	5	Cluster5-ABAPT5/6
1783	AgateH2.01G165900.1	2	Nycol.K01110.1	2	Cluster2-ABAPT7/2
1784	AgateH2.02G117900.1	5	Nycol.C00654.1	5	Cluster5-ABAPT5/6
1785	AgateH2.06G149900.1	5	Nycol.C00654.1	5	Cluster5-ABAPT5/6
1786	AgateH2.06G144200.1	2	Nycol.K01110.1	2	Cluster2-ABAPT7/2
1787	AgateH2.12G090100.1	3	Nycol.C01405.1	3	Cluster3-ABAPT8/9
1788	AgateH2.20G028200.1	3	Nycol.C01405.1	3	Cluster3-ABAPT8/9
1789	AgateH2.01G165900.1	2	Os01g49510.1	2	Cluster2-ABAPT7/2
1790	AgateH2.01G100600.1	5	Os08g38092.1	5	Cluster5-ABAPT5/6
1791	AgateH2.02G044300.1	2	Os01g49510.1	2	Cluster2-ABAPT7/2
1792	AgateH2.02G117900.1	5	Os08g38092.1	5	Cluster5-ABAPT5/6
1793	AgateH2.06G144200.1	2	Os01g49510.1	2	Cluster2-ABAPT7/2
1794	AgateH2.09G106700.2	1	Os07g41730.1	1	Cluster1-ABAPT11
1795	AgateH2.14G062100.1	1	Os07g41730.1	1	Cluster1-ABAPT11
1796	AgateH2.20G028200.1	3	Os02g55330.1	3	Cluster3-ABAPT8/9
1797	AgateH2.01G100600.1	5	Phacu.WLD.004G039400.1	5	Cluster5-ABAPT5/6
1798	AgateH2.01G100600.1	5	Phacu.WLD.008G026700.1	5	Cluster5-ABAPT5/6
1799	AgateH2.02G117900.1	5	Phacu.WLD.004G039400.1	5	Cluster5-ABAPT5/6
1800	AgateH2.02G117900.1	5	Phacu.WLD.008G026700.1	5	Cluster5-ABAPT5/6
1801	AgateH2.05G117200.1	7	Phacu.WLD.004G058900.1	7	Cluster7-ABAPT1/3/4
1802	AgateH2.05G117200.1	7	Phacu.WLD.009G202100.1	7	Cluster7-ABAPT1/3/4
1803	AgateH2.05G117200.1	7	Phacu.WLD.L016840.1	7	Cluster7-ABAPT1/3/4
1804	AgateH2.06G149900.1	5	Phacu.WLD.008G026700.1	5	Cluster5-ABAPT5/6
1805	AgateH2.09G106700.2	1	Phacu.WLD.003G141600.1	1	Cluster1-ABAPT11
1806	AgateH2.13G041400.1	1	Phacu.WLD.003G141600.1	1	Cluster1-ABAPT11
1807	AgateH2.14G062100.1	1	Phacu.WLD.003G141600.1	1	Cluster1-ABAPT11
1808	AgateH2.15G093100.1	6	Phacu.WLD.002G160400.1	6	Cluster6-ABAPT10
1809	AgateH2.16G103500.1	6	Phacu.WLD.002G160400.1	6	Cluster6-ABAPT10
1810	AgateH2.17G037600.2	1	Phacu.WLD.003G141600.1	1	Cluster1-ABAPT11
1811	AgateH2.20G028200.1	3	Phacu.WLD.003G185400.1	3	Cluster3-ABAPT8/9
1812	AgateH2.29G004100.1	7	Phacu.WLD.004G058900.1	7	Cluster7-ABAPT1/3/4
1813	AgateH2.29G004100.1	7	Phacu.WLD.009G202100.1	7	Cluster7-ABAPT1/3/4
1814	AgateH2.01G100600.1	5	Podel.04G120700.1	5	Cluster5-ABAPT5/6
1815	AgateH2.01G165900.1	2	Podel.04G107400.1	2	Cluster2-ABAPT7/2
1816	AgateH2.01G100600.1	5	Podel.10G138300.1	5	Cluster5-ABAPT5/6
1817	AgateH2.02G044300.1	2	Podel.04G107400.1	2	Cluster2-ABAPT7/2
1818	AgateH2.02G117900.1	5	Podel.08G133400.1	5	Cluster5-ABAPT5/6
1819	AgateH2.02G117900.1	5	Podel.10G138300.1	5	Cluster5-ABAPT5/6
1820	AgateH2.05G117200.1	7	Podel.01G361900.1	7	Cluster7-ABAPT1/3/4
1821	AgateH2.05G117200.1	7	Podel.12G095000.1	7	Cluster7-ABAPT1/3/4
1822	AgateH2.05G117200.1	7	Podel.15G092000.1	7	Cluster7-ABAPT1/3/4
1823	AgateH2.06G144200.1	2	Podel.04G107400.1	2	Cluster2-ABAPT7/2
1824	AgateH2.06G149900.1	5	Podel.08G133400.1	5	Cluster5-ABAPT5/6
1825	AgateH2.06G149900.1	5	Podel.10G138300.1	5	Cluster5-ABAPT5/6
1826	AgateH2.09G106700.2	1	Podel.06G158400.1	1	Cluster1-ABAPT11
1827	AgateH2.09G106700.2	1	Podel.18G064100.1	1	Cluster1-ABAPT11
1828	AgateH2.13G041400.1	1	Podel.06G158400.1	1	Cluster1-ABAPT11
1829	AgateH2.13G041400.1	1	Podel.18G064100.1	1	Cluster1-ABAPT11
1830	AgateH2.15G093100.1	6	Podel.03G102700.1	6	Cluster6-ABAPT10
1831	AgateH2.16G103500.1	6	Podel.01G147000.1	6	Cluster6-ABAPT10
1832	AgateH2.16G103500.1	6	Podel.03G102700.1	6	Cluster6-ABAPT10
1833	AgateH2.17G037600.2	1	Podel.06G158400.1	1	Cluster1-ABAPT11
1834	AgateH2.17G037600.2	1	Podel.18G064100.1	1	Cluster1-ABAPT11
1835	AgateH2.20G028200.1	3	Podel.06G196900.1	3	Cluster3-ABAPT8/9
1836	AgateH2.20G028200.1	3	Podel.18G116000.1	3	Cluster3-ABAPT8/9
1837	AgateH2.29G004100.1	7	Podel.01G361900.1	7	Cluster7-ABAPT1/3/4
1838	AgateH2.29G004100.1	7	Podel.12G095000.1	7	Cluster7-ABAPT1/3/4
1839	AgateH2.29G004100.1	7	Podel.15G092000.1	7	Cluster7-ABAPT1/3/4
1840	AgateH2.01G165900.1	2	Pahal.5G200100.1	2	Cluster2-ABAPT7/2
1841	AgateH2.01G100600.1	5	Pahal.6G244600.1	5	Cluster5-ABAPT5/6
1842	AgateH2.02G044300.1	2	Pahal.5G200100.1	2	Cluster2-ABAPT7/2
1843	AgateH2.02G117900.1	5	Pahal.6G244600.1	5	Cluster5-ABAPT5/6
1844	AgateH2.06G144200.1	2	Pahal.5G200100.1	2	Cluster2-ABAPT7/2
1845	AgateH2.09G106700.2	1	Pahal.2G443100.1	1	Cluster1-ABAPT11
1846	AgateH2.14G062100.1	1	Pahal.2G443100.1	1	Cluster1-ABAPT11
1847	AgateH2.15G093100.1	6	Pahal.6G041700.1	6	Cluster6-ABAPT10
1848	AgateH2.16G103500.1	6	Pahal.6G041700.1	6	Cluster6-ABAPT10
1849	AgateH2.20G028200.1	3	Pahal.1G432300.1	3	Cluster3-ABAPT8/9
1850	AgateH2.01G165900.1	2	Pavir.5KG487900.1	2	Cluster2-ABAPT7/2
1851	AgateH2.01G165900.1	2	Pavir.5NG456500.1	2	Cluster2-ABAPT7/2
1852	AgateH2.01G100600.1	5	Pavir.6KG320200.1	5	Cluster5-ABAPT5/6
1853	AgateH2.01G100600.1	5	Pavir.6NG290500.1	5	Cluster5-ABAPT5/6
1854	AgateH2.02G044300.1	2	Pavir.5KG487900.1	2	Cluster2-ABAPT7/2
1855	AgateH2.02G044300.1	2	Pavir.5NG456500.1	2	Cluster2-ABAPT7/2
1856	AgateH2.02G117900.1	5	Pavir.6KG320200.1	5	Cluster5-ABAPT5/6
1857	AgateH2.02G117900.1	5	Pavir.6NG290500.1	5	Cluster5-ABAPT5/6
1858	AgateH2.06G144200.1	2	Pavir.5KG487900.1	2	Cluster2-ABAPT7/2
1859	AgateH2.06G144200.1	2	Pavir.5NG456500.1	2	Cluster2-ABAPT7/2
1860	AgateH2.09G106700.2	1	Pavir.2KG529800.3	1	Cluster1-ABAPT11
1861	AgateH2.09G106700.2	1	Pavir.2NG583400.3	1	Cluster1-ABAPT11
1862	AgateH2.14G062100.1	1	Pavir.2KG529800.3	1	Cluster1-ABAPT11
1863	AgateH2.14G062100.1	1	Pavir.2NG583400.3	1	Cluster1-ABAPT11
1864	AgateH2.15G093100.1	6	Pavir.6KG063200.1	6	Cluster6-ABAPT10
1865	AgateH2.16G103500.1	6	Pavir.6KG063200.1	6	Cluster6-ABAPT10
1866	AgateH2.20G028200.1	3	Pavir.1KG518500.1	3	Cluster3-ABAPT8/9
1867	AgateH2.20G028200.1	3	Pavir.1NG506900.1	3	Cluster3-ABAPT8/9
1868	AgateH2.01G100600.1	5	Phvul.004G044400.1	5	Cluster5-ABAPT5/6
1869	AgateH2.01G100600.1	5	Phvul.008G024800.1	5	Cluster5-ABAPT5/6
1870	AgateH2.02G117900.1	5	Phvul.004G044400.1	5	Cluster5-ABAPT5/6
1871	AgateH2.02G117900.1	5	Phvul.008G024800.1	5	Cluster5-ABAPT5/6
1872	AgateH2.05G117200.1	7	Phvul.004G059600.1	7	Cluster7-ABAPT1/3/4
1873	AgateH2.05G117200.1	7	Phvul.009G170900.1	7	Cluster7-ABAPT1/3/4
1874	AgateH2.06G149900.1	5	Phvul.008G024800.1	5	Cluster5-ABAPT5/6
1875	AgateH2.09G106700.2	1	Phvul.003G133200.1	1	Cluster1-ABAPT11
1876	AgateH2.13G041400.1	1	Phvul.003G133200.1	1	Cluster1-ABAPT11
1877	AgateH2.14G062100.1	1	Phvul.003G133200.1	1	Cluster1-ABAPT11
1878	AgateH2.15G093100.1	6	Phvul.002G136400.1	6	Cluster6-ABAPT10
1879	AgateH2.16G103500.1	6	Phvul.002G136400.1	6	Cluster6-ABAPT10
1880	AgateH2.17G037600.2	1	Phvul.003G133200.1	1	Cluster1-ABAPT11
1881	AgateH2.29G004100.1	7	Phvul.004G059600.1	7	Cluster7-ABAPT1/3/4
1882	AgateH2.29G004100.1	7	Phvul.009G170900.1	7	Cluster7-ABAPT1/3/4
1883	AgateH2.01G165900.1	2	Qurub.02G206500.1	2	Cluster2-ABAPT7/2
1884	AgateH2.01G100600.1	5	Qurub.02G256100.1	5	Cluster5-ABAPT5/6
1885	AgateH2.01G100600.1	5	Qurub.03G256300.1	5	Cluster5-ABAPT5/6
1886	AgateH2.02G044300.1	2	Qurub.02G206500.1	2	Cluster2-ABAPT7/2
1887	AgateH2.02G117900.1	5	Qurub.03G256300.1	5	Cluster5-ABAPT5/6
1888	AgateH2.05G117200.1	7	Qurub.02G293900.1	7	Cluster7-ABAPT1/3/4
1889	AgateH2.06G144200.1	2	Qurub.02G206500.1	2	Cluster2-ABAPT7/2
1890	AgateH2.14G062100.1	1	Qurub.02G236600.1	1	Cluster1-ABAPT11
1891	AgateH2.29G004100.1	7	Qurub.10G203600.1	7	Cluster7-ABAPT1/3/4
1892	AgateH2.29G004100.1	7	Qurub.02G293900.1	7	Cluster7-ABAPT1/3/4
1893	AgateH2.01G165900.1	2	Sobic.003G262500.1	2	Cluster2-ABAPT7/2
1894	AgateH2.01G100600.1	5	Sobic.007G224000.1	5	Cluster5-ABAPT5/6
1895	AgateH2.02G044300.1	2	Sobic.003G262500.1	2	Cluster2-ABAPT7/2
1896	AgateH2.02G117900.1	5	Sobic.007G224000.1	5	Cluster5-ABAPT5/6
1897	AgateH2.06G144200.1	2	Sobic.003G262500.1	2	Cluster2-ABAPT7/2
1898	AgateH2.09G106700.2	1	Sobic.002G370900.1	1	Cluster1-ABAPT11
1899	AgateH2.14G062100.1	1	Sobic.002G370900.1	1	Cluster1-ABAPT11
1900	AgateH2.20G028200.1	3	Sobic.004G331000.1	3	Cluster3-ABAPT8/9
1901	AgateH2.01G100600.1	5	Sapur.008G090200.1	5	Cluster5-ABAPT5/6
1902	AgateH2.01G165900.1	2	Sapur.017G097400.1	2	Cluster2-ABAPT7/2
1903	AgateH2.02G117900.1	5	Sapur.004G075600.1	5	Cluster5-ABAPT5/6
1904	AgateH2.02G117900.1	5	Sapur.008G090200.1	5	Cluster5-ABAPT5/6
1905	AgateH2.02G044300.1	2	Sapur.017G097400.1	2	Cluster2-ABAPT7/2
1906	AgateH2.05G117200.1	7	Sapur.012G067600.1	7	Cluster7-ABAPT1/3/4
1907	AgateH2.05G117200.1	7	Sapur.15WG105000.1	7	Cluster7-ABAPT1/3/4
1908	AgateH2.05G117200.1	7	Sapur.15ZG087500.1	7	Cluster7-ABAPT1/3/4
1909	AgateH2.05G117200.1	7	Sapur.016G214000.1	7	Cluster7-ABAPT1/3/4
1910	AgateH2.06G149900.1	5	Sapur.004G075600.1	5	Cluster5-ABAPT5/6
1911	AgateH2.06G144200.1	2	Sapur.017G097400.1	2	Cluster2-ABAPT7/2
1912	AgateH2.09G106700.2	1	Sapur.006G120100.1	1	Cluster1-ABAPT11
1913	AgateH2.09G106700.2	1	Sapur.018G046500.1	1	Cluster1-ABAPT11
1914	AgateH2.13G041400.1	1	Sapur.006G120100.1	1	Cluster1-ABAPT11
1915	AgateH2.15G093100.1	6	Sapur.001G112400.1	6	Cluster6-ABAPT10
1916	AgateH2.16G103500.1	6	Sapur.001G112400.1	6	Cluster6-ABAPT10
1917	AgateH2.17G037600.2	1	Sapur.006G120100.1	1	Cluster1-ABAPT11
1918	AgateH2.17G037600.2	1	Sapur.018G046500.1	1	Cluster1-ABAPT11
1919	AgateH2.20G028200.1	3	Sapur.006G153500.1	3	Cluster3-ABAPT8/9
1920	AgateH2.20G028200.1	3	Sapur.018G085100.1	3	Cluster3-ABAPT8/9
1921	AgateH2.29G004100.1	7	Sapur.012G067600.1	7	Cluster7-ABAPT1/3/4
1922	AgateH2.29G004100.1	7	Sapur.15WG105000.1	7	Cluster7-ABAPT1/3/4
1923	AgateH2.29G004100.1	7	Sapur.15ZG087500.1	7	Cluster7-ABAPT1/3/4
1924	AgateH2.29G004100.1	7	Sapur.016G214000.1	7	Cluster7-ABAPT1/3/4
1925	AgateH2.01G165900.1	2	Soltu.DM.02G026100.1	2	Cluster2-ABAPT7/2
1926	AgateH2.01G100600.1	5	Soltu.DM.02G030470.1	5	Cluster5-ABAPT5/6
1927	AgateH2.02G044300.1	2	Soltu.DM.02G026100.1	2	Cluster2-ABAPT7/2
1928	AgateH2.06G144200.1	2	Soltu.DM.02G026100.1	2	Cluster2-ABAPT7/2
1929	AgateH2.06G149900.1	5	Soltu.DM.02G030470.1	5	Cluster5-ABAPT5/6
1930	AgateH2.06G149900.1	5	Soltu.DM.02G009060.1	5	Cluster5-ABAPT5/6
1931	AgateH2.13G041400.1	1	Soltu.DM.07G012270.1	1	Cluster1-ABAPT11
1932	AgateH2.15G093100.1	6	Soltu.DM.08G022120.1	6	Cluster6-ABAPT10
1933	AgateH2.16G103500.1	6	Soltu.DM.08G022120.1	6	Cluster6-ABAPT10
1934	AgateH2.17G037600.2	1	Soltu.DM.07G012270.1	1	Cluster1-ABAPT11
1935	AgateH2.20G028200.1	3	Soltu.DM.07G000230.1	3	Cluster3-ABAPT8/9
1936	AgateH2.29G004100.1	7	Soltu.DM.03G025150.1	7	Cluster7-ABAPT1/3/4
1937	AgateH2.01G165900.1	2	Sevir.5G279900.1	2	Cluster2-ABAPT7/2
1938	AgateH2.01G100600.1	5	Sevir.6G197800.1	5	Cluster5-ABAPT5/6
1939	AgateH2.02G044300.1	2	Sevir.5G279900.1	2	Cluster2-ABAPT7/2
1940	AgateH2.02G117900.1	5	Sevir.6G197800.1	5	Cluster5-ABAPT5/6
1941	AgateH2.06G144200.1	2	Sevir.5G279900.1	2	Cluster2-ABAPT7/2
1942	AgateH2.09G106700.2	1	Sevir.2G395800.3	1	Cluster1-ABAPT11
1943	AgateH2.14G062100.1	1	Sevir.2G395800.3	1	Cluster1-ABAPT11
1944	AgateH2.20G028200.1	3	Sevir.1G358300.1	3	Cluster3-ABAPT8/9
1945	AgateH2.01G165900.1	2	TraesCS3A03G0667200.1	2	Cluster2-ABAPT7/2
1946	AgateH2.01G165900.1	2	TraesCS3B03G0762400.1	2	Cluster2-ABAPT7/2
1947	AgateH2.01G165900.1	2	TraesCS3D03G0609600.1	2	Cluster2-ABAPT7/2
1948	AgateH2.02G044300.1	2	TraesCS3A03G0667200.1	2	Cluster2-ABAPT7/2
1949	AgateH2.02G044300.1	2	TraesCS3B03G0762400.1	2	Cluster2-ABAPT7/2
1950	AgateH2.02G044300.1	2	TraesCS3D03G0609600.1	2	Cluster2-ABAPT7/2
1951	AgateH2.02G117900.1	5	TraesCS7B03G0790800.1	4	Group4-Group5
1952	AgateH2.06G144200.1	2	TraesCS3A03G0667200.1	2	Cluster2-ABAPT7/2
1953	AgateH2.06G144200.1	2	TraesCS3B03G0762400.1	2	Cluster2-ABAPT7/2
1954	AgateH2.06G144200.1	2	TraesCS3D03G0609600.1	2	Cluster2-ABAPT7/2
1955	AgateH2.09G106700.2	1	TraesCS2A03G0358100.1	1	Cluster1-ABAPT11
1956	AgateH2.09G106700.2	1	TraesCS2B03G0478500.1	1	Cluster1-ABAPT11
1957	AgateH2.09G106700.2	1	TraesCS2D03G0374400.2	1	Cluster1-ABAPT11
1958	AgateH2.14G062100.1	1	TraesCS2A03G0358100.1	1	Cluster1-ABAPT11
1959	AgateH2.14G062100.1	1	TraesCS2B03G0478500.1	1	Cluster1-ABAPT11
1960	AgateH2.14G062100.1	1	TraesCS2D03G0374400.2	1	Cluster1-ABAPT11
1961	AgateH2.20G028200.1	3	TraesCS6A03G0923000.1	3	Cluster3-ABAPT8/9
1962	AgateH2.20G028200.1	3	TraesCS6B03G1110100.1	3	Cluster3-ABAPT8/9
1963	AgateH2.20G028200.1	3	TraesCS6D03G0794100.1	3	Cluster3-ABAPT8/9
1964	AgateH2.01G100600.1	5	Thecc.04G109100.1	5	Cluster5-ABAPT5/6
1965	AgateH2.01G165900.1	2	Thecc.04G130100.1	2	Cluster2-ABAPT7/2
1966	AgateH2.02G117900.1	5	Thecc.02G320800.1	5	Cluster5-ABAPT5/6
1967	AgateH2.02G044300.1	2	Thecc.04G130100.1	2	Cluster2-ABAPT7/2
1968	AgateH2.02G117900.1	5	Thecc.04G109100.1	5	Cluster5-ABAPT5/6
1969	AgateH2.05G117200.1	7	Thecc.03G119000.1	7	Cluster7-ABAPT1/3/4
1970	AgateH2.05G117200.1	7	Thecc.04G022500.1	7	Cluster7-ABAPT1/3/4
1971	AgateH2.06G149900.1	5	Thecc.04G109100.1	5	Cluster5-ABAPT5/6
1972	AgateH2.06G144200.1	2	Thecc.04G130100.1	2	Cluster2-ABAPT7/2
1973	AgateH2.13G041400.1	1	Thecc.09G081500.1	1	Cluster1-ABAPT11
1974	AgateH2.15G093100.1	6	Thecc.03G310500.1	6	Cluster6-ABAPT10
1975	AgateH2.16G103500.1	6	Thecc.03G310500.1	6	Cluster6-ABAPT10
1976	AgateH2.17G037600.2	1	Thecc.09G081500.1	1	Cluster1-ABAPT11
1977	AgateH2.20G028200.1	3	Thecc.09G034900.1	3	Cluster3-ABAPT8/9
1978	AgateH2.29G004100.1	7	Thecc.03G119000.1	7	Cluster7-ABAPT1/3/4
1979	AgateH2.01G100600.1	5	Vigun04g065800.1	5	Cluster5-ABAPT5/6
1980	AgateH2.01G100600.1	5	Vigun05g026500.1	5	Cluster5-ABAPT5/6
1981	AgateH2.02G117900.1	5	Vigun04g065800.1	5	Cluster5-ABAPT5/6
1982	AgateH2.02G117900.1	5	Vigun05g026500.1	5	Cluster5-ABAPT5/6
1983	AgateH2.05G117200.1	7	Vigun04g088100.1	7	Cluster7-ABAPT1/3/4
1984	AgateH2.05G117200.1	7	Vigun09g096800.1	7	Cluster7-ABAPT1/3/4
1985	AgateH2.06G149900.1	5	Vigun05g026500.1	5	Cluster5-ABAPT5/6
1986	AgateH2.09G106700.2	1	Vigun03g395400.2	1	Cluster1-ABAPT11
1987	AgateH2.13G041400.1	1	Vigun03g395400.2	1	Cluster1-ABAPT11
1988	AgateH2.14G062100.1	1	Vigun03g395400.2	1	Cluster1-ABAPT11
1989	AgateH2.15G093100.1	6	Vigun02g095100.1	6	Cluster6-ABAPT10
1990	AgateH2.16G103500.1	6	Vigun02g095100.1	6	Cluster6-ABAPT10
1991	AgateH2.17G037600.2	1	Vigun03g395400.2	1	Cluster1-ABAPT11
1992	AgateH2.20G028200.1	3	Vigun03g369300.1	3	Cluster3-ABAPT8/9
1993	AgateH2.29G004100.1	7	Vigun09g096800.1	7	Cluster7-ABAPT1/3/4
1994	AgateH2.01G165900.1	2	ZmB84.03G301700.1	2	Cluster2-ABAPT7/2
1995	AgateH2.01G100600.1	5	ZmB84.04G270900.1	5	Cluster5-ABAPT5/6
1996	AgateH2.01G165900.1	2	ZmB84.08G220300.1	2	Cluster2-ABAPT7/2
1997	AgateH2.02G044300.1	2	ZmB84.03G301700.1	2	Cluster2-ABAPT7/2
1998	AgateH2.02G044300.1	2	ZmB84.08G220300.1	2	Cluster2-ABAPT7/2
[truncated: 8,588 more rows]
