# Supplementary material for: Phylogenomic Insights into High Conservation and Lineage-Specific Expansion of the ABAPT Gene Family in Plants
Source: Int J Mol Sci. 2026 Apr 21;27(8):3691. doi: 10.3390/ijms27083691 (PMC13116537; doi:10.3390/ijms27083691)
Supplement: Supplementary file 1 [file ijms-27-03691-s001.zip › Supplementary Tables/Table S6.xlsx]

## Sheet: TableS6
Table S6. GeneID list in Figure 5.
Tree leaves (GeneID)	Class	Species
AgateH2.01G100600.1	Monocot	Agave_tequilana
AgateH2.01G165900.1	Monocot	Agave_tequilana
AgateH2.02G044300.1	Monocot	Agave_tequilana
AgateH2.02G117900.1	Monocot	Agave_tequilana
AgateH2.04G133700.1	Monocot	Agave_tequilana
AgateH2.05G117200.1	Monocot	Agave_tequilana
AgateH2.06G144200.1	Monocot	Agave_tequilana
AgateH2.06G149900.1	Monocot	Agave_tequilana
AgateH2.09G106700.2	Monocot	Agave_tequilana
AgateH2.12G090100.1	Monocot	Agave_tequilana
AgateH2.13G041400.1	Monocot	Agave_tequilana
AgateH2.14G062100.1	Monocot	Agave_tequilana
AgateH2.15G093100.1	Monocot	Agave_tequilana
AgateH2.16G103500.1	Monocot	Agave_tequilana
AgateH2.17G037600.2	Monocot	Agave_tequilana
AgateH2.20G028200.1	Monocot	Agave_tequilana
AgateH2.22G035400.1	Monocot	Agave_tequilana
AgateH2.29G004100.1	Monocot	Agave_tequilana
Ah1G15610.1	Eudicot	Arabidopsis_halleri
Ah1G37380.1	Eudicot	Arabidopsis_halleri
Ah3G07640.1	Eudicot	Arabidopsis_halleri
Ah4G04870.1	Eudicot	Arabidopsis_halleri
Ah5G09540.1	Eudicot	Arabidopsis_halleri
Ah6G15630.1	Eudicot	Arabidopsis_halleri
Ah6G22560.1	Eudicot	Arabidopsis_halleri
Ah7G08830.1	Eudicot	Arabidopsis_halleri
Ah7G16530.1	Eudicot	Arabidopsis_halleri
Ah7G37530.1	Eudicot	Arabidopsis_halleri
AmTrH2.02G162800.1	Base Angiosperm	Amborella_trichopoda
AmTrH2.03G130400.1	Base Angiosperm	Amborella_trichopoda
AmTrH2.04G020000.1	Base Angiosperm	Amborella_trichopoda
AmTrH2.06G131000.1	Base Angiosperm	Amborella_trichopoda
AmTrH2.10G109700.1	Base Angiosperm	Amborella_trichopoda
AmTrH2.12G058300.1	Base Angiosperm	Amborella_trichopoda
AndgeH2.02AG328800.1	Monocot	Andropogon_gerardi
AndgeH2.02BG321700.1	Monocot	Andropogon_gerardi
AndgeH2.02CG314700.1	Monocot	Andropogon_gerardi
AndgeH2.03AG239200.1	Monocot	Andropogon_gerardi
AndgeH2.03BG237300.1	Monocot	Andropogon_gerardi
AndgeH2.03CG230400.1	Monocot	Andropogon_gerardi
AndgeH2.04AG070700.1	Monocot	Andropogon_gerardi
AndgeH2.04AG298000.1	Monocot	Andropogon_gerardi
AndgeH2.04BG082800.1	Monocot	Andropogon_gerardi
AndgeH2.04BG313300.1	Monocot	Andropogon_gerardi
AndgeH2.04CG068200.1	Monocot	Andropogon_gerardi
AndgeH2.04CG293500.1	Monocot	Andropogon_gerardi
AndgeH2.07AG064000.2	Monocot	Andropogon_gerardi
AndgeH2.07AG228100.1	Monocot	Andropogon_gerardi
AndgeH2.07BG045100.1	Monocot	Andropogon_gerardi
AndgeH2.07BG188500.1	Monocot	Andropogon_gerardi
AndgeH2.07CG052600.1	Monocot	Andropogon_gerardi
AndgeH2.07CG201400.1	Monocot	Andropogon_gerardi
AndgeH2.08AG078400.1	Monocot	Andropogon_gerardi
AndgeH2.08AG095700.1	Monocot	Andropogon_gerardi
AndgeH2.08BG077800.1	Monocot	Andropogon_gerardi
AndgeH2.10AG180800.1	Monocot	Andropogon_gerardi
AndgeH2.10BG166700.1	Monocot	Andropogon_gerardi
AndgeH2.10CG156000.1	Monocot	Andropogon_gerardi
Aqcoe2G109700.1	Eudicot	Aquilegia_coerulea
Aqcoe3G027500.1	Eudicot	Aquilegia_coerulea
Aqcoe3G381800.1	Eudicot	Aquilegia_coerulea
Aqcoe5G385000.1	Eudicot	Aquilegia_coerulea
Aqcoe7G116800.1	Eudicot	Aquilegia_coerulea
Aqcoe7G363000.1	Eudicot	Aquilegia_coerulea
AT1G13610.1	Eudicot	Arabidopsis_thaliana
AT1G32190.1	Eudicot	Arabidopsis_thaliana
AT1G66900.1	Eudicot	Arabidopsis_thaliana
AT2G24320.1	Eudicot	Arabidopsis_thaliana
AT3G01690.1	Eudicot	Arabidopsis_thaliana
AT3G30380.1	Eudicot	Arabidopsis_thaliana
AT4G24760.1	Eudicot	Arabidopsis_thaliana
AT4G31020.1	Eudicot	Arabidopsis_thaliana
AT5G14390.1	Eudicot	Arabidopsis_thaliana
AT5G20520.1	Eudicot	Arabidopsis_thaliana
AT5G38220.1	Eudicot	Arabidopsis_thaliana
Bevul.2G197700.1	Eudicot	Beta_vulgaris
Bevul.2G210600.1	Eudicot	Beta_vulgaris
Bevul.5G097600.1	Eudicot	Beta_vulgaris
Bevul.6G109800.1	Eudicot	Beta_vulgaris
Bevul.7G141500.1	Eudicot	Beta_vulgaris
Bevul.8G134200.1	Eudicot	Beta_vulgaris
Bevul.8G160200.1	Eudicot	Beta_vulgaris
Bol010384	Eudicot	Brassica_oleracea
Bol012965	Eudicot	Brassica_oleracea
Bol018034	Eudicot	Brassica_oleracea
Bol022255	Eudicot	Brassica_oleracea
Bol033134	Eudicot	Brassica_oleracea
Bol033704	Eudicot	Brassica_oleracea
Bol035814	Eudicot	Brassica_oleracea
Bol036136	Eudicot	Brassica_oleracea
Bol039460	Eudicot	Brassica_oleracea
Bol042189	Eudicot	Brassica_oleracea
Bol043050	Eudicot	Brassica_oleracea
Bol043360	Eudicot	Brassica_oleracea
Bol045779	Eudicot	Brassica_oleracea
Bradi1g21755.1	Monocot	Brachypodium_distachyon
Bradi1g35520.1	Monocot	Brachypodium_distachyon
Bradi2g46990.1	Monocot	Brachypodium_distachyon
Bradi3g06620.1	Monocot	Brachypodium_distachyon
Bradi3g16300.1	Monocot	Brachypodium_distachyon
Bradi3g38910.1	Monocot	Brachypodium_distachyon
Bradi3g54130.1	Monocot	Brachypodium_distachyon
Bradi4g39050.1	Monocot	Brachypodium_distachyon
Brara.A00656.1	Eudicot	Brassica_rapa
Brara.A01479.1	Eudicot	Brassica_rapa
Brara.A03946.1	Eudicot	Brassica_rapa
Brara.B00549.1	Eudicot	Brassica_rapa
Brara.B00889.1	Eudicot	Brassica_rapa
Brara.B01681.1	Eudicot	Brassica_rapa
Brara.B03401.1	Eudicot	Brassica_rapa
Brara.D01459.1	Eudicot	Brassica_rapa
Brara.E01732.1	Eudicot	Brassica_rapa
Brara.F00908.1	Eudicot	Brassica_rapa
Brara.F03063.1	Eudicot	Brassica_rapa
Brara.G01426.1	Eudicot	Brassica_rapa
Brara.H01378.1	Eudicot	Brassica_rapa
Brara.I02606.1	Eudicot	Brassica_rapa
Brara.I04488.1	Eudicot	Brassica_rapa
Brara.J01569.1	Eudicot	Brassica_rapa
Brara.J02019.1	Eudicot	Brassica_rapa
Brara.K00508.1	Eudicot	Brassica_rapa
Brara.K01486.1	Eudicot	Brassica_rapa
Ca03161	Eudicot	Cicer_arietinum
Ca03352	Eudicot	Cicer_arietinum
Ca07425	Eudicot	Cicer_arietinum
Ca11463	Eudicot	Cicer_arietinum
Ca14707	Eudicot	Cicer_arietinum
Ca16528	Eudicot	Cicer_arietinum
Ca24436	Eudicot	Cicer_arietinum
Ca27482	Eudicot	Cicer_arietinum
Caril.03G040600.1	Eudicot	Carya_illinoinensis
Caril.03G056800.1	Eudicot	Carya_illinoinensis
Caril.03G073800.1	Eudicot	Carya_illinoinensis
Caril.03G202100.1	Eudicot	Carya_illinoinensis
Caril.04G030100.1	Eudicot	Carya_illinoinensis
Caril.04G042500.1	Eudicot	Carya_illinoinensis
Caril.05G122000.1	Eudicot	Carya_illinoinensis
Caril.06G096200.1	Eudicot	Carya_illinoinensis
Caril.11G096500.1	Eudicot	Carya_illinoinensis
Caril.12G033100.1	Eudicot	Carya_illinoinensis
Caril.12G066000.1	Eudicot	Carya_illinoinensis
Caril.15G155200.1	Eudicot	Carya_illinoinensis
Caril.16G116100.1	Eudicot	Carya_illinoinensis
CepurGG1.10G060000.1	Mosses	Ceratodon_purpureus
CepurGG1.3G191800.1	Mosses	Ceratodon_purpureus
Ceric.03G056500.1	Fern	Ceratopteris_richardii
Ceric.07G029800.1	Fern	Ceratopteris_richardii
Ceric.18G078400.1	Fern	Ceratopteris_richardii
Ceric.25G066400.1	Fern	Ceratopteris_richardii
Ceric.29G060700.1	Fern	Ceratopteris_richardii
Chala.01G181200.1	Monocot	Chasmanthium_laxum
Chala.02G200200.1	Monocot	Chasmanthium_laxum
Chala.05G041700.1	Monocot	Chasmanthium_laxum
Chala.05G053000.1	Monocot	Chasmanthium_laxum
Chala.05G305100.1	Monocot	Chasmanthium_laxum
Chala.10G184000.1	Monocot	Chasmanthium_laxum
Chala.11G179300.1	Monocot	Chasmanthium_laxum
Chala.12G084200.1	Monocot	Chasmanthium_laxum
CKAN00264500	Eudicot	Cinnamomum_micranthum
CKAN00386100	Eudicot	Cinnamomum_micranthum
CKAN01129000	Eudicot	Cinnamomum_micranthum
CKAN01245400	Eudicot	Cinnamomum_micranthum
CKAN01382100	Eudicot	Cinnamomum_micranthum
CKAN01422500	Eudicot	Cinnamomum_micranthum
CKAN01623800	Eudicot	Cinnamomum_micranthum
CKAN02024500	Eudicot	Cinnamomum_micranthum
CKAN02528000	Eudicot	Cinnamomum_micranthum
Cocit.B1668.1	Eudicot	Corymbia_citriodora
Cocit.C0143.1	Eudicot	Corymbia_citriodora
Cocit.C2312.1	Eudicot	Corymbia_citriodora
Cocit.E0157.1	Eudicot	Corymbia_citriodora
Cocit.F2805.1	Eudicot	Corymbia_citriodora
Cocit.I0802.1	Eudicot	Corymbia_citriodora
Cocit.J0971.1	Eudicot	Corymbia_citriodora
Cocit.K0226.1	Eudicot	Corymbia_citriodora
Cre03.g160100.t1.2	Chlorophytes	Chlamydomonas_reinhardtii
Cre03.g207041.t1.1	Chlorophytes	Chlamydomonas_reinhardtii
Dicom.01G094000.1	Lycophyte	Diphasiastrum_complanatum
Dicom.04G060400.1	Lycophyte	Diphasiastrum_complanatum
Dicom.09G112300.1	Lycophyte	Diphasiastrum_complanatum
Dicom.12G046800.1	Lycophyte	Diphasiastrum_complanatum
Dicom.12G091100.1	Lycophyte	Diphasiastrum_complanatum
Dicom.14G082100.1	Lycophyte	Diphasiastrum_complanatum
Dicom.16G082500.1	Lycophyte	Diphasiastrum_complanatum
Dicom.Y022300.1	Lycophyte	Diphasiastrum_complanatum
Dioal.01G094500.1	Monocot	Dioscorea_alata
Dioal.03G027500.1	Monocot	Dioscorea_alata
Dioal.05G065900.1	Monocot	Dioscorea_alata
Dioal.05G130900.1	Monocot	Dioscorea_alata
Dioal.05G223500.1	Monocot	Dioscorea_alata
Dioal.06G088400.1	Monocot	Dioscorea_alata
Dioal.08G068800.1	Monocot	Dioscorea_alata
Dioal.10G042400.1	Monocot	Dioscorea_alata
ELECO.r07.1AG0029160.1	Monocot	Eleusine_coracana
ELECO.r07.1BG0079380.1	Monocot	Eleusine_coracana
ELECO.r07.2AG0104530.1	Monocot	Eleusine_coracana
ELECO.r07.2AG0149030.1	Monocot	Eleusine_coracana
ELECO.r07.2BG0157880.1	Monocot	Eleusine_coracana
ELECO.r07.2BG0205220.1	Monocot	Eleusine_coracana
ELECO.r07.5AG0387670.1	Monocot	Eleusine_coracana
ELECO.r07.5BG0435130.1	Monocot	Eleusine_coracana
ELECO.r07.6AG0545630.1	Monocot	Eleusine_coracana
ELECO.r07.6BG0499120.1	Monocot	Eleusine_coracana
ELECO.r07.7AG0576550.1	Monocot	Eleusine_coracana
ELECO.r07.7BG0608000.1	Monocot	Eleusine_coracana
ELECO.r07.8AG0618380.1	Monocot	Eleusine_coracana
ELECO.r07.8AG0635230.1	Monocot	Eleusine_coracana
ELECO.r07.8BG0645890.1	Monocot	Eleusine_coracana
ELECO.r07.8BG0664130.1	Monocot	Eleusine_coracana
Eucgr.B03111.1	Eudicot	Eucalyptus_grandis
Eucgr.C00381.1	Eudicot	Eucalyptus_grandis
Eucgr.C00843.1	Eudicot	Eucalyptus_grandis
Eucgr.E00227.1	Eudicot	Eucalyptus_grandis
Eucgr.I01707.1	Eudicot	Eucalyptus_grandis
Eucgr.I02080.1	Eudicot	Eucalyptus_grandis
Eucgr.J01512.1	Eudicot	Eucalyptus_grandis
Eucgr.K02770.1	Eudicot	Eucalyptus_grandis
FvH4-1g01310.t1	Eudicot	Fragaria_vesca
FvH4-1g08150.t1	Eudicot	Fragaria_vesca
FvH4-4g29030.t1	Eudicot	Fragaria_vesca
FvH4-5g06791.t1	Eudicot	Fragaria_vesca
FvH4-5g23110.t1	Eudicot	Fragaria_vesca
FvH4-6g46130.t1	Eudicot	Fragaria_vesca
FvH4-6g52100.t1	Eudicot	Fragaria_vesca
FvH4-7g12140.t1	Eudicot	Fragaria_vesca
Glyma.01G014100.1	Eudicot	Glycine_max
Glyma.04G190500.1	Eudicot	Glycine_max
Glyma.05G043600.1	Eudicot	Glycine_max
Glyma.05G114500.1	Eudicot	Glycine_max
Glyma.06G174900.1	Eudicot	Glycine_max
Glyma.08G253700.1	Eudicot	Glycine_max
Glyma.09G208000.1	Eudicot	Glycine_max
Glyma.13G044600.1	Eudicot	Glycine_max
Glyma.13G051500.1	Eudicot	Glycine_max
Glyma.13G107800.1	Eudicot	Glycine_max
Glyma.13G155600.1	Eudicot	Glycine_max
Glyma.15G206300.1	Eudicot	Glycine_max
Glyma.16G067500.1	Eudicot	Glycine_max
Glyma.17G051500.1	Eudicot	Glycine_max
Glyma.17G126100.1	Eudicot	Glycine_max
Glyma.18G276000.1	Eudicot	Glycine_max
Glyma.19G036800.1	Eudicot	Glycine_max
Glyma.19G050600.1	Eudicot	Glycine_max
Glyma.19G053300.1	Eudicot	Glycine_max
Gohir.A03G107000.1	Eudicot	Gossypium_hirsutum
Gohir.A05G050700.1	Eudicot	Gossypium_hirsutum
Gohir.A05G353400.1	Eudicot	Gossypium_hirsutum
Gohir.A06G096500.1	Eudicot	Gossypium_hirsutum
Gohir.A07G025500.1	Eudicot	Gossypium_hirsutum
Gohir.A07G055000.1	Eudicot	Gossypium_hirsutum
Gohir.A07G174200.1	Eudicot	Gossypium_hirsutum
Gohir.A09G244500.1	Eudicot	Gossypium_hirsutum
Gohir.A11G165200.1	Eudicot	Gossypium_hirsutum
Gohir.A12G206000.1	Eudicot	Gossypium_hirsutum
Gohir.A13G192200.1	Eudicot	Gossypium_hirsutum
Gohir.D02G132100.1	Eudicot	Gossypium_hirsutum
Gohir.D04G059900.1	Eudicot	Gossypium_hirsutum
Gohir.D05G052300.1	Eudicot	Gossypium_hirsutum
Gohir.D06G096800.1	Eudicot	Gossypium_hirsutum
Gohir.D07G029200.1	Eudicot	Gossypium_hirsutum
Gohir.D07G059300.1	Eudicot	Gossypium_hirsutum
Gohir.D07G181500.1	Eudicot	Gossypium_hirsutum
Gohir.D09G245400.1	Eudicot	Gossypium_hirsutum
Gohir.D11G171200.1	Eudicot	Gossypium_hirsutum
Gohir.D12G208300.1	Eudicot	Gossypium_hirsutum
Gohir.D13G197600.1	Eudicot	Gossypium_hirsutum
Gorai.001G030500.1	Eudicot	Gossypium_raimondii
Gorai.001G062700.1	Eudicot	Gossypium_raimondii
Gorai.001G202500.1	Eudicot	Gossypium_raimondii
Gorai.005G148000.1	Eudicot	Gossypium_raimondii
Gorai.006G269800.1	Eudicot	Gossypium_raimondii
Gorai.007G183400.1	Eudicot	Gossypium_raimondii
Gorai.008G223800.1	Eudicot	Gossypium_raimondii
Gorai.009G054100.1	Eudicot	Gossypium_raimondii
Gorai.010G111600.1	Eudicot	Gossypium_raimondii
Gorai.010G233300.1	Eudicot	Gossypium_raimondii
Gorai.012G066500.1	Eudicot	Gossypium_raimondii
Gorai.013G226300.1	Eudicot	Gossypium_raimondii
HORVU.MOREX.r3.2HG0126160.1	Monocot	Hordeum_vulgare
HORVU.MOREX.r3.3HG0281240.1	Monocot	Hordeum_vulgare
HORVU.MOREX.r3.6HG0574880.1	Monocot	Hordeum_vulgare
HORVU.MOREX.r3.6HG0624550.1	Monocot	Hordeum_vulgare
HORVU.MOREX.r3.7HG0691800.1	Monocot	Hordeum_vulgare
HORVU.MOREX.r3.7HG0698220.1	Monocot	Hordeum_vulgare
HORVU.MOREX.r3.7HG0722640.1	Monocot	Hordeum_vulgare
Kalaxd.01G111600.1	Eudicot	Kalanchoe_laxiflora
Kalaxd.01G222900.1	Eudicot	Kalanchoe_laxiflora
Kalaxd.01G253500.1	Eudicot	Kalanchoe_laxiflora
Kalaxd.04G107700.1	Eudicot	Kalanchoe_laxiflora
Kalaxd.07G037600.1	Eudicot	Kalanchoe_laxiflora
Kalaxd.10G106300.1	Eudicot	Kalanchoe_laxiflora
Kalaxd.11G131700.1	Eudicot	Kalanchoe_laxiflora
Kalaxd.17G072900.1	Eudicot	Kalanchoe_laxiflora
Kalaxd.18G039200.1	Eudicot	Kalanchoe_laxiflora
Lalb-Chr02g0158091	Eudicot	Lupinus_albus
Lalb-Chr02g0158151	Eudicot	Lupinus_albus
Lalb-Chr05g0215741	Eudicot	Lupinus_albus
Lalb-Chr07g0181031	Eudicot	Lupinus_albus
Lalb-Chr08g0233911	Eudicot	Lupinus_albus
Lalb-Chr08g0236891	Eudicot	Lupinus_albus
Lalb-Chr09g0325471	Eudicot	Lupinus_albus
Lalb-Chr10g0092631	Eudicot	Lupinus_albus
Lalb-Chr10g0099261	Eudicot	Lupinus_albus
Lalb-Chr11g0069911	Eudicot	Lupinus_albus
Lalb-Chr12g0200011	Eudicot	Lupinus_albus
Lalb-Chr13g0297481	Eudicot	Lupinus_albus
Lalb-Chr13g0301091	Eudicot	Lupinus_albus
Lalb-Chr16g0381051	Eudicot	Lupinus_albus
Lalb-Chr17g0336771	Eudicot	Lupinus_albus
Lalb-Chr17g0341571	Eudicot	Lupinus_albus
Lalb-Chr21g0318151	Eudicot	Lupinus_albus
Ler.1DRT.2g051120.1	Eudicot	Lens_ervoides
Ler.1DRT.3g043280.1	Eudicot	Lens_ervoides
Ler.1DRT.5g016400.1	Eudicot	Lens_ervoides
Ler.1DRT.6g006430.1	Eudicot	Lens_ervoides
Ler.1DRT.6g015510.1	Eudicot	Lens_ervoides
Ler.1DRT.7g075750.1	Eudicot	Lens_ervoides
Ler.1DRT.7g080850.1	Eudicot	Lens_ervoides
Liphi.04G090400.1	Eudicot	Lindenbergia_philippensis
Liphi.04G131500.1	Eudicot	Lindenbergia_philippensis
Liphi.06G098100.1	Eudicot	Lindenbergia_philippensis
Liphi.09G039900.1	Eudicot	Lindenbergia_philippensis
Liphi.12G034200.1	Eudicot	Lindenbergia_philippensis
Liphi.12G073700.1	Eudicot	Lindenbergia_philippensis
Liphi.16G004800.1	Eudicot	Lindenbergia_philippensis
Litul.03G061200.1	Base Angiosperm	Liriodendron_tulipifera
Litul.05G155900.1	Base Angiosperm	Liriodendron_tulipifera
Litul.06G044400.1	Base Angiosperm	Liriodendron_tulipifera
Litul.08G042400.1	Base Angiosperm	Liriodendron_tulipifera
Litul.09G099300.1	Base Angiosperm	Liriodendron_tulipifera
Litul.12G051300.1	Base Angiosperm	Liriodendron_tulipifera
Litul.12G093300.1	Base Angiosperm	Liriodendron_tulipifera
Litul.14G092500.1	Base Angiosperm	Liriodendron_tulipifera
Lj1g0006968.1	Eudicot	Lotus_japonicus
Lj1g0009132.1	Eudicot	Lotus_japonicus
Lj1g0021974.1	Eudicot	Lotus_japonicus
Lj2g0002356.1	Eudicot	Lotus_japonicus
Lj2g0002905.1	Eudicot	Lotus_japonicus
Lj2g0012992.1	Eudicot	Lotus_japonicus
Lj4g0000470.1	Eudicot	Lotus_japonicus
Lj4g0017079.1	Eudicot	Lotus_japonicus
Lj4g0027115.2	Eudicot	Lotus_japonicus
Manes.01G104700.1	Eudicot	Manihot_esculenta
Manes.01G112100.1	Eudicot	Manihot_esculenta
Manes.02G061100.2	Eudicot	Manihot_esculenta
Manes.02G070300.1	Eudicot	Manihot_esculenta
Manes.03G037700.1	Eudicot	Manihot_esculenta
Manes.06G038600.8	Eudicot	Manihot_esculenta
Manes.06G078600.1	Eudicot	Manihot_esculenta
Manes.06G112600.3	Eudicot	Manihot_esculenta
Manes.14G057000.1	Eudicot	Manihot_esculenta
Manes.14G091500.1	Eudicot	Manihot_esculenta
Manes.14G141900.1	Eudicot	Manihot_esculenta
Manes.15G153700.1	Eudicot	Manihot_esculenta
Manes.15G188100.1	Eudicot	Manihot_esculenta
Manes.16G098000.4	Eudicot	Manihot_esculenta
Manes.17G109400.1	Eudicot	Manihot_esculenta
Mapoly0002s0260.1	Mosses	Marchantia_polymorpha
Mapoly0127s0041.1	Mosses	Marchantia_polymorpha
Medtr3g075410.1	Eudicot	Medicago_truncatula
Medtr4g125660.1	Eudicot	Medicago_truncatula
Medtr5g029210.1	Eudicot	Medicago_truncatula
Medtr6g018930.1	Eudicot	Medicago_truncatula
Medtr7g017430.1	Eudicot	Medicago_truncatula
Medtr7g032640.1	Eudicot	Medicago_truncatula
Medtr8g037335.1	Eudicot	Medicago_truncatula
MgTOL.A1208.1	Eudicot	Erythranthe_guttata
MgTOL.D1883.1	Eudicot	Erythranthe_guttata
MgTOL.H0247.1	Eudicot	Erythranthe_guttata
MgTOL.H0625.1	Eudicot	Erythranthe_guttata
MgTOL.K0332.1	Eudicot	Erythranthe_guttata
MgTOL.K1324.1	Eudicot	Erythranthe_guttata
MgTOL.L1352.1	Eudicot	Erythranthe_guttata
Nycol.B00628.1	Base Angiosperm	Nymphaea_colorata
Nycol.C00098.1	Base Angiosperm	Nymphaea_colorata
Nycol.C00654.1	Base Angiosperm	Nymphaea_colorata
Nycol.C01405.1	Base Angiosperm	Nymphaea_colorata
Nycol.H01147.1	Base Angiosperm	Nymphaea_colorata
Nycol.K01110.1	Base Angiosperm	Nymphaea_colorata
Nycol.L01229.1	Base Angiosperm	Nymphaea_colorata
Os01g49510.1	Monocot	Oryza_sativa
Os02g09770.1	Monocot	Oryza_sativa
Os02g55330.1	Monocot	Oryza_sativa
Os06g42730.1	Monocot	Oryza_sativa
Os07g41730.1	Monocot	Oryza_sativa
Os08g06420.1	Monocot	Oryza_sativa
Os08g38092.1	Monocot	Oryza_sativa
Os12g18860.1	Monocot	Oryza_sativa
Pahal.1G068200.1	Monocot	Panicum_hallii
Pahal.1G432300.1	Monocot	Panicum_hallii
Pahal.2G443100.1	Monocot	Panicum_hallii
Pahal.3G331300.1	Monocot	Panicum_hallii
Pahal.4G075500.1	Monocot	Panicum_hallii
Pahal.5G200100.1	Monocot	Panicum_hallii
Pahal.6G041700.1	Monocot	Panicum_hallii
Pahal.6G244600.1	Monocot	Panicum_hallii
Pavir.1KG097700.1	Monocot	Panicum_virgatum
Pavir.1KG518500.1	Monocot	Panicum_virgatum
Pavir.1NG086900.1	Monocot	Panicum_virgatum
Pavir.1NG506900.1	Monocot	Panicum_virgatum
Pavir.2KG529800.3	Monocot	Panicum_virgatum
Pavir.2NG583400.3	Monocot	Panicum_virgatum
Pavir.3KG413500.1	Monocot	Panicum_virgatum
Pavir.3NG091300.1	Monocot	Panicum_virgatum
Pavir.4KG330300.2	Monocot	Panicum_virgatum
Pavir.4NG243100.2	Monocot	Panicum_virgatum
Pavir.5KG487900.1	Monocot	Panicum_virgatum
Pavir.5NG456500.1	Monocot	Panicum_virgatum
Pavir.6KG061400.2	Monocot	Panicum_virgatum
Pavir.6KG063200.1	Monocot	Panicum_virgatum
Pavir.6KG320200.1	Monocot	Panicum_virgatum
Pavir.6NG052400.14	Monocot	Panicum_virgatum
Pavir.6NG290500.1	Monocot	Panicum_virgatum
Phacu.WLD.002G160400.1	Eudicot	Phaseolus_acutifolius
Phacu.WLD.003G141600.1	Eudicot	Phaseolus_acutifolius
Phacu.WLD.003G185400.1	Eudicot	Phaseolus_acutifolius
Phacu.WLD.004G039400.1	Eudicot	Phaseolus_acutifolius
Phacu.WLD.004G058900.1	Eudicot	Phaseolus_acutifolius
Phacu.WLD.004G068700.1	Eudicot	Phaseolus_acutifolius
Phacu.WLD.008G026700.1	Eudicot	Phaseolus_acutifolius
Phacu.WLD.009G202100.1	Eudicot	Phaseolus_acutifolius
Phacu.WLD.009G232700.1	Eudicot	Phaseolus_acutifolius
Phacu.WLD.L016840.1	Eudicot	Phaseolus_acutifolius
Phvul.002G136400.1	Eudicot	Phaseolus_vulgaris
Phvul.003G133200.1	Eudicot	Phaseolus_vulgaris
Phvul.003G158300.1	Eudicot	Phaseolus_vulgaris
Phvul.004G044400.1	Eudicot	Phaseolus_vulgaris
Phvul.004G059600.1	Eudicot	Phaseolus_vulgaris
Phvul.004G067200.3	Eudicot	Phaseolus_vulgaris
Phvul.008G024800.1	Eudicot	Phaseolus_vulgaris
Phvul.008G148000.1	Eudicot	Phaseolus_vulgaris
Phvul.009G170900.1	Eudicot	Phaseolus_vulgaris
Phvul.009G194300.1	Eudicot	Phaseolus_vulgaris
Pl02G0000051100.1	Eudicot	Phaseolus_lunatus
Pl03G0000205200.1	Eudicot	Phaseolus_lunatus
Pl03G0000233500.1	Eudicot	Phaseolus_lunatus
Pl04G0000047000.1	Eudicot	Phaseolus_lunatus
Pl04G0000067100.1	Eudicot	Phaseolus_lunatus
Pl04G0000074400.1	Eudicot	Phaseolus_lunatus
Pl08G0000028200.1	Eudicot	Phaseolus_lunatus
Pl08G0000212700.1	Eudicot	Phaseolus_lunatus
Pl09G0000231800.1	Eudicot	Phaseolus_lunatus
Pl09G0000277400.1	Eudicot	Phaseolus_lunatus
Podel.01G147000.1	Eudicot	Populus_deltoides
Podel.01G361900.1	Eudicot	Populus_deltoides
Podel.03G102700.1	Eudicot	Populus_deltoides
Podel.04G107400.1	Eudicot	Populus_deltoides
Podel.04G120700.1	Eudicot	Populus_deltoides
Podel.06G158400.1	Eudicot	Populus_deltoides
Podel.06G196900.1	Eudicot	Populus_deltoides
Podel.08G133400.1	Eudicot	Populus_deltoides
Podel.10G138300.1	Eudicot	Populus_deltoides
Podel.12G095000.1	Eudicot	Populus_deltoides
Podel.15G092000.1	Eudicot	Populus_deltoides
Podel.17G105300.1	Eudicot	Populus_deltoides
Podel.17G127100.1	Eudicot	Populus_deltoides
Podel.18G064100.1	Eudicot	Populus_deltoides
Podel.18G116000.1	Eudicot	Populus_deltoides
Podel.18G116500.1	Eudicot	Populus_deltoides
Podel.T245300.1	Eudicot	Populus_deltoides
Pp3c11-18640V3.1	Mosses	Physcomitrium_patens
Pp3c15-14310V3.1	Mosses	Physcomitrium_patens
Qurub.02G206500.1	Eudicot	Quercus_rubra
Qurub.02G236600.1	Eudicot	Quercus_rubra
Qurub.02G256100.1	Eudicot	Quercus_rubra
Qurub.02G293900.1	Eudicot	Quercus_rubra
Qurub.02G379100.1	Eudicot	Quercus_rubra
Qurub.03G256300.1	Eudicot	Quercus_rubra
Qurub.10G203600.1	Eudicot	Quercus_rubra
Qurub.12G009100.1	Eudicot	Quercus_rubra
Sapur.001G112400.1	Eudicot	Salix_purpurea
Sapur.004G068800.1	Eudicot	Salix_purpurea
Sapur.004G075600.1	Eudicot	Salix_purpurea
Sapur.006G120100.1	Eudicot	Salix_purpurea
Sapur.006G153500.1	Eudicot	Salix_purpurea
Sapur.008G090200.1	Eudicot	Salix_purpurea
Sapur.012G067600.1	Eudicot	Salix_purpurea
Sapur.016G214000.1	Eudicot	Salix_purpurea
Sapur.017G083700.1	Eudicot	Salix_purpurea
Sapur.017G097400.1	Eudicot	Salix_purpurea
Sapur.018G046500.1	Eudicot	Salix_purpurea
Sapur.018G085100.1	Eudicot	Salix_purpurea
Sapur.15WG105000.1	Eudicot	Salix_purpurea
Sapur.15ZG087500.1	Eudicot	Salix_purpurea
Sevir.1G054200.1	Monocot	Setaria_viridis
Sevir.1G358300.1	Monocot	Setaria_viridis
Sevir.2G395800.3	Monocot	Setaria_viridis
Sevir.3G314300.1	Monocot	Setaria_viridis
Sevir.4G217100.1	Monocot	Setaria_viridis
Sevir.5G279900.1	Monocot	Setaria_viridis
Sevir.6G049700.2	Monocot	Setaria_viridis
Sevir.6G197800.1	Monocot	Setaria_viridis
Sobic.002G370900.1	Monocot	Sorghum_bicolor
Sobic.003G262500.1	Monocot	Sorghum_bicolor
Sobic.004G074200.2	Monocot	Sorghum_bicolor
Sobic.004G331000.1	Monocot	Sorghum_bicolor
Sobic.007G050800.1	Monocot	Sorghum_bicolor
Sobic.007G224000.1	Monocot	Sorghum_bicolor
Sobic.008G088830.1	Monocot	Sorghum_bicolor
Sobic.010G199300.2	Monocot	Sorghum_bicolor
Soltu.DM.02G009060.1	Eudicot	Solanum_tuberosum
Soltu.DM.02G010590.1	Eudicot	Solanum_tuberosum
Soltu.DM.02G026100.1	Eudicot	Solanum_tuberosum
Soltu.DM.02G030470.1	Eudicot	Solanum_tuberosum
Soltu.DM.03G004520.1	Eudicot	Solanum_tuberosum
Soltu.DM.03G004590.1	Eudicot	Solanum_tuberosum
Soltu.DM.03G025150.1	Eudicot	Solanum_tuberosum
Soltu.DM.05G001560.1	Eudicot	Solanum_tuberosum
Soltu.DM.07G000230.1	Eudicot	Solanum_tuberosum
Soltu.DM.07G012270.1	Eudicot	Solanum_tuberosum
Soltu.DM.08G022120.1	Eudicot	Solanum_tuberosum
Sphfalx06G131900.1	Mosses	Sphagnum_fallax
Sphfalx08G145300.1	Mosses	Sphagnum_fallax
Sphfalx09G112400.1	Mosses	Sphagnum_fallax
Sphfalx12G106400.1	Mosses	Sphagnum_fallax
Sphmag06G137900.1	Mosses	Sphagnum_magellanicum
Sphmag08G138900.1	Mosses	Sphagnum_magellanicum
Sphmag09G003500.1	Mosses	Sphagnum_magellanicum
Sphmag12G116000.1	Mosses	Sphagnum_magellanicum
Thecc.02G320800.1	Eudicot	Theobroma_cacao
Thecc.03G119000.1	Eudicot	Theobroma_cacao
Thecc.03G310500.1	Eudicot	Theobroma_cacao
Thecc.04G022500.1	Eudicot	Theobroma_cacao
Thecc.04G109100.1	Eudicot	Theobroma_cacao
Thecc.04G130100.1	Eudicot	Theobroma_cacao
Thecc.09G034900.1	Eudicot	Theobroma_cacao
Thecc.09G081500.1	Eudicot	Theobroma_cacao
TraesCS2A03G0358100.1	Monocot	Triticum_aestivum
TraesCS2B03G0478500.1	Monocot	Triticum_aestivum
TraesCS2D03G0374400.2	Monocot	Triticum_aestivum
TraesCS3A03G0667200.1	Monocot	Triticum_aestivum
TraesCS3B03G0762400.1	Monocot	Triticum_aestivum
TraesCS3D03G0609600.1	Monocot	Triticum_aestivum
TraesCS6A03G0422500.1	Monocot	Triticum_aestivum
TraesCS6A03G0923000.1	Monocot	Triticum_aestivum
TraesCS6B03G0511200.1	Monocot	Triticum_aestivum
TraesCS6B03G1110100.1	Monocot	Triticum_aestivum
TraesCS6D03G0358200.1	Monocot	Triticum_aestivum
TraesCS6D03G0794100.1	Monocot	Triticum_aestivum
TraesCS7A03G0732800.1	Monocot	Triticum_aestivum
TraesCS7A03G0946200.1	Monocot	Triticum_aestivum
TraesCS7B03G0539000.1	Monocot	Triticum_aestivum
TraesCS7B03G0545000.1	Monocot	Triticum_aestivum
TraesCS7B03G0790800.1	Monocot	Triticum_aestivum
TraesCS7D03G0653600.1	Monocot	Triticum_aestivum
TraesCS7D03G0699500.1	Monocot	Triticum_aestivum
TraesCS7D03G0911700.1	Monocot	Triticum_aestivum
Vigun02g095100.1	Eudicot	Vigna_unguiculata
Vigun03g369300.1	Eudicot	Vigna_unguiculata
Vigun03g395400.2	Eudicot	Vigna_unguiculata
Vigun04g065800.1	Eudicot	Vigna_unguiculata
Vigun04g088100.1	Eudicot	Vigna_unguiculata
Vigun04g089900.2	Eudicot	Vigna_unguiculata
Vigun05g026500.1	Eudicot	Vigna_unguiculata
Vigun09g068400.1	Eudicot	Vigna_unguiculata
Vigun09g096800.1	Eudicot	Vigna_unguiculata
Vocar.0005s0281.1	Chlorophytes	Volvox_carteri
Vocar.0013s0158.1	Chlorophytes	Volvox_carteri
ZmB84.01G224800.1	Monocot	Zea_mays
ZmB84.02G350600.1	Monocot	Zea_mays
ZmB84.03G301700.1	Monocot	Zea_mays
ZmB84.04G215700.1	Monocot	Zea_mays
ZmB84.04G270900.1	Monocot	Zea_mays
ZmB84.04G327400.1	Monocot	Zea_mays
ZmB84.05G193800.1	Monocot	Zea_mays
ZmB84.05G374400.1	Monocot	Zea_mays
ZmB84.08G220300.1	Monocot	Zea_mays
ZmB84.09G123400.1	Monocot	Zea_mays
ZmB84.10G087300.1	Monocot	Zea_mays
