# Supplementary material for: Phylogenomic Insights into High Conservation and Lineage-Specific Expansion of the ABAPT Gene Family in Plants
Source: Int J Mol Sci. 2026 Apr 21;27(8):3691. doi: 10.3390/ijms27083691 (PMC13116537; doi:10.3390/ijms27083691)
Supplement: Supplementary file 1 [file ijms-27-03691-s001.zip › Supplementary Tables/Table S7.xlsx]

## Sheet: TableS7-1
Table S7-1. Expression analysis of ABAPT genes in plants.
Arabidopsis thliana
Preferred Sample	TAU Index	GeneID	Groups	Egg cell	Ovule	Uninucleate microspore (Col-0)	Uninucleate microspore (Ler-0)	Pollen (bicellular, Col-0)	Pollen (late bicellular, Col-0)	Pollen (bicellular, Ler-0)	Pollen (tricellular, Col-0)	Pollen (tricellular, Ler-0)	Pollen (mature, Col-0)	Pollen (mature, Ler-0)	Sperm	Pollen tube (Col-0)	Flower (receptacles)	Flower (floral buds)	Flower (sepals)	Flower (petals)	Flower (stamen filaments)	Flower (anthers)	Flower (carpels)	Flower (stigmatic tissue)	Pedicel	Axis of the inflorescence	Silique	Silique (senescent)	Pods of siliques	Pods of siliques (senescent)	Embryo	Endosperm	Seed	Seed (young)	Seed (germinating)	Seedling	Seedling (etiolated)	Meristem	Stem (internode)	Stem (internode, senescent)	Stems	Leaf (rosette)	Epidermis cells	Mature guard cells	Root (differentiation zone)	Root (elongation zone)	Root (meristematic zone)	Root (apex)	Root (stele)
Root (differentiation zone)	0.917526	AT1G13610	ABAPT5/6	0	0.0144662	0.0928406	0.205814	0	0	0.0976753	0	0.0182037	0	0	0.0171953	0.0422983	0.0119531	0	0	0	0	0.456333	0.118511	0	0	0	0.0062139	0	0.00519035	0	0	0.0592809	0	0	0.592027	0.351446	0.105477	0.447119	1.05624	0	0.291711	0.0112039	0	0	1.14434	0.14363	0	0.17116	0
Root (meristematic zone)	0.839226	AT1G32190	ABAPT10	28.4183	24.6242	0.117203	0.0739375	0.171432	0.317672	0.354452	0	0.0448117	0	0	0	0	3.33978	7.30756	4.42426	4.09743	6.43914	4.00866	30.2829	7.02351	6.69292	14.733	5.31773	0.287174	2.79633	0.0172179	56.2254	7.94967	0.121377	9.62227	11.6608	8.01479	4.69473	29.1894	1.62014	23.6808	11.4471	4.32382	0.889925	0	2.77944	28.5581	60.0398	11.2111	21.27
Root (QC cells)	0.892756	AT1G66900	ABAPT2/7	3.66553	15.9488	15.6889	20.0372	19.8954	28.7544	24.6044	33.1164	32.4774	11.7483	16.8769	0.764658	18.6755	21.0556	17.1106	10.006	15.2303	12.5783	10.9956	13.1107	17.0696	7.45416	6.57841	13.1778	2.57796	13.5501	18.5563	9.04526	8.60145	1.63756	10.7899	10.8372	12.813	14.6004	7.09508	10.2635	20.1078	12.5248	18.8938	0.211254	7.79279	35.8336	21.5534	7.65236	11.0616	0
Pollen tube (Col-0)	0.955906	AT2G24320	ABAPT8/9	2.76377	0.164352	0.757001	0.622868	0.524602	2.27931	0.453779	31.5094	65.7589	40.8677	66.503	1.04987	124.888	0.179363	9.83922	0.0571313	0.0256571	0.401108	27.3107	0.540861	0.199802	0	0	0.271156	0.133138	0.159159	0.398199	0.926525	1.8046	0.270543	0.1167	0.0305784	0.0166634	0.013211	0.342083	0.591422	0.924258	0.0410071	0.0877543	0.333439	0	0.176526	0.217502	0	0	0
Flower (stigmatic tissue)	0.7447	AT3G01690	ABAPT1/3/4	31.224	81.7866	4.71664	4.71579	6.97746	4.5381	4.35766	0.180553	0.286429	0.172421	0.175866	0.0147847	0	86.6581	140.186	127.787	170.601	155.509	13.4668	98.2351	227.352	98.6004	51.4348	123.22	3.45408	210.273	4.7991	23.2235	15.2499	4.72261	27.9565	41.3164	126.167	167.962	28.9161	168.363	61.4588	116.248	225.266	1.06225	1.24104	56.161	15.636	58.1149	53.4992	0.549503
Root (stele)	0.738328	AT5G14390	ABAPT1/3/4	3.79053	34.9547	7.61823	19.5372	19.7474	24.3293	23.1757	1.43344	2.43844	0.46431	1.59039	0	0.232425	21.4318	9.46447	9.92469	21.6602	21.7477	5.21255	29.537	12.7932	9.45581	12.5027	19.1174	6.35955	19.1306	12.8749	14.7551	8.47192	5.25716	15.151	15.4207	16.4704	48.1179	16.2652	28.9001	52.5142	30.7727	42.2447	0.231848	12.4101	54.5926	25.9844	21.1486	20.7979	67.1724
Root (QC cells)	0.712179	AT5G20520	ABAPT11	18.4819	41.3847	32.1434	28.2472	30.1102	29.8257	34.3586	30.4822	33.1946	33.97	33.62	0.571712	9.36225	35.1537	18.6362	23.9672	20.3879	21.321	25.3032	50.7084	22.9021	29.1839	32.2674	26.2586	9.68722	28.6987	30.5332	26.9169	9.36231	8.86177	25.4332	25.4559	22.0638	50.6424	28.1621	42.9348	59.7119	41.1012	87.4781	14.522	34.3586	44.8264	62.109	66.1399	35.1285	110.569
Root (QC cells)	0.84575	AT5G38220	ABAPT2/7	2.19114	15.0612	6.37762	1.06982	2.79562	0.702913	2.13012	0.262494	0.165829	0.31837	0.237954	3.56572	2.03088	20.514	44.7117	13.8552	19.2601	11.6194	4.18405	13.302	8.13336	10.2403	11.663	10.9724	8.06533	12.2399	47.5895	8.54576	3.13492	8.01119	9.49916	8.65253	11.7632	9.4528	10.8254	14.8898	36.4875	12.8142	15.4995	6.73969	12.5441	23.6677	17.2348	13.8572	13.3759	26.7633
Root (stele)	0.944095	AT4G24760	ABAPT1/3/4	3.29773	13.0503	4.59678	5.94822	5.1874	2.57163	6.74435	0.0376303	0	0.0251066	0.0801514	0	0	9.98289	14.5743	4.44853	35.1324	39.1026	2.13038	17.037	12.6168	7.38974	13.0776	6.69335	1.00137	7.93046	4.08707	22.598	5.90321	0.727576	4.63709	15.4174	14.043	20.3886	17.3654	13.3911	12.3789	12.3567	12.312	2.02659	0	11.7572	69.0333	23.2851	27.4763	210.043
Pollen (mature, Col-0)	0.844031	AT4G31020	ABAPT8/9	4.42911	14.6804	0.808537	0.116219	0.722182	2.01666	0.32494	20.0723	25.3677	40.7095	28.4623	0.187398	29.4967	1.59299	7.33174	0.430573	1.12544	3.35915	27.6203	14.7793	3.28376	1.01031	2.99855	1.87146	0.0465323	0.744998	0.379838	29.71	7.29398	0.0988204	8.64612	3.25503	1.65611	1.55749	16.3521	0.765236	0.30907	5.77701	0.114925	0.602015	0.0725073	5.56556	2.19771	12.8509	3.36775	1.10325
Root (stele)	0.802104	AT3G30380	ABAPT5/6	28.5173	25.7623	1.79878	1.09714	1.72199	1.14761	0.674892	14.2965	12.1916	18.7695	8.08853	0.120741	5.70315	20.4413	38.1275	10.0286	32.8381	32.4023	18.2931	22.2172	12.3188	10.2329	11.4294	11.6112	11.9633	13.5982	17.3276	13.0143	51.5731	10.4189	19.0708	17.5533	9.54382	11.8671	12.7215	11.545	14.2556	12.14	10.7968	4.66984	3.52859	17.3845	29.8895	27.7978	21.0703	76.4173
Oryza sativa L.
Preferred Sample	TAU Index	GeneID	Groups	Ovule	Ovary	Egg cell	Pollen tricellular	Pollen	Sperm	Flower (buds)	Flower	Panicle	Milk grains	Seeds	Seedling	Meristem	Stems	Callus	Leaf	Root	Root (heading stage)	Root (tillering stage)	Root (differentiation zone)	Root (elongation zone)	Root (meristematic zone)
Meristem	0.505215	Os01g49510	ABAPT2/7	27.6771	19.1911	9.43261	0.0853436	0.00713132	0.066698	22.571	23.1974	25.8229	6.43941	7.52649	30.7205	30.7668	16.7915	15.0619	13.4683	13.3596	14.2269	17.5296	15.0772	21.9863	19.4428
Pollen	0.65565	Os02g09770	ABAPT5/6	29.8167	20.7219	11.4769	27.7633	75.38	31.7307	19.7336	22.485	19.8086	3.94266	7.78594	48.7784	24.9368	23.9373	32.8642	22.6728	27.2253	50.3673	49.9222	30.9749	19.893	18.2626
Pollen	0.807817	Os02g55330	ABAPT8/9	12.8809	11.8345	3.46546	27.316	40.2057	3.07466	11.6798	10.1692	11.1928	2.20957	2.63998	7.46416	29.2618	10.9876	4.24563	1.6885	1.24532	1.75634	3.87151	2.40003	0.70104	2.1793
Stems	0.582689	Os06g42730	ABAPT5/6	10.0834	6.40122	1.28242	0.0126399	0.0121573	0.0103132	3.5437	4.03022	10.9631	1.31037	2.33781	10.8974	8.50493	12.9799	10.7134	2.29019	1.75518	5.72063	5.46682	10.2465	10.8454	7.32189
Sperm	0.565819	Os07g41730	ABAPT11	37.6852	22.67	23.3014	13.0999	19.0676	67.9367	30.6137	31.3348	33.5788	19.5074	23.42	36.0965	41.1656	21.501	17.4452	24.468	30.4231	30.0018	27.4702	40.9819	53.0618	42.5399
Milk grains	0.745199	Os08g06420	ABAPT10	40.2291	18.2116	8.54342	0.0546145	0	0.230597	11.7768	10.0911	18.5579	62.7973	30.7834	4.31653	35.3668	3.96522	47.3418	7.55063	5.55854	4.88565	5.36336	13.706	17.9162	51.5675
Leaf	0.687112	Os08g38092	ABAPT5/6	2.63547	1.05756	5.53165	0.182731	0.245218	6.49735	3.18003	3.87304	1.50156	0.180136	0.628979	3.02391	0.903609	7.03172	0.806372	8.50746	4.04213	0.720969	0.860575	7.54196	1.98478	3.46978
Root (differentiation zone)	0.570333	Os12g18860	ABAPT1/3/4	27.8909	37.9622	3.40533	0.0166603	0.0177322	0.0532035	23.3569	24.721	33.4064	14.8984	20.8891	43.6018	32.477	24.7707	25.7099	17.7834	15.2818	25.3642	29.4492	48.3837	22.2047	13.3064
Solanum lycopersicum
Preferred Sample	TAU Index	GeneID	Groups	Ovule (0-1 DPA)	Ovule (2 & 5 DPA)	Ovary	Microspore	Generative cell	Pollen	Sperm cell	Pollen grain	Pollen tube	Pistil	Flower (buds)	Flowers	Ovary wall/pericarp (0-1 DPA)	Ovary wall/pericarp (2 & 5 DPA)	Pericarp/Exocarp (4 DPA)	Pericarp	Fruit (mature green)	Fruit (breaker stage)	Septum (7 DPA)	Septum (10 DPA)	Seeds	Seeds (RR)	Seeds (LR)	Seeds (MG-equatorial)	Hypocotyl	Seedling (leaves)	Seedling (roots)	Callus	Meristem (vegetative)	Meristem	Apical meristem	Leaf	Root	Root (differentiation zone)	Root (elongation zone)	Root (meristematic zone)	Root hair cells
Pollen grain	0.836489	Solyc02g065700	ABAPT5/6	48.6401	28.2774	18.1489	5.04283	16.0184	177.142	20.7861	180.287	162.426	18.0732	30.3298	63.9667	13.0091	17.0509	13.881	9.54226	13.9763	12.4359	12.8736	12.9149	23.6411	48.3638	40.9095	13.4199	65.1724	2.15482	16.9295	12.2396	52.1828	20.8287	4.8802	16.4532	11.8679	19.6592	7.19512	3.30552	7.49956
Hypocotyl	0.827703	Solyc02g067920	ABAPT1/3/4	17.7337	31.0893	11.1482	6.08024	0.818402	0.101421	0.717592	0.19201	0.173238	9.26458	13.7933	7.98764	13.6096	30.4867	17.1402	11.6763	15.7126	14.8311	19.3173	18.3818	4.04141	4.41341	3.13298	4.17929	68.6141	5.14582	17.8385	26.3114	13.1938	16.7427	9.69782	11.8127	14.052	25.4769	15.2121	4.40372	9.68237
Hypocotyl	0.508313	Solyc02g086220	ABAPT2/7	25.3502	26.3566	32.9889	4.85751	0.503665	0	0.0988349	0.0170919	0.0126778	16.688	19.4847	15.8858	31.8503	25.8411	20.6676	11.993	12.6201	11.0951	20.4597	19.9615	20.1435	33.779	29.5859	17.2748	33.952	14.7741	27.1072	11.7143	23.7568	18.3651	15.4875	17.0215	17.0606	24.3626	12.9745	10.7827	10.0532
Generative cell	0.792879	Solyc02g089320	ABAPT5/6	41.3649	38.8093	19.8076	11.1862	61.6451	0.253379	10.0468	0.287968	0.218868	17.7998	13.152	10.3801	14.7409	22.553	3.13014	11.8868	4.86707	6.40086	4.8584	1.76338	10.9277	11.6462	13.3527	10.9912	29.2027	2.7417	18.9284	14.171	18.7887	11.6022	3.02788	7.73949	11.2166	16.1764	18.3317	20.7103	6.58495
Generative cell	0.794138	Solyc03g034270	ABAPT2/7	7.14891	5.69955	5.49901	4.38926	21.8739	6.40785	7.51327	6.18346	7.56814	3.62441	6.30181	4.94421	4.12169	3.47044	4.50668	7.93053	4.88361	3.40836	4.10378	4.7962	2.90643	4.74435	4.32049	2.2316	3.91578	0.776367	4.38811	3.89012	6.34751	6.33056	1.93001	2.61496	4.73137	3.44832	1.83897	2.23807	2.95342
Root (differentiation zone)	0.782995	Solyc03g111770	ABAPT1/3/4	40.4492	29.5782	38.0263	9.24785	0.539138	0.0145861	0.221308	0.0529685	0.0166649	25.5103	34.7581	16.6712	44.1635	44.8092	32.4677	9.08625	10.4986	4.99562	39.8697	36.9236	5.87006	8.14152	4.81069	6.47089	73.3768	6.76455	46.8595	81.8716	25.2746	33.0541	16.7911	28.8925	44.6473	117.153	59.6668	36.8584	17.9681
Root (differentiation zone)	0.888182	Solyc05g010680	ABAPT5/6	0.854382	0.348718	0.660061	0.840696	0.098593	0.0967006	0	0.00379569	0.0226067	0.949265	4.13457	1.00557	0.409614	0.682014	4.24206	0.199824	0.44254	0.0583469	5.41034	5.02422	0.0870167	0.12228	0	0.081404	17.6792	0.649965	17.4817	21.4584	0.0889044	0.706867	5.46105	2.76709	5.11612	28.585	7.55116	1.22921	9.10264
Pollen	0.745337	Solyc07g005130	ABAPT8/9	0.870249	1.84024	2.8403	6.43513	3.20638	31.224	13.2222	28.6602	28.9287	1.0193	19.4417	18.8908	2.43084	3.39696	6.69759	6.38253	1.64558	1.29525	7.47146	4.85683	4.13991	2.81264	1.90955	4.9029	8.58751	3.37599	6.34956	3.45289	7.20472	17.3124	5.9863	9.76757	5.09212	21.2207	9.59591	8.51158	6.50244
Root (elongation zone)	0.64041	Solyc07g041200	ABAPT11	20.8723	20.5585	20.9301	15.7698	2.54499	0.156358	1.858	0.315669	0.264933	22.3053	23.0931	13.3005	16.7683	19.4965	28.9393	21.8303	11.041	11.8045	29.8221	30.5969	8.21965	9.02676	5.76226	12.152	15.6034	9.38619	15.3484	16.8856	32.2969	32.5049	15.7453	13.6848	11.456	26.778	44.8158	23.5661	19.4675
Meristem (vegetative)	0.886328	Solyc08g076350	ABAPT10	54.8702	32.3411	21.299	4.78411	0.0956092	0	0	0.00805229	0.0014879	18.1476	14.9097	2.57329	5.4905	3.27184	2.808	0.139474	0.344355	0.0117918	9.56485	1.9239	1.05653	0.752289	1.03297	1.59367	3.93831	0.870858	10.401	2.32342	80.32	63.2436	3.65664	2.14083	4.9166	1.232	18.7184	31.4031	8.81823
Zea may
Preferred Sample	TAU Index	GeneID	Groups	Egg cell	Ovary	Ovule	Microspore	Bicellular microspore	Pollen (mature)	Pollen tube	Sperm cell	Tassels (primordia)	Tassels (anther)	Tassels	Silk	Ear	Ear (immature)	Ear (inflorescence)	Ear (primordia)	Zygote (12 HAP)	Zygote (24 HAP)	Daughter cell (apical)	Daughter cell (basal)	Embryo	Nucellus	Endopserm	Kernel	Kernel (germinating)	Seeds	Embryo Sac	Pericarp and aleurone	Coleoptile (5 day)	Seedling	Internode	Sheath	Shoot (apex)	Shoot	Whole plant	Vegetative Meristem & Surrounding Tissue	Meristem (SAM with Laser capture)	Apical meristem	Stem and meristem	Stems	Stem (Internode)	Leaf	Leaf (apex)	Leaf (bundle sheath)	Leaf (mesophyll)	Leaf (seedlings)
Coleoptile (5 day)	0.807382	ZmB84.01G224800	ABAPT1/3/4	3.8568	5.3883	15.9969	0.161834	0	0.0427794	0.00749413	0.00151787	23.2755	13.7884	14.8161	22.2965	13.7506	12.6196	14.2313	24.1264	5.73366	7.76556	5.26002	4.70652	16.4747	24.8149	3.06428	10.7781	18.7953	18.0136	25.5317	6.0948	67.02	13.1197	16.3108	31.013	22.6437	11.3994	14.4485	7.38894	10.8538	21.5526	18.4003	21.0095	18.5459	8.39698	14.6791	6.53796	5.09158	3.08118
Nucellus	0.559662	ZmB84.02G350600	ABAPT11	19.6671	10.2834	21.0968	18.8081	2.95653	7.08813	3.60265	0.923393	74.8021	57.2192	45.3376	30.5234	49.2762	36.5829	41.9992	44.4044	44.8896	53.66	18.7775	16.1505	49.2101	94.361	22.7892	48.7757	57.9224	61.0889	14.9919	16.772	22.9831	42.1161	75.5039	59.0491	79.9675	26.4541	58.015	38.8271	16.5211	52.9971	72.9441	82.9873	84.4221	31.2205	54.6985	17.5848	17.2679	13.4458
Nucellus	0.61889	ZmB84.05G193800	ABAPT5/6	5.61408	5.12253	6.86914	1.94008	0.526359	2.92864	1.26058	0.424442	18.1381	13.5307	12.8187	12.4965	14.1277	27.2007	12.5902	18.672	12.9584	9.61483	3.83688	3.50758	13.8961	28.2856	6.15674	9.71364	11.0851	13.0562	4.54814	3.96516	20.0369	13.0184	15.6315	16.1249	20.6647	8.54226	17.8361	7.26049	7.80892	12.7067	15.8124	16.0935	14.6853	9.81689	12.062	7.80626	8.19903	5.02901
Pollen (mature)	0.793664	ZmB84.05G374400	ABAPT8/9	0.265985	4.71546	9.17868	1.74	0.207279	40.4315	5.44318	5.23866	15.5193	4.70472	37.9574	2.92516	18.0912	11.8417	16.0977	13.7432	0.610293	0.125675	0.396698	0.495422	4.35624	5.10213	1.44829	3.55929	3.88788	12.2921	4.43097	3.77279	8.84437	10.3916	12.7176	15.8326	35.0402	4.21453	12.1639	12.0084	1.44912	27.3677	19.9606	27.7845	11.6619	4.64101	18.3427	4.60694	4.44238	5.71212
Coleoptile (5 day)	0.647279	ZmB84.03G301700	ABAPT2/7	1.46589	1.44751	0.951	0.252341	0	0.107475	0.200382	0.0421141	4.89149	3.46258	2.76473	5.56524	5.31028	3.98772	2.98163	6.14543	0.099101	0.485475	1.12109	1.28079	4.55846	4.17402	1.61831	2.6141	3.58688	2.87764	0.065997	1.8061	7.93115	2.94095	5.71733	3.1052	6.20143	1.81117	3.37409	2.25984	3.43448	4.4795	3.21834	5.70862	6.87789	3.72837	4.48743	1.33435	1.6156	1.85254
Apical meristem	0.708296	ZmB84.04G215700	ABAPT8/9	0.265398	16.4662	34.7761	1.55238	0.8399	6.06184	1.45477	0.457735	44.5043	45.5767	54.4161	54.9181	49.2144	27.9664	37.7418	38.2959	3.06647	0.725983	0.3209	0.11124	7.78771	30.6353	2.79864	21.613	9.67873	39.3168	6.76475	3.82228	31.8274	14.9594	19.2209	41.7946	28.4654	13.5992	16.8201	37.1507	1.66187	56.8361	25.1575	38.0248	14.2086	6.16568	30.8829	3.43991	2.79441	2.438
Root (stele)	0.902873	ZmB84.04G270900	ABAPT5/6	2.69151	0.115511	1.19219	7.83199	0.112747	0.124452	0.0586924	0.355678	0.520848	0.69911	6.25544	1.82451	2.09966	0.426195	0.415709	0.528855	4.31449	2.27615	1.34692	1.34475	1.37369	0.648729	0.374232	0.708845	2.04257	1.43045	3.81222	0.350816	16.2664	9.81821	19.8038	9.56137	5.0166	7.51342	11.2708	1.8745	4.21272	0.89851	3.89061	22.0408	29.0439	10.9835	0.915808	11.0362	7.1593	1.32015
Internode	0.643114	ZmB84.08G220300	ABAPT2/7	2.44953	7.67782	10.0356	3.1053	0.508718	0.860461	0.4114	0.378235	16.4592	14.7437	16.779	32.881	23.1325	8.9827	9.22729	18.7695	1.40809	2.93248	3.11195	1.92773	34.5661	34.2991	5.53492	13.1325	22.6428	25.1689	21.0553	6.55357	36.5851	19.7514	44.4381	20.335	27.0053	10.1882	21.6012	9.16299	28.591	13.2595	22.4676	40.7081	41.863	19.8831	11.1222	9.04997	7.70677	9.88458
Sheath	0.70376	ZmB84.09G123400	ABAPT5/6	0.182062	0.765525	3.7978	2.87882	0	0.217886	0.137464	0.037337	6.94345	3.9767	2.91542	3.73116	7.06442	4.48025	4.51863	9.13671	2.49843	0.940408	1.47046	0.719983	4.9211	13.7401	0.766779	3.28649	2.77579	4.82507	3.58928	0.932195	9.25436	4.24733	10.6078	15.2335	9.80952	2.58886	5.16808	3.92192	5.73686	7.42789	8.06474	10.5714	12.7723	3.19473	6.04397	2.00182	2.44648	1.42397
Ear (immature)	0.841843	ZmB84.10G087300	ABAPT10	0.107633	17.1057	10.9917	0.559953	0	0.0909122	0.024083	0.015296	55.0798	4.87521	25.7518	1.28253	23.1328	66.12	44.8603	47.3695	0.0502593	0.111312	0.234192	0.0848775	28.4209	61.8501	5.02997	17.9449	7.21701	9.084	1.6383	2.81953	4.48405	2.13304	1.92468	2.2873	11.9722	2.25036	3.16459	15.9189	4.68292	37.6131	6.48013	2.72873	1.61597	1.93213	28.1205	1.02385	1.23862	0.129231
Ceratopteris richardii
Preferred Sample	TAU Index	GeneID	Groups	Gametophyte	Male Gametophyte	Hermaphrodite Gametophyte	Sporophyte	Seedling, sporophyte	Whole plant	Callus	Differentiating Callus	Proliferating Callus	Bulbil	Leaf	Leaf (without leaf tip)	Leaf Tip	Root	Root (without root tip)	Root Tip	Differentiated root	Shoot Apex	Shoot	Shoot Tip	Vegetative Frond	Frond
Whole plant	0.334665	Ceric.18G078400.1	Clade3	5.57978	25.4696	29.6701	24.039	21.2711	29.946	29.1712	21.6628	22.6941	3.99596	16.9315	16.5788	24.3921	6.7654	23.0588	19.2333	19.6184	27.1967	14.4967	28.6058	22.5224	15.4531
Leaf Tip	0.671214	Ceric.25G066400.1	Clade3	4.38448	10.0146	8.09076	26.4316	6.59377	11.0244	9.62534	13.83	13.0407	3.0002	6.91278	4.20737	28.9832	1.84206	6.63249	12.9359	5.27119	18.4789	3.43992	23.4236	7.93118	3.00365
Whole plant	0.496597	Ceric.29G060700.1	Clade1	21.1987	31.3651	36.0086	40.3782	26.3024	65.1283	30.5748	28.2359	30.3732	5.38466	31.217	21.4152	38.852	17.1865	33.99	46.0779	53.6715	52.1785	31.8777	40.0977	42.3757	29.7412
Male Gametophyte	0.960926	Ceric.03G056500.1	Clade3	0	0.0472363	0	0	0	0	0	0	0	0	0	0.0322103	0	0	0	0	0	0	0	0	0	0.00655008
Hermaphrodite Gametophyte	0.437647	Ceric.07G029800.1	Clade3	8.41123	22.2061	30.6362	16.7471	13.9657	29.6511	20.5914	15.6223	19.1228	3.77667	16.5095	16.5029	17.9842	7.3899	16.8315	18.8433	23.5646	19.7492	15.7973	21.2546	17.726	19.5489
Amborella trichopoda
Preferred Sample	TAU Index	GeneID	Groups	Egg apparatus cell (small)	Egg apparatus cell (medium)	Egg apparatus cell (large)	Ovary	Uninuclear microspore	Generative cell	Pollen	Sperm	Pollen tube (bicellular)	Pollen tube (tricellular)	Flower (bud, female)	Flower (bud, male)	Flower (female)	Flower (male)	Flower (tepals)	Fruit (female)	Apical meristem	Shoot (female)	Shoot (male)	Leaf (male)	Leaves	Root (male)
Leaves	0.535465	AMTR_s00006p00252650	ABAPT2/7	13.5358	2.61253	16.4623	7.07441	13.799	0.28462	11.4943	6.81423	18.1107	10.9394	31.8832	33.5269	22.4598	26.1465	16.8011	22.4882	15.0381	26.3924	26.6884	28.1299	37.7034	17.1238
Egg apparatus cell (medium)	0.610312	AMTR_s00024p00196370	ABAPT11	21.7031	103.624	58.9619	27.421	52.5629	55.5251	51.6373	11.5349	32.9784	36.6573	56.2005	58.7027	39.2419	36.5074	36.8329	43.0259	49.9263	42.4069	34.3826	37.5613	28.0577	36.1732
Flower (male)	0.851557	AMTR_s00049p00127010	ABAPT1/3/4	0.517836	18.1851	0	1.56588	11.7617	23.2803	0.334526	0.690347	0.211445	0.143859	42.6493	39.1718	104.997	154.724	37.5491	22.1198	21.5019	34.654	34.9509	50.3684	29.0463	8.62092
Egg apparatus cell (small)	0.803543	AMTR_s00057p00094800	ABAPT5/6	43.6891	27.7494	11.141	0	1.94211	0.336685	0.650307	0	1.07798	0.962629	21.1608	14.5456	7.61351	0.908981	1.89041	4.1574	23.8325	16.9349	17.6965	7.34796	3.2986	16.9963
Flower (female)	0.534184	AMTR_s00150p00022190	ABAPT8/9	28.8501	15.4126	17.4741	1.32167	22.2586	41.5218	29.9368	12.88	53.5319	35.5995	70.5593	59.9644	76.3863	69.5212	44.2939	25.0661	31.0502	56.9502	49.9404	24.1179	20.8422	36.1276
Physcomitrium patens
Preferred Sample	TAU Index	GeneID	Groups	Archegonia (mature)	Antheridia (9 DAI)	Antheridia (small, 11 DAI)	Antheridia (mature, 14-15 DAI)	Antheridia (japan)	Antheridia	Antheridia Reute	Antheridia Gransden	Sperm cell packages	Gametophore	Gametophore (dehydrated)	Gametophore (rehydrated)	Gametophore (hydroponic)	Gametophore+auxin (hydroponic)	Leaflets	Paraphysis	Sporophyte (9 DAF)	Sporophyte (16 DAF)	Sporophyte S1	Sporophyte S2	Sporophyte S3	Sporophyte S4	Sporophyte (10 DPC)	Spore capsule (green)	Spore capsule (green, reute)	Spore capsule (mature)	Spore capsule (mature, reute)	Spores (germinating, continous light)	Protoplast	Protonema	Chloronema
Spore capsule (green)	0.822806	Pp3c11_18640	ABHD17	56.6737	54.9892	80.9839	36.2758	73.1199	57.973	78.3909	74.7401	49.0512	65.3097	41.087	41.555	56.508	43.3787	52.3103	55.6504	87.0697	68.187	73.9703	79.8405	79.6808	80.4523	14.7785	337.001	76.668	52.3344	49.8667	55.5553	57.7962	51.5801	45.6592
Spore capsule (green)	0.798515	Pp3c15_14310	ABHD13	71.8764	41.0397	81.6659	16.5874	49.3728	62.8956	104.338	89.5185	37.6242	50.7217	7.84055	7.36318	43.3261	34.9688	38.3782	26.1346	79.3751	50.6299	66.63	69.1747	71.3717	66.0563	18.2832	242.374	53.251	44.3202	30.0759	46.2249	41.7227	36.4728	27.803
Gossypium hirsutum
Gene	Groups	H7124_root	H7124_stem	H7124_leaf	H7124_petal	H7124_anther	H7124_bract	H7124_filament	H7124_pistil	H7124_sepal	H7124_torus	H7124_10DPA_Fiber	H7124_20DPA_Fiber	H7124_25DPA_Fiber	H7124_-3DPA_Ovule	H7124_-1DPA_Ovule	H7124_0DPA_Ovule	H7124_1DPA_Ovule	H7124_3DPA_Ovule	H7124_5DPA_Ovule	H7124_10DPA_Ovule	H7124_20DPA_Ovule	H7124_25DPA_Ovule	H7124_0h	H7124_ck_1h	H7124_ck_3h	H7124_ck_6h	H7124_ck_12h	H7124_ck_24h	H7124_4C_1h	H7124_4C_3h	H7124_4C_6h	H7124_4C_12h	H7124_4C_24h	H7124_37C_1h	H7124_37C_3h	H7124_37C_6h	H7124_37C_12h	H7124_37C_24h	H7124_PEG_1h	H7124_PEG_3h	H7124_PEG_6h	H7124_PEG_12h	H7124_PEG_24h	H7124_NaCl_1h	H7124_NaCl_3h	H7124_NaCl_6h	H7124_NaCl_12h	H7124_NaCl_24h
Gohir.D02g132100.1	ABAPT5/6	10.7	9.7	2.34	1.48	1.01	0.615	1.74	2.62	0.812	1.22	0.384	1.85	0.148	1.92	1.3	1.74	1.16	0.225	0.461	0.799	0.25	2.57	1.06	1.41	2.38	2.03	2.16	0.539	2.89	1.5	0.974	1.03	0.53	1.68	2.27	2.07	2.56	2.37	1.9	1.84	3.25	4.16	3.13	3.52	1.09	1.04	2.41	2.94
Gohir.A03g107000.1	ABAPT5/6	7.65	6.6	0.259	0.206	0.112	0.209	0.273	0.831	0.726	0.576	0.132	1.69	0.0379	2.79	1.67	2.16	1.87	0.601	0.655	0.61	0.111	0.991	0.948	1.22	2.44	1.02	0.622	0.19	1.84	1.29	0.796	0.557	0.282	1.02	1.53	0.953	1.12	1.27	1.62	0.608	1.08	2.3	1.56	1.85	0.619	0.847	1.94	2.36
Gohir.A13G192200.1	ABAPT11	14.6	15.5	8.84	18	9.6	18.8	21.9	21.4	25.7	22.2	73.2	10.9	14.3	12.6	12	9.06	9.18	31.3	38.9	34.7	14.5	18.1	5.27	11.4	14.4	12	14.1	3.57	9.37	9.82	11.7	10	11.2	12.4	10.9	11	14	12.7	13.4	10.2	15.5	10.8	7.68	12.4	7.29	14.7	11.2	6.29
Gohir.D13G197600.1	ABAPT11	16.8	16.8	9.89	18.1	10.3	15.9	14.7	23.8	26.3	23.6	273	9.61	14	12.1	15.5	12.3	14.5	48.6	92.2	83	10.4	18.6	3.41	11.2	10.7	11.3	13	4.47	6.68	7.55	8.76	8.85	11.5	12.8	10.1	11.9	14.2	12.6	10.1	12.2	15.9	8.9	7.96	11.1	9.44	10.8	9.24	5.41
Hordeum vulgare
Gene	Groups	4-day embryos dissected from germinating grains	Roots from the seedlings (10 cm shoot stage)	Shoots from the seedlings (10 cm shoot stage)	Etiolated (10 day old seedling)	Developing tillers at six leaf stage, 3rd internode	Root (4 weeks )	Epidermis (4 weeks )	Developing inflorescences (1-1.5 cm)	Young developing inflorescences (5mm)	Rachis (5 weeks PA)	Lemma (6 weeks PA)	Lodicule (6 weeks PA)	Palea (6 weeks PA)	Senescing leaf (2months)	Developing grain, bracts removed (5DPA)	Developing grain, bracts removed (15 DPA)
HORVU.MOREX.r3.7HG0691800.1	ABAPT5/6	1.28	12.4	6.8	7.02	11.8	22.41	27.06	5.71	15.48	18.46	17.15	14.37	19.34	1.32	5.81	13.87
Brassica rapa FPsc
Gene	Groups	0d_control_std	35d_vernalization_std	L2x_std	L4x_std	564_std	564Y_std	wildtype_std	msm_std	4004-ver-0day-3rd_std	4004-ver-35day-3rd_std	50-ver-0day_std	50-ver-35day_std	chiifu-Callus_std	chiifu-Flower_std	chiifu-Leaf_std	chiifu-Root_std	chiifu-Silique_std	chiifu-Stem_std
Brara.F00908.1	ABAPT5/6	0.05	0.023	0.018	0	0	0.032	0.022	0.023	0	0	0.017	0	0	0	0	0.754	0	0
Brassica oleracea
Gene	Groups	Leaf	Root	Silique	Stem	Bud	Callus	Flower
Bol010384	ABAPT5/6	0	2.206	0	0.146	0	0.655	0.047
Eucalyptus grandis
Gene	30 day old shoot				6 month old tree										3 year old tree					6 year old tree
Eucgr.B03111	Groups	Leaf	Root	Stem	young leaf	adult leaf	root	Xylem and phloem	apex	3rd internode	5rd internode	7rd internode	9rd internode	11rd internode	flower	young leaf	adult leaf	lateral branch	Xylem and phloem	Xylem and phloem
	ABAPT5/6	6.65	11.74	14.14	5.98	2.62	10	6.2	3.8	4.68	4.96	5.25	7.36	6.65	1.56	3.71	0.01	5.44	2.68	2.33
Triticum aestivum
Gene	Groups	root	stem	leaf	spike	grain
TraesCS7D03G0653600	ABAPT5/6	2.20227	1.87035	0.289109	1.32378	0.928049
TraesCS7B03G0545000	ABAPT5/6	1.28763	0.935757	0.118921	0.672899	0.535378
Glycine max
Gene ID	Groups	cotyledon-1	cotyledon-2	stem-1	stem-2	leafbud-1	leafbud-2	leafbud-3	leaf-1	leaf-2	leaf-3	flo-1	flo-2	flo-3	flo-4	flo-5	pod & seed-1	pod & seed-2	pod & seed-3	pod-1	pod-2	pod-3	seed-1	seed-2	seed-3	seed-4	seed-5	axillary_bud	root
SoyZH13_01G014300	ABAPT10	0.7313	0.11255	15.1074	12.6923	0.7655	0.2827	0.9078	0.0331	0.8065	-	0.2093	0.4529	0.3053	0.4864	1.4806	0.3576	1.6083	0.9825	0.2226	1.2007	0.4672	2.9053	1.6705	0.2298	0.4752	0.0257	0.5053	4.8024
SoyZH13_09G189200	ABAPT10	0.4663	0.458513	2.5852	1.2629	0.3803	0.1771	0.8829	0.0872	0.1562	-	0.1149	0.8023	0.2921	0.4631	1.57	0.7117	3.1794	2.191	0.347	0.727	0.5956	6.4333	2.3124	0.3003	0.4873	0.0118	0.4928	3.9601
SoyZH13_13G089600	ABAPT11	3.7153	5.39007	5.0648	5.7948	3.6916	6.2323	3.3064	4.1165	5.9791	-	4.818	7.1816	7.3949	7.9313	7.4736	6.0563	5.5006	5.6352	5.7898	5.1444	4.4892	6.4631	1.2059	1.2518	0.912	0.2029	4.192	5.6122
SoyZH13_17G050000	ABAPT11	5.0417	5.80275	5.1486	5.04	4.9617	5.7864	4.2845	5.0615	6.9577	-	6.7914	7.7328	8.3168	8.2022	8.4092	6.5423	6.1362	5.7812	4.8257	9.9783	7.7425	6.5789	2.3472	1.8862	1.6147	1.7056	6.7763	5.8201
Note: ABAPTs showed vastly higher levels of expression in the male reproductive tissues (highlighted by red text).
[truncated: 11 more columns]

## Sheet: TableS7-2
TableS7-2. Source data for Expression analysis of ABAPT genes in plants.
Species	Expression source	https	Data type
Arabidopsis thliana	CoNekT : Co-expression Network Toolkit	https://evorepro.sbs.ntu.edu.sg/	TPM value
Oryza sativa L.	CoNekT : Co-expression Network Toolkit	https://evorepro.sbs.ntu.edu.sg/	TPM value
Solanum lycopersicum	CoNekT : Co-expression Network Toolkit	https://evorepro.sbs.ntu.edu.sg/	TPM value
Ze may	CoNekT : Co-expression Network Toolkit	https://evorepro.sbs.ntu.edu.sg/	TPM value
Ceratopteris richardii	CoNekT : Co-expression Network Toolkit	https://evorepro.sbs.ntu.edu.sg/	TPM value
Amborella trichopoda	CoNekT : Co-expression Network Toolkit	https://evorepro.sbs.ntu.edu.sg/	TPM value
Physcomitrium patens	CoNekT : Co-expression Network Toolkit	https://evorepro.sbs.ntu.edu.sg/	TPM value
Gossypium hirsutum	CottonMD	https://yanglab.hzau.edu.cn/cott/	TPM value
Hordeum vulgare	Wheatomics	http://wheatomics.sdau.edu.cn/	TPM value
Brassica oleracea	BARD	http://www.brassicadb.cn/	TPM value
Brassica rapa FPsc	BARD	http://www.brassicadb.cn/	TPM value
Eucalyptus grandis	ePlant	https://bar.utoronto.ca/eplant_eucalyptus/	Expression tension
Triticum aestivum	Wheatomics	http://wheatomics.sdau.edu.cn/	TPM value
Glycine max	Soyomics	https://ngdc.cncb.ac.cn/soyomics/	TPM value
