# Supplementary material for: Phylogenomic Insights into High Conservation and Lineage-Specific Expansion of the ABAPT Gene Family in Plants
Source: Int J Mol Sci. 2026 Apr 21;27(8):3691. doi: 10.3390/ijms27083691 (PMC13116537; doi:10.3390/ijms27083691)
Supplement: Supplementary file 1 [file ijms-27-03691-s001.zip › Supplementary Tables/Table S8.xlsx]

## Sheet: Weight>0.1 & Cor>0.7
Table S8-1. Hub genes co-expression with ABAPT11
	Weight(AT5G20520)(ABAPT11)
AT5G13170	-0.929625
AT2G39980	-0.922676
AT2G40740	-0.920275
AT5G48350	-0.918281
AT1G59910	-0.918246
AT4G20830	-0.915903
AT2G01180	-0.91333
AT2G46600	-0.912102
AT4G15800	-0.909292
AT2G18440	-0.908258
AT5G09195	-0.90659
AT4G29260	-0.905032
AT3G50350	-0.904837
AT1G06120	-0.900101
AT2G42550	-0.899365
AT3G20140	-0.899226
AT3G13720	-0.896442
AT2G38490	-0.893393
AT2G18420	-0.892988
AT1G61255	-0.892511
AT1G68350	-0.890621
AT1G75890	-0.890591
AT1G30640	-0.888478
AT3G10915	-0.886913
AT3G50650	-0.885451
AT1G70910	-0.884229
AT5G37230	-0.883122
AT3G20380	-0.881219
AT3G15356	-0.879777
AT5G11680	-0.879107
AT5G08895	-0.876307
AT2G09615	-0.8751
AT5G55507	-0.873932
AT5G17230	-0.873666
AT3G19830	-0.873176
AT1G23550	-0.871514
AT4G28790	-0.871267
AT1G70160	-0.869935
AT3G25810	-0.869164
AT3G54060	-0.867082
AT5G28380	-0.866302
AT4G16600	-0.865668
AT2G35600	-0.865363
AT3G25013	-0.864837
AT2G21620	-0.864766
AT1G05783	-0.864548
AT2G46760	-0.864376
AT5G22794	-0.864202
AT3G61118	-0.861927
AT3G28050	-0.861248
AT1G05383	-0.860068
AT4G31110	-0.859639
AT5G67420	-0.858786
AT3G59450	-0.857872
AT2G41450	-0.857002
AT4G12620	-0.855383
AT2G36325	-0.85337
AT4G06970	-0.851711
AT3G53000	-0.850733
AT1G77790	-0.850672
AT2G36470	-0.849612
AT1G68570	-0.848503
AT1G18100	-0.848047
AT5G46590	-0.847982
AT1G60880	-0.847887
AT1G58170	-0.846159
AT4G37950	-0.843077
AT3G10560	-0.842389
AT3G52780	-0.84195
AT1G04357	-0.840188
AT5G54870	-0.83998
AT1G70710	-0.839303
AT2G37640	-0.835621
AT5G02170	-0.835451
AT1G12560	-0.83389
AT5G37200	-0.833773
AT5G21130	-0.832904
AT2G02023	-0.832041
AT4G19970	-0.831287
AT1G68460	-0.831225
AT1G08993	-0.83108
AT4G01200	-0.83102
AT2G38370	-0.830711
AT4G08475	-0.830304
AT5G21120	-0.83
AT1G07060	-0.829446
AT3G48220	-0.829388
AT5G62510	-0.82927
AT2G41230	-0.828541
AT5G16690	-0.828302
AT5G67280	-0.825827
AT1G66730	-0.825306
AT5G26620	-0.824896
AT1G18760	-0.824184
AT3G07020	-0.822511
AT3G43430	-0.822353
AT3G51660	-0.821659
AT1G14250	-0.820735
AT2G40250	-0.820591
AT2G27229	-0.8201
AT1G75150	-0.819154
AT5G49270	-0.81774
AT4G39650	-0.817255
AT3G53330	-0.816859
AT1G05650	-0.81651
AT5G67260	-0.81649
AT1G79970	-0.816007
AT5G66690	-0.815233
AT4G33980	-0.813891
AT1G11520	-0.813692
AT1G80140	-0.813421
AT1G70210	-0.813401
AT4G28410	-0.812996
AT5G39590	-0.812912
AT1G35530	-0.812541
AT2G30350	-0.812191
AT4G18740	-0.811187
AT1G02810	-0.809875
AT2G20250	-0.809595
AT1G25560	-0.809153
AT3G60961	-0.807609
AT1G78260	-0.806745
AT2G16440	-0.80612
AT4G09620	-0.806119
AT4G10140	-0.805872
AT5G07810	-0.805808
AT2G01730	-0.805418
AT2G29890	-0.804553
AT1G08443	-0.804483
AT4G16820	-0.80439
AT1G06770	-0.804302
AT3G62570	-0.80353
AT3G09785	-0.803499
AT5G56210	-0.801427
AT5G17430	-0.801143
AT1G19650	-0.801035
AT5G02910	-0.800822
AT5G12920	-0.800597
AT5G38410	-0.800473
AT5G65683	-0.800293
AT3G46230	-0.799955
AT5G09443	-0.799845
AT3G17010	-0.799782
AT5G37490	-0.799668
AT1G51670	-0.799238
AT4G08590	-0.798598
AT3G12530	-0.798137
AT2G32100	-0.797363
AT5G59480	-0.797246
AT2G32380	-0.796764
AT4G39970	-0.796492
AT4G02420	-0.796397
AT5G49900	-0.796195
AT5G51210	-0.796184
AT1G12640	-0.795733
AT5G03260	-0.795465
AT4G21070	-0.795458
AT2G44660	-0.79543
AT3G62200	-0.79469
AT1G52347	-0.794481
AT4G10850	-0.794239
AT1G05260	-0.793718
AT5G15250	-0.7937
AT2G45780	-0.793696
AT5G18620	-0.793315
AT1G15800	-0.792851
AT1G79760	-0.792366
AT5G64930	-0.792276
AT4G32380	-0.792221
AT2G27120	-0.791663
AT1G79950	-0.790841
AT1G08600	-0.79028
AT3G18170	-0.790022
AT4G13010	-0.789981
AT5G27610	-0.78951
AT3G50740	-0.78936
AT4G00020	-0.789313
AT2G31570	-0.788714
AT5G03840	-0.788164
AT2G37060	-0.78782
AT3G23560	-0.787504
AT4G34810	-0.787231
AT5G65685	-0.786941
AT4G11547	-0.78673
AT5G13700	-0.786674
AT5G01280	-0.786435
AT2G16370	-0.78635
AT4G20947	-0.786321
AT4G14700	-0.785914
AT1G12660	-0.785688
AT1G78780	-0.785633
AT2G30580	-0.785365
AT1G77250	-0.784608
AT5G09250	-0.784548
AT5G49310	-0.784405
AT3G48970	-0.784234
AT5G58760	-0.783629
AT5G22750	-0.783463
AT5G26820	-0.783425
AT1G49300	-0.782719
AT1G05120	-0.782537
AT5G45360	-0.781809
AT1G04367	-0.78143
AT5G06370	-0.781109
AT1G47770	-0.781011
AT5G54148	-0.780904
AT1G03840	-0.780328
AT4G40070	-0.779765
AT2G41250	-0.779535
AT2G34690	-0.779177
AT4G31420	-0.778602
AT5G53380	-0.77829
AT3G62690	-0.777748
AT1G76110	-0.77724
AT1G80710	-0.777191
AT4G02060	-0.777035
AT2G31200	-0.776637
AT5G05250	-0.776145
AT2G36660	-0.77613
AT3G58330	-0.775841
AT2G43050	-0.775437
AT5G40460	-0.77506
AT1G17145	-0.774826
AT5G05130	-0.77466
AT5G58180	-0.772744
AT1G23710	-0.772673
AT3G06190	-0.772502
AT1G76250	-0.77149
AT5G43630	-0.771471
AT2G44920	-0.771346
AT3G06460	-0.77092
AT3G13320	-0.770809
AT3G61571	-0.770742
AT3G57370	-0.77055
AT1G30990	-0.770206
AT2G37710	-0.769455
AT2G22600	-0.768948
AT1G05530	-0.768937
AT1G19410	-0.768338
AT1G02360	-0.768015
AT5G62430	-0.767929
AT4G00240	-0.767916
AT1G48310	-0.767677
AT1G07423	-0.767066
AT3G02775	-0.766628
AT3G46360	-0.766392
AT4G11910	-0.766137
AT1G18870	-0.766119
AT1G75690	-0.766049
AT4G15140	-0.765557
AT1G65980	-0.76513
AT1G14270	-0.765022
AT3G07350	-0.764994
AT3G05625	-0.76449
AT3G03970	-0.764315
AT3G59900	-0.764272
AT4G09770	-0.764267
AT1G51170	-0.764232
AT5G07250	-0.764169
AT1G60783	-0.763499
AT3G26700	-0.763379
AT2G26440	-0.762852
AT4G08585	-0.762624
AT3G59550	-0.762373
AT2G29130	-0.762134
AT4G38940	-0.761729
AT1G30814	-0.760905
AT1G75891	-0.760721
AT5G64380	-0.758858
AT1G48790	-0.75863
AT3G51820	-0.758594
AT2G01600	-0.758165
AT1G52920	-0.758111
AT2G06040	-0.757981
AT1G13755	-0.757652
AT1G78895	-0.757539
AT5G22150	-0.75696
AT4G08470	-0.756754
AT1G74020	-0.756677
AT5G16630	-0.756418
AT3G28060	-0.756368
AT5G54970	-0.756359
AT5G42900	-0.755799
AT3G20015	-0.75558
AT1G53620	-0.755245
AT2G39640	-0.753632
AT5G66440	-0.753364
AT1G27200	-0.753114
AT1G07417	-0.753077
AT3G22410	-0.752752
AT2G18840	-0.752618
AT1G64830	-0.752575
AT1G75020	-0.75248
AT2G43880	-0.752388
AT5G12940	-0.752272
AT2G21860	-0.752251
AT3G07400	-0.751611
AT2G30300	-0.751548
AT2G27410	-0.751013
AT2G02350	-0.750654
AT3G12170	-0.750426
AT3G12150	-0.750315
AT3G10770	-0.750248
AT1G03800	-0.750175
AT5G16800	-0.749841
AT5G46280	-0.749182
AT5G24330	-0.749101
AT2G45420	-0.748953
AT5G37220	-0.748731
AT2G25190	-0.748284
AT3G01645	-0.748222
AT3G16210	-0.747959
AT5G43190	-0.747384
AT5G58830	-0.747302
AT2G09915	-0.747197
AT2G25560	-0.746863
AT4G01110	-0.746314
AT2G37750	-0.746222
AT1G15757	-0.746038
AT1G31070	-0.745859
AT5G02715	-0.745353
AT2G02060	-0.745318
AT3G14570	-0.744968
AT5G50490	-0.744781
AT1G23965	-0.744575
AT3G62020	-0.743244
AT4G07925	-0.743058
AT5G62065	-0.741991
AT1G07745	-0.741131
AT5G59510	-0.741065
AT5G59340	-0.740777
AT1G19310	-0.739716
AT2G41630	-0.739271
AT1G25500	-0.737928
AT3G49290	-0.737184
AT3G48440	-0.736884
AT4G37320	-0.736844
AT5G66010	-0.736012
AT3G45285	-0.735966
AT5G19880	-0.73563
AT1G12950	-0.735582
AT1G77300	-0.735387
AT1G67865	-0.735373
AT5G17290	-0.735175
AT3G61820	-0.734329
AT4G23730	-0.733998
AT1G50820	-0.733196
AT4G32440	-0.73317
AT1G53635	-0.732092
AT5G23220	-0.731849
AT1G10880	-0.730249
AT3G22400	-0.730086
AT5G40640	-0.728552
AT5G64480	-0.727317
AT3G46845	-0.726975
AT2G39030	-0.726837
AT1G63550	-0.726392
AT5G16080	-0.72582
AT5G22875	-0.7257
AT1G23390	-0.725231
AT5G09435	-0.72419
AT3G14840	-0.724121
AT4G18940	-0.723716
AT5G49152	-0.723448
AT5G43620	-0.720856
AT1G04387	-0.717499
AT3G58780	-0.717486
AT3G15900	-0.717253
AT1G11740	-0.716681
AT3G62500	-0.713583
AT5G24860	-0.711953
AT1G51960	-0.711137
AT2G21100	-0.709798
AT4G09485	-0.709558
AT4G05895	-0.708665
AT1G53540	-0.707945
AT2G09410	-0.707382
AT2G22920	-0.705481
AT2G39805	-0.705234
AT3G20475	-0.70457
AT1G06080	-0.702301
AT3G09115	-0.700778
AT2G33490	0.700403
AT2G25050	0.701052
AT3G15410	0.703323
AT5G45410	0.705226
AT5G23450	0.705553
AT1G68370	0.706498
AT5G01980	0.706636
AT4G17890	0.706665
AT4G13980	0.707026
AT5G43320	0.707662
AT1G23490	0.707822
AT1G33290	0.711258
AT5G14240	0.711637
AT3G62190	0.711808
AT1G55530	0.712675
AT3G05670	0.712859
AT4G27500	0.71587
AT5G58530	0.719015
AT1G34190	0.719256
AT4G01395	0.720501
AT1G08460	0.723384
AT3G05710	0.725731
AT2G44410	0.726587
AT2G37480	0.728947
AT1G58290	0.731358
AT4G28540	0.734812
AT5G27520	0.736115
AT4G36630	0.736306
AT4G24730	0.736509
AT2G30690	0.738976
AT1G61790	0.740621
AT3G12120	0.742057
AT5G54010	0.742846
AT5G13430	0.744354
AT3G57550	0.745446
AT2G45060	0.745571
AT4G02620	0.74744
AT2G30170	0.74822
AT5G60170	0.749675
AT5G41920	0.75034
AT4G30310	0.752263
AT1G11400	0.753123
AT1G02170	0.754372
AT3G47130	0.756765
AT4G21720	0.761845
AT2G06005	0.762583
AT3G44713	0.763341
AT5G59160	0.764136
AT4G32590	0.766875
AT3G50000	0.770433
AT1G27630	0.771894
AT3G17920	0.772257
AT2G45330	0.774902
AT1G80160	0.775449
AT4G31340	0.778116
AT5G23380	0.778431
AT3G14270	0.781253
AT3G15290	0.783116
AT4G12120	0.784058
AT2G47600	0.785652
AT3G53710	0.787633
AT3G01820	0.790382
AT5G65930	0.795851
AT1G15020	0.797153
AT2G43160	0.79728
AT4G17640	0.797646
AT1G76940	0.797775
AT3G13224	0.798044
AT1G16840	0.800749
AT1G69510	0.801273
AT5G19000	0.801875
AT5G41700	0.803591
AT4G30350	0.804394
AT5G23050	0.806942
AT3G02470	0.807896
AT5G42110	0.808109
AT4G12940	0.816048
AT4G31290	0.817117
AT4G22260	0.817929
AT4G26180	0.820758
AT4G28480	0.825033
AT5G47840	0.8271
AT3G14400	0.827949
AT5G22120	0.828887
AT3G19860	0.830409
AT1G23150	0.832427
AT2G41490	0.837228
AT4G19500	0.83909
AT1G14590	0.839355
AT1G11480	0.839355
AT1G69330	0.842018
AT1G24610	0.842082
AT4G17730	0.844161
AT1G12390	0.847051
AT2G37550	0.849326
AT5G67380	0.854478
AT5G56450	0.860663
AT4G32240	0.861776
AT3G12570	0.863041
AT3G10130	0.87035
AT1G71790	0.872821
AT3G15470	0.873875
AT5G01410	0.876058
AT5G01460	0.881082
AT4G30690	0.882191
AT3G58030	0.88979
AT3G06778	0.900927
AT5G60550	0.917045
AT3G12600	0.917137
AT5G57870	0.921719

## Sheet: GO terms
Table S8-2. GO enrichment information of the genes co-expression with ABAPT11
GOid	Description	GeneRatio	BgRatio	pvalue	p.adjust	qvalue
GO:0006974	cellular response to DNA damage stimulus	26/438	390/25762	3.98175e-09	4.4516e-06	4.22066e-06
GO:0006281	DNA repair	24/438	348/25762	8.27551e-09	4.62601e-06	4.38602e-06
GO:0000724	double-strand break repair via homologous recombination	12/438	95/25762	7.68037e-08	2.86222e-05	2.71373e-05
GO:0000725	recombinational repair	12/438	101/25762	1.52807e-07	4.27096e-05	4.04939e-05
GO:0006302	double-strand break repair	13/438	136/25762	6.05068e-07	0.000114363	0.00010843
GO:0006260	DNA replication	14/438	159/25762	6.13756e-07	0.000114363	0.00010843
GO:0006261	DNA-templated DNA replication	13/438	139/25762	7.77552e-07	0.000124186	0.000117744
GO:0006270	DNA replication initiation	6/438	26/25762	4.02714e-06	0.000562793	0.000533596
GO:0006271	DNA strand elongation involved in DNA replication	5/438	17/25762	7.25889e-06	0.000811544	0.000769442
GO:0022616	DNA strand elongation	5/438	17/25762	7.25889e-06	0.000811544	0.000769442
GO:0006310	DNA recombination	13/438	182/25762	1.53911e-05	0.0015643	0.00148314
GO:0000727	double-strand break repair via break-induced replication	4/438	12/25762	3.6615e-05	0.00341129	0.00323432
GO:0045005	DNA-templated DNA replication maintenance of fidelity	4/438	13/25762	5.21785e-05	0.00448735	0.00425456
GO:0010225	response to UV-C	4/438	15/25762	9.69599e-05	0.00774294	0.00734125
GO:0006974	Description	Name
AT1G05120	One of two paralogs of yeast RAD1, the other being At1g02670. Both are expressed throughout plant growth with RAD16 as the dominant transcript. Mutants show increased sensitivity to UV.	ATRAD16
AT1G07745	Is a suppressor of SNI1. Encodes a member of the RecA/RAD51 family of DNA recombination and repair proteins. Both RAD51 and SNI1 have a dual role in pathogen-related gene transcription and somatic homologous recombination.	ATRAD51D
AT1G35530	Encodes FANCM, a highly conserved helicase that functions as a major factor limiting meiotic crossover formation. It is not directly involved in the repair of DNA lesions but suppresses spontaneous somatic homologous recombination via a RecQ helicase (At-RECQ4A)-independent pathway.	AT-FANCM
AT1G48310	chromatin remodeling factor18;(source:Araport11)	CHA18
AT1G66730	Encodes a novel plant specific DNA ligase that is involved in seed germination and DNA repair.	ATLIG6
AT1G79950	Encodes a homologue of human Regulator of Telomere Elongation Helicase1 (RTEL1). Plays a central role in the preservation of genome stability.	RTEL1
AT1G80710	Encodes a WD­40 repeat family protein containing a DWD (DDB1 binding WD­40) motif. Mutant analysis demonstrates that DRS1 promotes tolerance to drought stress, possibly mediated by ABA, and suggests involvement of DDB1­ Cul4–mediated protein degradation in drought response	DRS1
AT2G06040	Contributes to UV tolerance through nucleotide excision repair	RAD7A
AT2G16440	Regulates DNA replication via interaction with BICE1 and MCM7.	MCM4
AT2G27120	Encodes a protein with similarity to DNA polymerase epsilon catalytic subunit. Based on yeast two hybrid analysis, not predicted to be a subunit of the DNA polymerase epsilon complex. No phenotype observed in homozygous mutant embryos or plants but in combination with TIL1-1/til1-1 heterozygotes arrest earlier than til1 homozygotes suggesting TIL2 functions redundantly with TIL1.	POL2B
AT2G30350	Member of the SLX1 subfamily of GIY-YIG endonucleases.	HIGLE
AT2G41450	BRCT5 DOMAIN containing protein of unknown function. May play a role in DNA damage repair	BCP2
AT3G12530	PSF2;(source:Araport11)	PSF2
AT3G20475	Encodes MSH5, a homologue of the MutS-homolog family of genes required for normal levels of recombination in budding yeast, mouse and Caenorhabditis elegans. Involved in meiotic recombination. Required for the formation of Class I interference-sensitive crossovers. Transcripts of AtMSH5 are specific to reproductive tissues and expression of the protein is abundant during prophase I of meiosis. In…	ATMSH5
AT3G50000	Encodes the casein kinase II (CK2) catalytic subunit (alpha).	ATCKA2
AT3G59550	Encodes an alpha-kleisin protein that is localized primarily in the nucleolus and is essential for megagametogenesis and plays an important role in pollen development. alpha-kleisins are core components of meiotic and mitotic cohesin complexes.	ATRAD21.2
AT4G00020	Ortholog of breast cancer susceptibility protein 2. Essential at meiosis. Interacts with either AtRad51 or AtDmc1 and ATDSS1(I). Involved in embryo sac development and defense gene transcription during plant immune responses.	BRCA2(IV)
AT4G02060	Member of the minichromosome maintenance complex, involved in DNA replication initiation. Abundant in proliferating and endocycling tissues. Localized in the nucleus during G1, S and G2 phases of the cell cycle, and are released into the cytoplasmic compartment during mitosis. Binds chromatin.	MCM7
AT4G21070	Encodes AtBRCA1, an ortholog of the human breast cancer susceptibility gene 1. Contains one N-terminal RING finger, two C-terminal BRCT and the p300/CBP interacting domain. Strongly induced by gamma rays, consistent with a putative role in DNA repair and in cell cycle control.	ATBRCA1
AT5G05130	DNA/RNA helicase protein;(source:Araport11)
AT5G07810	SNF2 domain-containing protein / helicase domain-containing protein / HNH endonuclease domain-containing protein;(source:Araport11)
AT5G16630	DNA repair protein Rad4 family;(source:Araport11)	ATRAD4
AT5G22750	DNA repair gene. gamma-radiation hypersensitive (RAD5) involved in stable transformation and T-DNA transfer	RAD5
AT5G46280	Involved in the replication of mungbean yellow mosaic India virus (MYMIV) DNA through an ex vivo system.	MCM3
AT5G58760	Encodes a DDB1a interacting protein DDB2 required for UV-B tolerance and genomic integrity.	DDB2
AT5G67380	Casein kinase II (CK2) catalytic subunit (alpha 1). One known substrate of CK2 is Phytochrome Interacting Factor 1 (PIF1). CK2-mediated phosphorylation enhances the light-induced degradation of PIF1 to promote photomorphogenesis.	CKA1

## Sheet: Paml site predicted
Table S8-3. S-acylation sites of high/medium-confidence protein co-expression with ABAPT11 predicted by CSS-PALM v4.0
GeneID	Description	Position	Peptide	Score	Cutoff	Cluster
AT1G05120	One of two paralogs of yeast RAD1, the other being At1g02670. Both are expressed throughout plant growth with RAD16 as the dominant transcript. Mutants show increased sensitivity to UV.	200	AGCTLVLCPLVAVSQ	3.739	3.717	Cluster C
AT1G05120	One of two paralogs of yeast RAD1, the other being At1g02670. Both are expressed throughout plant growth with RAD16 as the dominant transcript. Mutants show increased sensitivity to UV.	618	GKVTCPTCSKLLTVD	10.753	10.722	Cluster A
AT1G07745	Is a suppressor of SNI1. Encodes a member of the RecA/RAD51 family of DNA recombination and repair proteins. Both RAD51 and SNI1 have a dual role in pathogen-related gene transcription and somatic homologous recombination.	17	ENPIIDACFQDFCAS	26.385	3.717	Cluster C
AT1G66730	Encodes a novel plant specific DNA ligase that is involved in seed germination and DNA repair.	386	VDIEKFDCKEVNKMQ	4.827	3.717	Cluster C
AT1G66730	Encodes a novel plant specific DNA ligase that is involved in seed germination and DNA repair.	912	IVKLMRSCREKEIKF	3.773	3.717	Cluster C
AT1G66730	Encodes a novel plant specific DNA ligase that is involved in seed germination and DNA repair.	1206	EEAFQSSCEGIMVKS	11.718	10.722	Cluster A
AT1G79950	Encodes a homologue of human Regulator of Telomere Elongation Helicase1 (RTEL1). Plays a central role in the preservation of genome stability.	579	SYYLMDSCITFWKNG	3.943	3.717	Cluster C
AT1G80710	Encodes a WD­40 repeat family protein containing a DWD (DDB1 binding WD­40) motif. Mutant analysis demonstrates that DRS1 promotes tolerance to drought stress, possibly mediated by ABA, and suggests involvement of DDB1­ Cul4–mediated protein degradation in drought response	225	FVVQFLPCENVKMVA	3.742	3.717	Cluster C
AT2G06040	Contributes to UV tolerance through nucleotide excision repair	649	ALEKLIFCRNPFSDE	4.077	3.717	Cluster C
AT2G16440	Regulates DNA replication via interaction with BICE1 and MCM7.	546	VLSDRGICCIDEFDK	4.234	2.412	Cluster B
AT2G27120	Encodes a protein with similarity to DNA polymerase epsilon catalytic subunit. Based on yeast two hybrid analysis, not predicted to be a subunit of the DNA polymerase epsilon complex. No phenotype observed in homozygous mutant embryos or plants but in combination with TIL1-1/til1-1 heterozygotes arrest earlier than til1 homozygotes suggesting TIL2 functions redundantly with TIL1.	6	**MSGRRCDRRLNVQ	36.665	3.717	Cluster C
AT2G27120	Encodes a protein with similarity to DNA polymerase epsilon catalytic subunit. Based on yeast two hybrid analysis, not predicted to be a subunit of the DNA polymerase epsilon complex. No phenotype observed in homozygous mutant embryos or plants but in combination with TIL1-1/til1-1 heterozygotes arrest earlier than til1 homozygotes suggesting TIL2 functions redundantly with TIL1.	965	HGSTLEECYSAVAAV	11.172	10.722	Cluster A
AT2G27120	Encodes a protein with similarity to DNA polymerase epsilon catalytic subunit. Based on yeast two hybrid analysis, not predicted to be a subunit of the DNA polymerase epsilon complex. No phenotype observed in homozygous mutant embryos or plants but in combination with TIL1-1/til1-1 heterozygotes arrest earlier than til1 homozygotes suggesting TIL2 functions redundantly with TIL1.	1133	YWLEKKVCDKFRQGK	4.192	3.717	Cluster C
AT2G27120	Encodes a protein with similarity to DNA polymerase epsilon catalytic subunit. Based on yeast two hybrid analysis, not predicted to be a subunit of the DNA polymerase epsilon complex. No phenotype observed in homozygous mutant embryos or plants but in combination with TIL1-1/til1-1 heterozygotes arrest earlier than til1 homozygotes suggesting TIL2 functions redundantly with TIL1.	1258	QNINKKVCKGRVGVG	4.395	3.717	Cluster C
AT2G30350	Member of the SLX1 subfamily of GIY-YIG endonucleases.	14	YLWFPHQCLCPSGPF	22.564	3.717	Cluster C
AT2G30350	Member of the SLX1 subfamily of GIY-YIG endonucleases.	16	WFPHQCLCPSGPFAT	34.14	3.717	Cluster C
AT2G30350	Member of the SLX1 subfamily of GIY-YIG endonucleases.	30	TLKQKIPCQKILFLL	10.756	10.722	Cluster A
AT3G20475	Encodes MSH5, a homologue of the MutS-homolog family of genes required for normal levels of recombination in budding yeast, mouse and Caenorhabditis elegans. Involved in meiotic recombination. Required for the formation of Class I interference-sensitive crossovers. Transcripts of AtMSH5 are specific to reproductive tissues and expression of the protein is abundant during prophase I of meiosis. In…	17	EPQVYMACIQHGRRV	26.323	3.717	Cluster C
AT3G50000	Encodes the casein kinase II (CK2) catalytic subunit (alpha).	19	RRYLLLLCAILILRA	26.831	3.717	Cluster C
AT3G50000	Encodes the casein kinase II (CK2) catalytic subunit (alpha).	56	TGIRFDRCLDTDSLA	10.937	10.722	Cluster A
AT3G59550	Encodes an alpha-kleisin protein that is localized primarily in the nucleolus and is essential for megagametogenesis and plays an important role in pollen development. alpha-kleisins are core components of meiotic and mitotic cohesin complexes.	19	GPLGTVWCAAHVHQR	21.905	3.717	Cluster C
AT4G00020	Ortholog of breast cancer susceptibility protein 2. Essential at meiosis. Interacts with either AtRad51 or AtDmc1 and ATDSS1(I). Involved in embryo sac development and defense gene transcription during plant immune responses.	1151	GACKSPSC*******	12.309	10.722	Cluster A
AT4G21070	Encodes AtBRCA1, an ortholog of the human breast cancer susceptibility gene 1. Contains one N-terminal RING finger, two C-terminal BRCT and the p300/CBP interacting domain. Strongly induced by gamma rays, consistent with a putative role in DNA repair and in cell cycle control.	19	RELKCPICLSLYNSA	26.049	3.717	Cluster C
AT4G21070	Encodes AtBRCA1, an ortholog of the human breast cancer susceptibility gene 1. Contains one N-terminal RING finger, two C-terminal BRCT and the p300/CBP interacting domain. Strongly induced by gamma rays, consistent with a putative role in DNA repair and in cell cycle control.	39	NHVFCNACIVKSMKM	4.472	3.717	Cluster C
AT4G21070	Encodes AtBRCA1, an ortholog of the human breast cancer susceptibility gene 1. Contains one N-terminal RING finger, two C-terminal BRCT and the p300/CBP interacting domain. Strongly induced by gamma rays, consistent with a putative role in DNA repair and in cell cycle control.	53	MDATCPVCKIPYHRR	4.809	3.717	Cluster C
AT4G21070	Encodes AtBRCA1, an ortholog of the human breast cancer susceptibility gene 1. Contains one N-terminal RING finger, two C-terminal BRCT and the p300/CBP interacting domain. Strongly induced by gamma rays, consistent with a putative role in DNA repair and in cell cycle control.	554	GSAHLRRCNGSLTKK	11.802	10.722	Cluster A
AT4G21070	Encodes AtBRCA1, an ortholog of the human breast cancer susceptibility gene 1. Contains one N-terminal RING finger, two C-terminal BRCT and the p300/CBP interacting domain. Strongly induced by gamma rays, consistent with a putative role in DNA repair and in cell cycle control.	636	SRRISCSCCGLKGAA	7.668	2.412	Cluster B
AT4G21070	Encodes AtBRCA1, an ortholog of the human breast cancer susceptibility gene 1. Contains one N-terminal RING finger, two C-terminal BRCT and the p300/CBP interacting domain. Strongly induced by gamma rays, consistent with a putative role in DNA repair and in cell cycle control.	935	VLDSIAGCQILVLI*	11.584	10.722	Cluster A
AT5G07810		272	LERWLPSCLPSDVHL	11.56	10.722	Cluster A
AT5G07810		391	YEFAKTYCEVGLVRG	10.928	10.722	Cluster A
AT5G16630	DNA repair protein Rad4 family;(source:Araport11)	10	SRSESKNCRLAQASR	12.343	10.722	Cluster A
AT5G22750	DNA repair gene. gamma-radiation hypersensitive (RAD5) involved in stable transformation and T-DNA transfer	732	LLLRLRQCCDHPFLV	9.818	2.412	Cluster B
AT5G22750	DNA repair gene. gamma-radiation hypersensitive (RAD5) involved in stable transformation and T-DNA transfer	733	LLRLRQCCDHPFLVM	4.352	3.717	Cluster C
AT5G22750	DNA repair gene. gamma-radiation hypersensitive (RAD5) involved in stable transformation and T-DNA transfer	794	RKGEQGECPICLEAL	10.81	10.722	Cluster A
AT5G58760	Encodes a DDB1a interacting protein DDB2 required for UV-B tolerance and genomic integrity.	105	PMKPCFLCKMPGHTT	4.123	3.717	Cluster C
AT5G67380	Casein kinase II (CK2) catalytic subunit (alpha 1). One known substrate of CK2 is Phytochrome Interacting Factor 1 (PIF1). CK2-mediated phosphorylation enhances the light-induced degradation of PIF1 to promote photomorphogenesis.	24	LRRLLLLCAVLALRA	6.795	3.717	Cluster C
