# Supplementary material for: Phylogenomic Insights into High Conservation and Lineage-Specific Expansion of the ABAPT Gene Family in Plants
Source: Int J Mol Sci. 2026 Apr 21;27(8):3691. doi: 10.3390/ijms27083691 (PMC13116537; doi:10.3390/ijms27083691)
Supplement: Supplementary file 1 [file ijms-27-03691-s001.zip › Supplementary Tables/Table S9.xlsx]

## Sheet: Weight>0.1 & Cor>0.7
Table S9-1. Hub genes co-expression with ABAPT7
	Weight(AT1G66900)
AT4G32200	-0.74847
AT4G35940	-0.745477
AT1G32520	-0.714268
AT2G33190	0.700781
AT1G60780	0.702247
AT3G58750	0.710216
AT3G03860	0.712556
AT3G62600	0.716217
AT4G35950	0.716547
AT5G46860	0.717743
AT1G13460	0.721365
AT1G07080	0.72344
AT5G26990	0.723832
AT5G13490	0.731573
AT4G35380	0.731787
AT5G45290	0.732095
AT1G47750	0.734728
AT5G64030	0.735691
AT5G17310	0.736018
AT5G65090	0.737694
AT3G45900	0.741251
AT1G48440	0.74391
AT3G51630	0.744146
AT5G06990	0.744992
AT5G39570	0.745914
AT1G30620	0.746076
AT2G18670	0.747008
AT4G24920	0.748058
AT1G17490	0.751078
AT4G39210	0.752133
AT4G28770	0.7529
AT3G27470	0.754231
AT2G29040	0.754606
AT1G09330	0.762539
AT3G07810	0.763257
AT5G51450	0.763851
AT3G01640	0.766157
AT1G23750	0.766407
AT4G31750	0.770912
AT3G43220	0.774848
AT1G18260	0.77614
AT5G66020	0.778029
AT3G59300	0.78127
AT5G03905	0.782389
AT3G04080	0.786132
AT1G49340	0.788533
AT4G37640	0.789379
AT4G01660	0.789511
AT1G10670	0.796748
AT3G61680	0.798466
AT4G34720	0.801262
AT3G10370	0.803992
AT1G05060	0.804291
AT3G03940	0.805049
AT5G18280	0.805308
AT4G25940	0.807961
AT4G33530	0.810914
AT3G46060	0.811217
AT5G17300	0.812547
AT1G15690	0.813917
AT1G60430	0.814196
AT5G44060	0.814266
AT2G25610	0.814465
AT5G64600	0.815938
AT1G54260	0.821035
AT5G53820	0.821306
AT1G52570	0.821817
AT5G58740	0.82471
AT1G14360	0.826535
AT3G16270	0.830731
AT1G06290	0.830966
AT1G29310	0.834388
AT2G17990	0.835086
AT5G65110	0.835988
AT5G24380	0.837262
AT3G21220	0.837475
AT1G68630	0.840024
AT2G33255	0.842963
AT4G34490	0.844399
AT4G32530	0.844694
AT3G26744	0.848902
AT5G15490	0.852159
AT2G05590	0.853679
AT2G39270	0.853898
AT3G59455	0.854162
AT4G25950	0.854788
AT5G10730	0.85564
AT5G15650	0.85616
AT1G71020	0.856474
AT3G05320	0.857153
AT1G19970	0.857754
AT2G42230	0.857968
AT1G27350	0.860695
AT5G13640	0.861162
AT3G09970	0.861779
AT2G30020	0.864182
AT3G16760	0.864925
AT4G30600	0.869183
AT4G29340	0.869251
AT3G51470	0.869553
AT3G46820	0.872166
AT5G04160	0.873157
AT5G11520	0.873246
AT2G46580	0.873374
AT3G26932	0.875645
AT4G01470	0.881977
AT5G18120	0.884137
AT3G16560	0.885627
AT4G12850	0.885736
AT4G15940	0.887964
AT1G78300	0.888421
AT3G54930	0.890068
AT2G32090	0.895097
AT2G33240	0.896552
AT2G25530	0.897887
AT4G26770	0.898053
AT2G42010	0.899045
AT2G43490	0.899061
AT4G01480	0.90065
AT5G67580	0.901534
AT2G30720	0.903212
AT1G16360	0.903646
AT4G19180	0.904574
AT4G17650	0.904809
AT1G58215	0.905021
AT5G09550	0.905728
AT4G00570	0.911494
AT2G43040	0.912619
AT1G80460	0.9137
AT4G16500	0.914175
AT5G34850	0.919076
AT3G06810	0.919637
AT4G16760	0.921105
AT1G70490	0.923447
AT1G24350	0.92537
AT5G55950	0.933724
AT2G36880	0.948197

## Sheet: GO terms
Table S9-2. GO enrichment information of the genes co-expression with ABAPT7
Goid	Description	GeneRatio	BgRatio	pvalue	p.adjust	qvalue
GO:0030258	lipid modification	9/133	92/25762	1.19875e-09	8.12752e-07	6.56157e-07
GO:0006635	fatty acid beta-oxidation	6/133	42/25762	7.61151e-08	2.354e-05	1.90045e-05
GO:0044242	cellular lipid catabolic process	8/133	114/25762	1.41925e-07	2.354e-05	1.90045e-05
GO:0009062	fatty acid catabolic process	6/133	48/25762	1.73598e-07	2.354e-05	1.90045e-05
GO:0019395	fatty acid oxidation	6/133	48/25762	1.73598e-07	2.354e-05	1.90045e-05
GO:0016042	lipid catabolic process	8/133	128/25762	3.47096e-07	3.92218e-05	3.16649e-05
GO:0034440	lipid oxidation	6/133	58/25762	5.48899e-07	5.31648e-05	4.29214e-05
GO:0046486	glycerolipid metabolic process	9/133	189/25762	6.33212e-07	5.36647e-05	4.3325e-05
GO:0072329	monocarboxylic acid catabolic process	6/133	67/25762	1.3029e-06	9.81519e-05	7.92408e-05
GO:0016311	dephosphorylation	9/133	230/25762	3.21341e-06	0.000217869	0.000175892
GO:0044282	small molecule catabolic process	9/133	240/25762	4.54374e-06	0.000280059	0.0002261
GO:0006644	phospholipid metabolic process	8/133	222/25762	2.08585e-05	0.0011785	0.000951438
GO:0046434	organophosphate catabolic process	4/133	44/25762	7.85259e-05	0.00409543	0.00330636
GO:0006650	glycerophospholipid metabolic process	6/133	151/25762	0.000136483	0.00629548	0.00508252
GO:0070972	protein localization to endoplasmic reticulum	4/133	52/25762	0.000151682	0.00629548	0.00508252
GO:0009225	nucleotide-sugar metabolic process	4/133	53/25762	0.000163412	0.00629548	0.00508252
GO:0006743	ubiquinone metabolic process	3/133	21/25762	0.000167137	0.00629548	0.00508252
GO:0006744	ubiquinone biosynthetic process	3/133	21/25762	0.000167137	0.00629548	0.00508252
GO:0006470	protein dephosphorylation	6/133	161/25762	0.000193505	0.00690506	0.00557465
GO:0015980	energy derivation by oxidation of organic compounds	6/133	168/25762	0.000243537	0.00825591	0.00666523
GO:0007015	actin filament organization	5/133	109/25762	0.000258512	0.00834623	0.00673815
GO:0046856	phosphatidylinositol dephosphorylation	3/133	25/25762	0.000284701	0.00873914	0.00705535
GO:0055086	nucleobase-containing small molecule metabolic process	9/133	416/25762	0.000319937	0.00873914	0.00705535
GO:0016054	organic acid catabolic process	6/133	177/25762	0.00032224	0.00873914	0.00705535
GO:0046395	carboxylic acid catabolic process	6/133	177/25762	0.00032224	0.00873914	0.00705535
GO:0030036	actin cytoskeleton organization	5/133	118/25762	0.000373096	0.0097292	0.00785465
GO:0006635	Description	Name
AT3G58750	Encodes a peroxisomal citrate synthase that is expressed throughout seedling and shoot development.	CSY2
AT1G13460	Encodes protein phosphatase 2A (PP2A) B'theta subunit. Targeted to peroxisomes.
AT1G06290	Encodes an acyl-CoA oxidase with specificity for medium chain fatty acids. The mRNA is cell-to-cell mobile.	ACX3
AT5G65110	Encodes an acyl-CoA oxidase presumably involved in long chain fatty acid biosynthesis.	ACX2
AT3G06810	Encodes a protein with similarity to acyl-CoA dehydrogenases. Mutations in IBR3 render plants resistant to indole-3-butryic acid, a putative storage form of the biologically active auxin IAA (indole-3-acetic acid). IBR3 is hypothesized to carry out the second step in a β-oxidation-like process of IBA metabolism in Arabidopsis. Though its subcellular location has not been determined, IBR3 has a pe…	IBR3
AT4G16760	Encodes a medium to long-chain acyl-CoA oxidase. Catalyzes the first step of fatty acid beta-oxidation. Involved in jasmonate biosynthesis. Gene expression is induced by wounding, drought stress, abscisic acid, and jasmonate.	ACX1
GO:0007015	Description	Name
AT4G35950	A member of ROP GTPases gene family-like. GTP binding protein Arac6.	ARAC6
AT1G60430	actin-related protein C3;(source:Araport11)	ARPC3
AT4G34490	CYCLASE ASSOCIATED PROTEIN	ATCAP
AT4G29340	Profilin is a low-molecular weight, actin monomer-binding protein that regulates the organization of actin cytoskeleton in eukaryotes, including land plants. PRF4 and PRF5 are late pollen-specific and are not detectable in other cell types of the plant body including microspores and root hairs. Immunocytochemical studies at the subcellular level reveal that both the constitutive and pollen-specif…	ATPRF4
AT2G33240	member of Myosin-like proteins; involved in lipid droplet movement in pollen tubes.	ATXID

## Sheet: Palm site predict
	Table S9-3. S-acylation sites of high/medium-confidence protein co-expression with ABAPT7 predicted by CSS-PALM v4.0
	GeneID	Description	Position	Peptide	Score	Cutoff	Cluster
	AT1G13460.1	Encodes protein phosphatase 2A (PP2A) B'theta subunit. Targeted to peroxisomes.	95	FVRKLSLCCVVFDFS	12.488	3.419	Cluster B
	AT1G13460.1	Encodes protein phosphatase 2A (PP2A) B'theta subunit. Targeted to peroxisomes.	96	VRKLSLCCVVFDFSD	6.663	4.222	Cluster C
	AT1G13460.1	Encodes protein phosphatase 2A (PP2A) B'theta subunit. Targeted to peroxisomes.	95	FVRKLSLCCVVFDFS	12.488	2.412	Cluster B
	AT1G13460.1	Encodes protein phosphatase 2A (PP2A) B'theta subunit. Targeted to peroxisomes.	96	VRKLSLCCVVFDFSD	6.663	3.717	Cluster C
	AT1G60430.1	Actin-related protein C3;(source:Araport11)	17	EEGVTKACGCPLLPL	14.641	13.877	Cluster A
	AT1G60430.1	Actin-related protein C3;(source:Araport12)	17	EEGVTKACGCPLLPL	14.641	10.722	Cluster A
	AT1G60430.1	Actin-related protein C3;(source:Araport13)	19	GVTKACGCPLLPLKS	11.785	10.722	Cluster A
	AT2G33240.1	Member of Myosin-like proteins; involved in lipid droplet movement in pollen tubes.	379	VAAKLFMCDEKALEN	6.201	4.222	Cluster C
	AT2G33240.1	Member of Myosin-like proteins; involved in lipid droplet movement in pollen tubes.	863	SQIRRCLCRRRYLRT	4.256	4.222	Cluster C
	AT2G33240.1	Member of Myosin-like proteins; involved in lipid droplet movement in pollen tubes.	1616	NSLLQRECCTFIMGK	6.116	3.419	Cluster B
	AT2G33240.1	Member of Myosin-like proteins; involved in lipid droplet movement in pollen tubes.	1617	SLLQRECCTFIMGKK	4.788	4.222	Cluster C
	AT2G33240.1	Member of Myosin-like proteins; involved in lipid droplet movement in pollen tubes.	379	VAAKLFMCDEKALEN	6.201	3.717	Cluster C
	AT2G33240.1	Member of Myosin-like proteins; involved in lipid droplet movement in pollen tubes.	863	SQIRRCLCRRRYLRT	4.256	3.717	Cluster C
	AT2G33240.1	Member of Myosin-like proteins; involved in lipid droplet movement in pollen tubes.	1616	NSLLQRECCTFIMGK	6.116	2.412	Cluster B
	AT2G33240.1	Member of Myosin-like proteins; involved in lipid droplet movement in pollen tubes.	1617	SLLQRECCTFIMGKK	4.788	3.717	Cluster C
	AT4G16760.1	Encodes a medium to long-chain acyl-CoA oxidase. Catalyzes the first step of fatty acid beta-oxidation. Involved in jasmonate biosynthesis. Gene expression is induced by wounding, drought stress, abscisic acid, and jasmonate.	399	IEECRKLCGGHGYLW	10.968	10.722	Cluster A
	AT4G29340.1	Profilin is a low-molecular weight, actin monomer-binding protein that regulates the organization of actin cytoskeleton in eukaryotes, including land plants. PRF4 and PRF5 are late pollen-specific and are not detectable in other cell types of the plant body including microspores and root hairs. Immunocytochemical studies at the subcellular level reveal that both the constitutive and pollen-specif…	13	YVDEHLMCDVGDGQG	28.748	4.222	Cluster C
	AT4G29340.1	Profilin is a low-molecular weight, actin monomer-binding protein that regulates the organization of actin cytoskeleton in eukaryotes, including land plants. PRF4 and PRF5 are late pollen-specific and are not detectable in other cell types of the plant body including microspores and root hairs. Immunocytochemical studies at the subcellular level reveal that both the constitutive and pollen-specif…	13	YVDEHLMCDVGDGQG	28.748	3.717	Cluster C
	AT4G29340.1	Profilin is a low-molecular weight, actin monomer-binding protein that regulates the organization of actin cytoskeleton in eukaryotes, including land plants. PRF4 and PRF5 are late pollen-specific and are not detectable in other cell types of the plant body including microspores and root hairs. Immunocytochemical studies at the subcellular level reveal that both the constitutive and pollen-specif…	118	EPVTPGQCNMVVERL	11.17	10.722	Cluster A
	AT4G34490.1	CYCLASE ASSOCIATED PROTEIN	156	IAFTGKDCGMSMPIA	10.916	10.722	Cluster A
	AT4G34490.1	CYCLASE ASSOCIATED PROTEIN	373	NNITIDKCTKVGVVF	11.767	10.722	Cluster A
	AT4G35950.1	A member of ROP GTPases gene family-like. GTP binding protein Arac6.	9	SASRFIKCVTVGDGA	16.494	13.877	Cluster A
	AT4G35950.1	A member of ROP GTPases gene family-like. GTP binding protein Arac6.	9	SASRFIKCVTVGDGA	16.494	10.722	Cluster A
